# Supplementary material for: Identification of candidate genes for soybean seed coat-related traits using QTL mapping and GWAS
Source: Front Plant Sci. 2023 Jun 13;14:1190503. doi: 10.3389/fpls.2023.1190503 (PMC10293793; doi:10.3389/fpls.2023.1190503)
Supplement: Supplementary file 1 [file Table_1.xlsx]

## Sheet: Table S1
Table S1. Distribution of Seed Coat Color Phenotypes in Recombinant Inbred Lines (RILs) and Natural Populations
	Seed coat color	Yellow	Yellow-green	Light-green	Green	Dark-green	Yellow-brown	Color-mixied	Mixed-brown	Light-brown	Brown	Dark-brown	Mixed-black	Black
Natural population	Number of Plant	204	0	0	21	0	0	2	5	0	4	0	1	13
	Precent(%)	81.6	0	0	8.4	0	0	0.8	2	0	1.6	0	0.4	5.2
RILs	Number of Plant	33	6	3	44	6	5	0	0	5	72	5	0	3
	Precent(%)	18.13	3.3	1.64	24.18	3.3	2.75	0	0	2.75	39.56	2.75	0	1.64

## Sheet: Table S2
Table.S2 Distribution of seed hilum color phenotypes in RILS and natural Populations.
	Seed hilum color	Light-yellow	Yellow	Yellow-green	Green	Light-brown	Light-gray	Brown	Dark-brown	Gray	Light-black	Black
Natural population	Number of Plant	0	36	0	0	40	6	74	5	7	2	80
	Precent(%)	0	14.4	0	0	16	2.4	29.6	2	2.8	0.8	32
RILs	Number of Plant	2	107	1	1	17	0	44	7	0	0	3
	Precent(%)	1.1	58.7	0.55	0.55	9.34	0	24.16	3.85	0	0	1.67

## Sheet: Table S3
Table.S3 The ANOVA table shows the interaction of year, symbol, and phenotype, respectively.
	Trait	Source	Df	Sum Sq	Mean Sq	F value	Pr(>F)
RILs	seed coat color	Year	2	0	0.00 1.048e+00	0.352
		Genotype	181	5378	30.04	1.226e+28	<2e-16***
		Residuals	358	0	0
	seed hilum color	Year	2	0	0.00 7.520e-01	0.472
		Genotype	181	2773	15.32	8.806e+27	<2e-16***
		Residuals	362	0	0
Natural population	seed coat color	Year	2	0	0	0.228	0.796
		Genotype	254	5134	20.21	1.001e+28	<2e-16***
		Residuals	508	0	0
	seed hilum color	Year	2	0	0.00 7.420e-01	0.477
		Genotype	249	5089	20.44	3.982e+27	<2e-16 ***
		Residuals	498	0	0
Signif. codes: 0 ‘***’ 0.001 ‘**’ 0.01 ‘*’ 0.05 ‘.’ 0.1 ‘ ’ 1

## Sheet: Table S4
Table.S4 Distribution of genetic linkage maps on chromosomes Genetic linkage map of RILs.
Population	Chr	Marker	genetic distance（cM）	average distance（cM）
RILs	1	186	311.47	1.67
	2	123	304.34	2.47
	3	149	324.54	2.18
	4	153	309.99	2.03
	5	159	311.02	1.96
	6	199	334.96	1.68
	7	189	384.39	2.03
	8	201	543.96	2.71
	9	175	323.85	1.85
	10	181	383	2.12
	11	135	306.4	2.27
	12	227	321.31	1.42
	13	246	363.56	1.48
	14	164	232.04	1.41
	15	189	313.97	1.66
	16	133	228.16	1.72
	17	208	316.66	1.52
	18	255	401.63	1.58
	19	219	319.29	1.46
	20	168	291.54	1.74

## Sheet: Table S5
Table.S5 SNPs in Natural population of soybean seed coat color traits detected by different methods (GLM, MLM)
Trait	Chr	Position		LOD	PVE%	Method
Seed Coat Color	1	Chr01-955597		7.44/12.00	0.10/0.24	GLM/MLM
	2	Chr02-2187755		7.36	0.02/0.16	GLM/MLM
	3	Chr03-39066589		6.71/5.29	0.09/0.10	GLM/MLM
	4	Chr04-42265893		9.47	0.19	MLM
	5	Chr05-33971293		8.81	0.18	MLM
	6	Chr06-40208334		7.35/10.09	0.10/0.20	GLM/MLM
	7	Chr07-36429129		9.48	0.19	MLM
	8	Chr08-8554586		7.11	0.11	GLM
		Chr08-8556756		7.58/5.21	0.12/0.08	GLM/MLM
		Chr08-8661207		6.62	0.09	GLM
		Chr08-8744275		8.31	0.1	GLM
		Chr08-40187405		8.53	0.1	GLM
	9	Chr09-1941789		6.95	0.13	MLM
	10	Chr10-39489859		6.51	9.8687e-07	GLM
	11	Chr11-34632810		7.66	0.15	MLM
	13	Chr13-28522147		5.3	0.07	GLM
	16	Chr16-2529222		6.95	0.13	MLM
	17	Chr17-20976551		9.75/5.80	0.09/0.22	GLM/MLM
	18	Chr18-6425494		5.47/7.72	0.10/0.11	GLM/MLM
	19	Chr19-42948884		8.4	0.17	MLM
	20	Chr20-47277643		6.67	0.13	MLM
Seed Hilum Color	2	Chr02-448320		7.22	0.003	MLM
	3	Chr03-26684418		7.24	0.15	MLM
	4	Chr04-1597557		5.4	0.05	GLM
	6	Chr06-18864382		6.78	0.08	GLM
	8	Chr08-8508938		5.05/5.15	0.06/0.10	GLM/MLM
		Chr08-8556701		5.01/5.22	0.05/0.10	GLM/MLM
		Chr08-8568060		5.59	0.1	MLM
	9	Chr09-45525885		7.46	0.08	GLM
		Chr9-45699847		9.14/5.52	0.10/0.11	GLM/MLM
	13	Chr13-4943776		5.01	0.1	MLM
		Chr13-35696578		5.2	0.1	MLM
	14	Chr14-3335660		5.28	0.05	GLM
	17	Chr17-15168058		5.23	0.05	GLM
		Chr17-24881084		5.21	0.06	GLM
	18	Chr18-2719900		5.49	0.06	GLM
		Chr18-55458009		5.38	0.06	GLM

## Sheet: Table S6
Table.S6 Basic information of 250 natural populations
Varity number	Varity name	Uniform number	Seed Coat Color	Seed Hilum Color
1	HP202	WDD01559	yellow	yellow
2	L62-880	WDD00207	yellow	yellow
3	Bai Qi Da Wan Dou	ZDD01629	yellow	light-brown
4	L66-721	WDD00238	yellow	light-brown
5	L73-67	WDD00192	yellow	yellow
6	L64-4103	WDD01821	yellow	yellow
7	L67-1695	WDD00235	yellow	black
8	L67-949	WDD01915	yellow	light-brown
9	L62-906	WDD00231	yellow	yellow
10	L70-6494	WDD00169	yellow	light-gray
11	L62-956	WDD00193	yellow	yellow
12	AGS292		yellow	yellow
13	Jin Dou NO.15	ZDD18847	yellow	brown
14	Newton	WDD01583	yellow	light-gray
15	Huang Dou<2>	ZDD08650	yellow	black
16	Ji Dou NO.7	ZDD18632	yellow	yellow
17	Zhong Dou NO.36		yellow	yellow
18	L73-54	WDD00218	yellow	yellow
19	Ban Ye Sheng	YDD00722	brown	brown
20	Xu Dou NO.10		yellow	black
21	PI159764	WDD00625	green	black
22	Lu Dou NO.4		yellow	brown
23	L77-1727	WDD01849	yellow	yellow
24	Zao Shou NO.6	ZDD08028	yellow	yellow
25	L72-1078	WDD00232	yellow	yellow
26	Zhong Huang NO.4	ZDD18402	yellow	yellow
27	Zhong Huang NO.10		yellow	brown
28	Da Tun Xiao Hei Dou	ZDD08251	black	black
29	Ji Huang NO.13		yellow	gray
30	Zhong Zuo 00-484		yellow	light-brown
31	Zhong Zuo 97-1121		yellow	yellow
32	Jin Dou NO.13	ZDD18845	yellow	black
33	Zhong Zuo 983		yellow	yellow
34	Xiao Huang Dou	ZDD08603	yellow	black
35	8588	ZDD19339	yellow	brown
36	L68-582	WDD00227	yellow	yellow
37	Sheng Li NO.3	ZDD02626	yellow	light-brown
38	Zhong Zuo 00-683		yellow	light-brown
39	Zhong Huang NO.27	ZDD23890	yellow	brown
40	Jian 31		yellow	yellow
41	L69-4267	WDD00217	green	yellow
42	Ji Dou NO.12	ZDD23040	yellow	yellow
43	Qing Ke Yuan Dou	ZDD08633	color-Mixed	brown
44	Amcor89	WDD01572	yellow	yellow
45	Zhong Zuo 96-954		yellow	black
46	Mao Yan Dou	ZDD18529	brown	black
47	Kenwood	WDD01580	yellow	black
48	Zhong Dou NO.27	ZDD23891	yellow	black
49	Tu Er Yan	ZDD01612	color-Mixed	light-brown
50	L84-307	WDD01842	yellow	yellow
51	L81-4590	WDD00341	yellow	gray
52	Sprite 87	WDD01470	yellow	black
53	L78-3083	WDD01522	yellow	black
54	Zhong Dou NO.28		yellow	brown
55	Lv Cao Dou	ZDD02940	green	brown
56	L82-1858	WDD01511	yellow	black
57	GR8836	WDD01594	yellow	black
58	L74-01	WDD01845	yellow	black
59	L74-221	WDD01528	yellow	gray
60	Lu Dou NO.11		yellow	brown
61	Fayette	WDD00570	yellow	black
62	Gnome	WDD00539	yellow	black
63	Lv75		green	yellow
64	Zhong Pin Da Hei Dou		black	black
65	Mao Yan Dou	ZDD18835	Mixed-black	brown
66	Zheng Zhou 135	ZDD10085	yellow	light-brown
67	Elf	WDD00569	yellow	black
68	Hobbit87	WDD01945	yellow	black
69	Si Jiao Qi	ZDD02802	yellow	brown
70	Er Li Hei Dou	ZDD02990	yellow	black
71	IL2	WDD01598	black	yellow
72	Dunbar	WDD01592	yellow	black
73	Yan Huang NO.3	ZDD19105	yellow	brown
74	Peking	WDD00467	black	black
75	Kunitz	WDD01599	yellow	black
76	Lu Ning NO.1		yellow	brown
77	Cha Dou	ZDD03106	Mixed-brown	brown
78	Wan Dou NO.15		yellow	light-brown
79	He 84-5		yellow	light-brown
80	Yu Dou NO.25		yellow	brown
81	Nan Guan Xiao Pi Qing	ZDD08228	green	brown
82	Lu 93748-1		yellow	dark-brown
83	Da Bai Pi	ZDD02866	yellow	brown
84	Si Jiao Qi Huang Dou	ZDD01720	yellow	light-brown
85	Ji Dou 12- 2，3		yellow	yellow
86	Ping Ding Hei	ZDD03026	black	black
87	Zhong Huang NO.18		yellow	black
88	Xiao Yuan Huang Dou	ZDD08564	yellow	brown
89	Ben Di Da Huang Dou	ZDD08352	yellow	light-brown
90	Lu 99-1		yellow	brown
91	Yang Tian Xiao Huang Dou	ZDD08190	yellow	brown
92	PI486355	WDD00632	yellow	black
93	95-5117		yellow	light-brown
94	Zhong Huang NO.28		yellow	yellow
95	Ji Dou 12-3L		yellow	light-brown
96	Qi Huang NO.30		yellow	yellow
97	Zheng 92116	ZDD23277	yellow	brown
98	Mao Dou	ZDD19131	yellow	brown
99	PI437654	WDD00643	green	brown
100	Jin Dou NO.31		yellow	brown
101	Han Dou NO.5		yellow	brown
102	Ke Xin NO. 3		yellow	brown
103	Zao Feng NO.1	ZDD10084	yellow	yellow
104	Da Huang Dou	ZDD02891	yellow	light-brown
105	Pu Hai NO.10		yellow	light-brown
106	Zhong Ye NO.2		yellow	light-brown
107	Zhong Huang NO.22		yellow	brown
108	Ke Xin NO.4		yellow	brown
109	Qi Huang NO.1	ZDD02572	yellow	light-brown
110	Tian E Dan	ZDD02096	yellow	light-brown
111	Delsoy4210	WDD01604	yellow	brown
112	MN413		yellow	light-black
113	Fen Dou NO. 31	ZDD18928	yellow	light-brown
114	7651-1	ZDD01797	green	brown
115	L86-1436	WDD01856	yellow	black
116	Tie Jiao Huang	ZDD02883	yellow	black
117	Lu 99-7		yellow	brown
118	L81-4871	WDD00633	yellow	light-brown
119	Clark	WDD00001	yellow	black
120	Chi Cheng Lv Huang Dou	ZDD08238	green	black
121	Mustang	WDD01992	yellow	black
122	Union	WDD00617	yellow	black
123	Ke Feng NO.6	ZDD08024	yellow	black
124	Xin Yang Yang Yan DOU	ZDD03570	Mixed-brown	brown
125	Wen Feng NO.7	ZDD02611	yellow	brown
126	Zhong Pin 95-5383	ZDD23896	yellow	light-brown
127	Zhong Huang NO.16		yellow	light-brown
128	Qi Huang NO.13	ZDD02584	yellow	black
129	Gao Zuo Xuan NO.1	ZDD19381	yellow	brown
130	Da Hei Dou	ZDD02159	green	light-brown
131	Can Si Dou	ZDD02559	Mixed-brown	brown
132	L77-1794	WDD01525	yellow	brown
133	Zheng 97210-6		yellow	black
134	You Bian NO.30	ZDD07987	yellow	brown
135	Han 195		yellow	yellow
136	Zao Shou Hei Dou	ZDD19293	black	light-gray
137	Ina	WDD01984	yellow	black
138	Wan Dou NO.21	ZDD24104	yellow	light-brown
139	L88-8226	WDD01494	yellow	black
140	Lv Rou Hei Pi Dou	ZDD20340	black	black
141	PI196160		yellow	black
142	Xia Tai Zi Mo Shi Dou	ZDD18524	black	black
143	Pi Xian Si Li Cao		yellow	brown
144	Williams	WDD00585	yellow	brown
145	Ji Guan NO.52		yellow	black
146	Zhong Dou NO.34		yellow	black
147	Zhong Huang NO.15	ZDD23878	yellow	light-brown
148	Xin Ba Da NO.2	WDD02137	yellow	yellow
149	Ji Wu Xing NO.1	ZDD23915	yellow	black
150	Shu Yang Chun Hei Dou Bing		black	light-brown
151	L78-379	WDD01524	yellow	black
152	Zheng 02060-0-7-2		yellow	gray
153	Yu Dou NO.18	ZDD19409	yellow	light-brown
154	L88-8431	WDD01493	yellow	brown
155	Chaleston	WDD01946	yellow	black
156	Franklin	WDD00602	yellow	black
157	L85-2378	WDD01498	yellow	light-black
158	Pixie	WDD00613	yellow	black
159	L82-2020	WDD01510	yellow	black
160	Mi Yun Lao Ye Lian	ZDD08018	brown	black
161	L77-1863	WDD01531	yellow	brown
162	Long Jiang Da Li×Su		yellow	black
163	Zhong Pin661	ZDD23893	yellow	yellow
164	L87-0482	WDD01857	yellow	black
165	L77-5632	WDD01530	yellow	black
166	L83-4744	WDD01503	yellow	black
167	Gnome85	WDD00649	yellow	gray
168	Kim	WDD00575	green	black
169	Nile	WDD01612	yellow	light-gray
170	L88-8739	WDD01490	yellow	black
171	Xiao Qing Dou	ZDD09136	green	black
172	Zhong Pin 662	ZDD23894	yellow	black
173	L82-2051	WDD01507	yellow	light-brown
174	L85-2196	WDD01501	yellow	black
175	Xin Liu Qing		green	black
176	Si Li Yuan	ZDD02764	yellow	light-brown
177	Amsoy	WDD00528	yellow	black
178	Hei Dou	ZDD08472	green	yellow
179	Bo Ai Hong Pi Zao Jiao	ZDD03540	brown	black
180	Spry	WDD01616	yellow	brown
181	L76-1988	WDD01526	yellow	black
182	L79-1270	WDD01520	yellow	gray
183	Zheng 9525		yellow	gray
184	Ping Ding Huang Dou	ZDD02864	yellow	brown
185	L88-8502	WDD01491	yellow	brown
186	Jin Dou NO.21		yellow	black
187	KD01		yellow	brown
188	Bai Pi Huang Dou	ZDD01983	yellow	light-brown
189	L60-246	WDD00007	yellow	black
190	Di Liu Huang Dou-2	ZDD01683	yellow	black
191	Ke Feng 53		yellow	dark-brown
192	Delsoy4500	WDD01605	yellow	yellow
193	Wan Dou 16		yellow	brown
194	L85-2029	WDD01874	yellow	yellow
195	Huai Yang Chun Dou		yellow	light-gray
196	Zheng 99048		yellow	black
197	Zhong Dou NO.33		yellow	light-brown
198	Qing Dou	ZDD18771	green	light-brown
199	Yu Dou NO.22		yellow	light-brown
200	Xiao Mi Dou	ZDD02913	green	light-brown
201	L84-2235	WDD01854	yellow	light-brown
202	Xiao Hei Dou	ZDD09279	black	light-gray
203	Zheng 8516	ZDD10100	yellow	black
204	Yuan Dou	ZDD01761	yellow	light-brown
205	Yu Dou NO.12		yellow	brown
206	Ji NO.9-3L-2		yellow	dark-brown
207	Bai Lu Dou	ZDD08728	yellow	black
208	Mi Yang Xiao Zi Huang	ZDD03153	yellow	brown
209	Hua Hei Hu	ZDD18558	yellow	brown
210	Delsoy4710	WDD01606	yellow	dark-brown
211	L85-2308	WDD01500	yellow	black
212	Qi Si Wa	ZDD19144	yellow	black
213	Liu Shi Ri Bai Dou	ZDD08928	yellow	black
214	Pi Xian Nian Zhuang Liu Yue Xian		yellow	brown
215	Da Tian E Dan	ZDD02892	yellow	black
216	Dong Shan NO.69	ZDD18870	yellow	brown
217	Qing Dou	ZDD09832	green	brown
218	Fen Dou NO.62		yellow	black
219	L88-5492	WDD01858	black	yellow
220	Lu 96150		yellow	black
221	Shang 951099	ZDD23269	yellow	dark-brown
222	Delsoy4900	WDD01607	yellow	brown
223	Meng 9793-1		yellow	light-brown
224	Xiao Huang Dou	ZDD08690	yellow	brown
225	Mi Yang Niu Mao Huang	ZDD03293	green	brown
226	Avery	WDD00647	yellow	black
227	Ji Dou 17		yellow	black
228	Lv Xuan23	ZDD02615	yellow	black
229	Tian E Dan	ZDD02114	Mixed-brown	brown
230	Xia Hei Dou	ZDD02400	black	brown
231	Qing NO.6	ZDD02921	green	brown
232	Pi Xian Da Zi Hua Cao		yellow	black
233	Xiao Huang Dou	ZDD02134	yellow	brown
234	Lv Pi Huang Dou	ZDD19027	green	brown
235	Zhong Nong Shi -1		yellow	brown
236	PI253666A	WDD00627	yellow	brown
237	Verde	WDD00582	green	brown
238	Qin Yang Bai Dou	ZDD03260	yellow	yellow
239	Yu Xuan NO.13	ZDD08697	yellow	brown
240	Huang Gan Dou	ZDD02149	yellow	brown
241	Zhong Dou NO.8		yellow	brown
242	Zheng 97196		yellow	brown
243	Hui Pi Zhi Hei Dou	ZDD02315	black	light-brown
244	He Hei Dou	ZDD02551	Mixed-brown	brown
245	Zhong Huang NO.39		yellow	brown
246	Xiao Bai Dou <2>	ZDD08986	yellow	brown
247	Xi Chuan Ji Wo Huang	ZDD03237	yellow	brown
248	Hua Lv dou	ZDD10129	green	brown
249	Pi Xian Hong Mao You		yellow	light-brown
250	WDD00315	T262	yellow	brown

## Sheet: Table S7
Table.S7 Basic information of 180 RILs and parents
Number	Seed Coat Color	Seed Hilum Color
JY1	brown	yellow
JY2	yellow	yellow
JY3	yellow-green	brown
JY4	brown	brown
JY5	yellow	yellow
JY6	brown	yellow
JY7	brown	dark-brown
JY8	yellow-green	yellow
JY9	brown	dark-brown
JY10	brown	yellow
JY11	dark-green	dark-brown
JY12	black	yellow
JY13	brown	light-brown
JY14	brown	light-brown
JY15	yellow	yellow
JY16	brown	dark-brown
JY17	yellow	brown
JY18	green	light-brown
JY19	light-brown	light-yellow
JY20	brown	dark-brown
JY21	yellow	dark-brown
JY22	yellow	yellow
JY23	brown	light-yellow
JY24	yellow	yellow
JY25	brown	brown
JY26	green	yellow
JY27	green	yellow
JY28	green	yellow
JY29	brown	brown
JY30	brown	yellow
JY31	brown	brown
JY32	green	yellow
JY33	brown	yellow
JY34	green	yellow
JY35	brown	yellow
JY36	green	yellow
JY37	brown	yellow
JY38	green	yellow
JY39	brown	yellow
JY40	green	yellow
JY41	green	yellow
JY42	brown	brown
JY43	green	yellow
JY44	brown	brown
JY45	green	yellow
JY46	yellow	brown
JY47	green	yellow
JY48	brown	dark-brown
JY49	yellow	light-brown
JY50	green	green
JY51	yellow	brown
JY52	green	yellow
JY53	brown	brown
JY54	green	light-brown
JY55	green	yellow
JY56	green	brown
JY57	brown	yellow
JY58	green	yellow
JY59	brown	yellow
JY60	brown	brown
JY61	brown	brown
JY62	brown	brown
JY63	green	yellow
JY64	black	black
JY65	green	yellow
JY66	brown	yellow
JY67	brown	yellow
JY68	yellow	brown
JY69	brown	yellow
JY70	brown	yellow
JY71	green	yellow
JY72	brown	yellow
JY73	green	yellow
JY74	yellow-brown	yellow
JY75	yellow	yellow
JY76	green	yellow
JY77	brown	brown
JY78	green	yellow
JY79	brown	yellow
JY80	green	yellow
JY81	green	yellow
JY82	brown	yellow
JY83	brown	yellow
JY84	dark-green	yellow
JY85	dark-green	brown
JY86	yellow	brown
JY87	yellow	yellow
JY88	dark-green	yellow
JY89	brown	brown
JY90	brown	brown
JY91	dark-brown	black
JY92	yellow	yellow
JY93	dark-brown	yellow
JY94	yellow	yellow
JY95	dark-brown	yellow
JY96	brown	yellow
JY97	dark-green	yellow-green
JY98	yellow-green	yellow
JY99	green	yellow
JY100	yellow	yellow
JY101	brown	yellow
JY102	yellow-green	yellow
JY103	yellow	yellow
JY104	brown	brown
JY105	yellow	yellow
JY106	brown	brown
JY107	brown	brown
JY108	yellow-brown	brown
JY109	green	yellow
JY110	brown	yellow
JY111	green	yellow
JY112	yellow	yellow
JY113	green	yellow
JY114	brown	brown
JY115	brown	brown
JY116	brown	brown
JY117	yellow	yellow
JY118	brown	brown
JY119	brown	brown
JY120	green	yellow
JY121	green	yellow
JY122	brown	brown
JY123	yellow	yellow
JY124	brown	brown
JY125	brown	yellow
JY126	brown	brown
JY127	brown	yellow
JY128	green	yellow
JY129	yellow	yellow
JY130	brown	brown
JY131	yellow	brown
JY132	yellow	yellow
JY133	brown	yellow
JY134	brown	yellow
JY135	brown	yellow
JY136	brown	yellow
JY137	green	light-brown
JY138	brown	yellow
JY139	yellow	yellow
JY140	brown	yellow
JY141	brown	yellow
JY142	brown	yellow
JY143	green	yellow
JY144	green	yellow
JY145	brown	yellow
JY146	dark-brown	yellow
JY147	yellow	yellow
JY148	yellow	yellow
JY149	yellow	yellow
JY150	light-brown	brown
JY151	dark-brown	brown
JY152	yellow	yellow
JY153	yellow-green	yellow
JY154	green	yellow
JY155	green	yellow
JY156	green	yellow
JY157	green	yellow
JY158	yellow-brown	yellow
JY159	brown	yellow
JY160	dark--green	yellow
JY161	yellow-green	yellow
JY162	yellow-brown	brown
JY163	yellow-brown	brown
JY164	brown	light-brown
JY165	brown	brown
JY166	yellow	brown
JY167	brown	light-brown
JY168	green	light-brown
JY169	light-brown	light-brown
JY170	green	light-brown
JY171	light--green	brown
JY172	yellow	yellow
JY173	light--green	light-brown
JY174	brown	brown
JY175	light-brown	light-brown
JY176	light-brown	light-brown
JY177	brown	light-brown
JY178	light--green	light-brown
JY179	yellow	yellow
JY180	brown	light-brown
JY181	green	brown
JY182	black	black

## Sheet: Table S8
Table.S8 Distribution of a total of 5129 high-quality SNPs among the 20 haploid chromosomes for structure analysis, average distance between two adjacent SNPs
Chromosome	SNP_Number	Average_distance_ between_SNP (kb)
1	264	215.07
2	268	180.44
3	210	215.33
4	290	180.34
5	210	200.48
6	278	183.78
7	213	205.41
8	281	167.71
9	268	186.58
10	321	159.99
11	148	233.23
12	130	304.87
13	271	166.42
14	196	247.76
15	277	184.96
16	267	141.58
17	263	157.7
18	411	140.85
19	272	186.08
20	291	164.17
