# Supplementary material for: Identification of candidate genes for soybean seed coat-related traits using QTL mapping and GWAS
Source: Front Plant Sci. 2023 Jun 13;14:1190503. doi: 10.3389/fpls.2023.1190503 (PMC10293793; doi:10.3389/fpls.2023.1190503)
Supplement: Supplementary file 2 [file Table_9.xlsx]

## Sheet: Sheet1
Table.S9 Genotype of Natural Populations
rs	alleles	chrom	pos	strand	assembly	center	protLSID	assayLSID	panel	QCcode	SQ001	SQ002	SQ003	SQ004	SQ005	SQ006	SQ007	SQ008	SQ009	SQ010	SQ011	SQ012	SQ013	SQ014	SQ015	SQ016	SQ017	SQ018	SQ019	SQ020	SQ021	SQ022	SQ023	SQ024	SQ025	SQ026	SQ027	SQ028	SQ029	SQ030	SQ031	SQ032	SQ033	SQ034	SQ035	SQ036	SQ037	SQ038	SQ039
Chr01_34265	NA	1	34265	NA	NA	NA	NA	NA	NA	NA	TT	TT	TT	TT	TT	TT	TT	TT	TT	TT	TT	TT	TT	TT	NN	TT	TT	TT	NN	TT	TT	TT	TT	CC	TT	CC	CC	CC	CC	TT	TT	TT	TT	TT	CC	TT	TT	CC	TT
Chr01_52284	NA	1	52284	NA	NA	NA	NA	NA	NA	NA	TT	TT	TT	TT	TT	TT	TT	TT	TT	TT	TT	TT	TT	TT	TT	NN	TT	TT	AA	TT	TT	TT	TT	TT	TT	TT	TT	TT	AA	TT	TT	TT	TT	TT	TT	TT	TT	TT	TT
Chr01_68160	NA	1	68160	NA	NA	NA	NA	NA	NA	NA	GG	GG	GG	GG	GG	GG	GG	GG	GG	GG	GG	GG	GG	GG	GG	GG	GG	GG	GG	GG	GG	GG	GG	AA	GG	NN	AA	AA	GG	GG	GG	GG	GG	GG	AA	GG	GG	AA	GG
Chr01_93163	NA	1	93163	NA	NA	NA	NA	NA	NA	NA	AA	AA	AA	AA	AA	AA	AA	AA	AA	AA	AA	AA	AA	AA	AA	AA	AA	AA	AA	AA	AA	AA	AA	GG	AA	GG	GG	GG	AA	AA	AA	AA	AA	AA	GG	AA	AA	GG	AA
Chr01_156650	NA	1	156650	NA	NA	NA	NA	NA	NA	NA	GG	GG	GG	GG	GG	GG	GG	GG	GG	GG	GG	GG	GG	GG	GG	GG	GG	GG	AA	GG	GG	GG	GG	AA	GG	AA	AA	AA	AA	GG	GG	GG	GG	GG	AA	GG	GG	AA	GG
Chr01_294507	NA	1	294507	NA	NA	NA	NA	NA	NA	NA	GG	GG	AA	GG	GG	GG	GG	GG	GG	GG	GG	GG	AA	GG	NN	AA	AA	GG	AA	GG	GG	GG	GG	GG	GG	NN	NN	NN	AA	AA	AA	NN	GG	GG	GG	GG	GG	GG	GG
Chr01_382258	NA	1	382258	NA	NA	NA	NA	NA	NA	NA	AA	AA	AA	AA	AA	AA	AA	AA	AA	AA	AA	AA	AA	AA	AA	AA	AA	AA	GG	AA	AA	AA	AA	NN	AA	NN	GG	AA	GG	AA	AA	AA	AA	AA	AA	AA	AA	AA	AA
Chr01_386127	NA	1	386127	NA	NA	NA	NA	NA	NA	NA	CC	CC	CC	CC	CC	CC	CC	CC	CC	CC	CC	CC	CC	CC	CC	CC	CC	CC	GG	CC	CC	CC	CC	GG	CC	GG	GG	CC	GG	CC	CC	NN	CC	CC	CC	CC	CC	CC	CC
Chr01_386130	NA	1	386130	NA	NA	NA	NA	NA	NA	NA	TT	TT	GG	TT	TT	TT	TT	TT	TT	TT	TT	TT	GG	TT	TT	TT	GG	TT	TT	TT	TT	TT	TT	TT	TT	TT	TT	GG	TT	GG	GG	NN	GT	TT	GG	TT	TT	GG	TT
Chr01_393862	NA	1	393862	NA	NA	NA	NA	NA	NA	NA	CC	CC	CC	CC	CC	CC	CC	CC	CC	CC	CC	CC	CC	CC	CC	CC	CC	CC	TT	CC	CC	CC	CC	TT	CC	TT	TT	CC	TT	CC	CC	CC	CC	CC	NN	CC	CC	CC	CC
Chr01_398826	NA	1	398826	NA	NA	NA	NA	NA	NA	NA	TT	TT	CC	TT	TT	TT	TT	TT	TT	TT	TT	TT	CC	TT	NN	NN	CC	TT	TT	TT	TT	TT	TT	TT	TT	TT	TT	CC	TT	NN	CC	TT	TT	TT	TT	TT	TT	CC	TT
Chr01_516237	NA	1	516237	NA	NA	NA	NA	NA	NA	NA	TT	TT	TT	TT	TT	TT	TT	TT	TT	TT	TT	TT	TT	TT	TT	NN	TT	TT	GG	TT	TT	TT	TT	NN	TT	TT	TT	TT	GG	TT	TT	NN	TT	TT	TT	TT	TT	TT	TT
Chr01_527443	NA	1	527443	NA	NA	NA	NA	NA	NA	NA	AA	AA	AA	AA	AA	AA	AA	AA	AA	AA	AA	AA	AA	AA	AA	AA	AA	AA	AA	AA	AA	AA	AA	AA	AA	NN	NN	AA	AA	NN	NN	NN	AA	AA	AA	AA	AA	AA	AA
Chr01_567821	NA	1	567821	NA	NA	NA	NA	NA	NA	NA	CC	CC	CC	CC	CC	CC	CC	CC	CC	CC	CC	CC	CC	CC	CC	CC	CC	CC	CC	CC	CC	CC	CC	CC	CC	CC	CC	CC	CC	CC	CC	NN	CC	CC	CC	CC	CC	CC	CC
Chr01_567830	NA	1	567830	NA	NA	NA	NA	NA	NA	NA	AA	TT	TT	TT	TT	TT	TT	TT	TT	TT	TT	AA	TT	TT	TT	TT	TT	TT	TT	AA	TT	AA	TT	TT	TT	NN	AA	TT	TT	TT	TT	NN	AA	TT	TT	NN	TT	TT	TT
Chr01_658003	NA	1	658003	NA	NA	NA	NA	NA	NA	NA	TT	TT	TT	TT	TT	TT	TT	TT	TT	TT	TT	TT	TT	TT	TT	TT	TT	TT	CC	TT	TT	TT	TT	CC	TT	TT	TT	TT	CC	TT	TT	TT	TT	TT	TT	TT	TT	TT	TT
Chr01_810900	NA	1	810900	NA	NA	NA	NA	NA	NA	NA	AA	TT	TT	TT	TT	TT	TT	TT	TT	TT	TT	AA	TT	TT	TT	TT	TT	TT	AA	TT	TT	AA	TT	AA	TT	TT	TT	AA	AA	TT	TT	TT	TT	TT	TT	AA	TT	AA	TT
Chr01_827682	NA	1	827682	NA	NA	NA	NA	NA	NA	NA	TT	CC	CC	CC	CC	CC	CC	CC	CC	CC	CC	TT	CC	CC	CC	CC	CC	CC	TT	TT	CC	TT	CC	TT	CC	TT	TT	TT	TT	CC	CC	CC	TT	CC	CC	TT	CC	TT	CC
Chr01_839570	NA	1	839570	NA	NA	NA	NA	NA	NA	NA	AA	GG	GG	GG	GG	GG	GG	GG	GG	GG	GG	GG	GG	GG	GG	GG	GG	GG	GG	AA	GG	GG	GG	GG	GG	AA	AA	GG	GG	GG	GG	GG	AA	GG	GG	GG	GG	GG	GG
Chr01_890127	NA	1	890127	NA	NA	NA	NA	NA	NA	NA	GG	AA	AA	AA	AA	AA	AA	AA	AA	AA	AA	AA	AA	AA	AA	AA	AA	AA	GG	GG	GG	AA	AA	GG	AA	GG	NN	GG	GG	AA	AA	AA	GG	AA	AA	AA	AA	GG	AA
Chr01_935824	NA	1	935824	NA	NA	NA	NA	NA	NA	NA	GG	GG	GG	GG	GG	GG	GG	GG	GG	GG	GG	CC	GG	GG	GG	GG	GG	GG	GG	CC	GG	CC	GG	CC	GG	CC	CC	GG	CC	GG	GG	GG	CC	GG	GG	CC	GG	GG	GG
Chr01_940614	NA	1	940614	NA	NA	NA	NA	NA	NA	NA	CC	CC	CC	CC	CC	CC	CC	CC	CC	CC	CC	CC	CC	CC	CC	CC	CC	CC	CC	CC	CC	CC	CC	TT	CC	CC	CC	CC	NN	CC	CC	CC	CC	CC	CC	NN	CC	CC	CC
Chr01_955597	NA	1	955597	NA	NA	NA	NA	NA	NA	NA	CC	CC	CC	CC	CC	CC	CC	CC	CC	CC	CC	CC	CC	CC	CC	CC	CC	CC	CC	CC	CC	CC	CC	TT	CC	CC	CC	CC	TT	CC	CC	CC	CC	CC	CC	CC	CC	CC	CC
Chr01_956527	NA	1	956527	NA	NA	NA	NA	NA	NA	NA	TT	CC	TT	CC	CC	CC	CC	CC	CC	CC	CC	TT	TT	TT	CC	NN	TT	CC	TT	TT	TT	CC	CC	TT	CC	TT	TT	NN	TT	TT	TT	TT	TT	CC	CC	CC	CC	TT	CC
Chr01_997139	NA	1	997139	NA	NA	NA	NA	NA	NA	NA	AA	AA	AA	AA	AA	AA	AA	AA	AA	AA	AA	AA	AA	AA	AA	NN	AA	AA	NN	AA	AA	AA	AA	GG	AA	AA	AA	AA	GG	AA	AA	AA	AA	AA	AA	AA	AA	AA	AA
Chr01_1009258	NA	1	1009258	NA	NA	NA	NA	NA	NA	NA	CC	CC	CC	CC	CC	CC	CC	CC	CC	CC	CC	CC	CC	CC	CC	CC	CC	CC	CC	CC	CC	CC	CC	AA	CC	CC	CC	CC	NN	CC	CC	CC	CC	CC	CC	CC	CC	CC	CC
Chr01_1039374	NA	1	1039374	NA	NA	NA	NA	NA	NA	NA	AA	AA	AA	AA	AA	AA	AA	AA	AA	AA	AA	AA	AA	AA	AA	AA	AA	AA	AA	AA	AA	AA	AA	CC	AA	AA	AA	AA	CC	AA	AA	AA	AA	AA	AA	AA	AA	AA	AA
Chr01_1273566	NA	1	1273566	NA	NA	NA	NA	NA	NA	NA	AA	AA	AA	AA	AA	AA	AA	AA	AA	AA	AA	AA	AA	AA	AA	NN	AA	AA	NN	AA	AA	AA	AA	NN	AA	NN	NN	AA	GG	AA	AA	AA	GG	AA	GG	AA	AA	AA	AA
Chr01_1330858	NA	1	1330858	NA	NA	NA	NA	NA	NA	NA	CC	CC	CC	CC	CC	CC	CC	CC	CC	CC	CC	CC	CC	CC	CC	CC	CC	CC	CC	CC	TT	CC	CC	CC	CC	CC	CC	TT	CC	CC	CC	CC	CC	CC	CC	CC	CC	TT	CC
Chr01_1335276	NA	1	1335276	NA	NA	NA	NA	NA	NA	NA	GG	AA	GG	AA	AA	AA	AA	AA	AA	AA	AA	GG	GG	GG	AA	GG	GG	AA	GG	GG	GG	AA	AA	GG	AA	NN	GG	GG	GG	NN	GG	NN	GG	AA	GG	AA	AA	GG	AA
Chr01_1338361	NA	1	1338361	NA	NA	NA	NA	NA	NA	NA	GG	AA	GG	AA	AA	AA	AA	AA	AA	AA	AA	GG	GG	GG	AA	GG	GG	AA	GG	GG	GG	AA	AA	GG	AA	GG	GG	GG	GG	GG	NN	GG	GG	AA	GG	AA	AA	GG	AA
Chr01_1338391	NA	1	1338391	NA	NA	NA	NA	NA	NA	NA	AA	GG	AA	GG	GG	GG	GG	GG	GG	NN	GG	AA	AA	AA	GG	AA	AA	GG	AA	AA	AA	GG	GG	AA	GG	AA	AA	AA	AA	AA	NN	AA	AA	GG	AA	GG	GG	AA	GG
Chr01_1482036	NA	1	1482036	NA	NA	NA	NA	NA	NA	NA	GG	GG	AA	GG	GG	GG	GG	GG	GG	GG	GG	AA	AA	AA	GG	AA	AA	GG	AA	GG	AA	GG	GG	AA	GG	AA	AA	AA	AA	AA	GG	GG	AA	GG	NN	NN	GG	AA	GG
Chr01_1501284	NA	1	1501284	NA	NA	NA	NA	NA	NA	NA	GG	GG	GG	GG	GG	GG	GG	GG	GG	GG	GG	GG	GG	GG	GG	GG	GG	GG	AA	AA	GG	GG	GG	AA	GG	AA	AA	AA	GG	GG	GG	GG	GG	GG	NN	AA	GG	AA	GG
Chr01_1501401	NA	1	1501401	NA	NA	NA	NA	NA	NA	NA	GG	GG	GG	GG	GG	GG	GG	GG	GG	GG	GG	GG	GG	GG	GG	GG	GG	GG	AA	AA	GG	GG	GG	AA	GG	AA	AA	AA	GG	GG	GG	GG	GG	GG	NN	AA	GG	AA	GG
Chr01_1528978	NA	1	1528978	NA	NA	NA	NA	NA	NA	NA	AA	AA	AA	AA	AA	AA	AA	AA	AA	AA	AA	AA	AA	AA	AA	NN	AA	AA	NN	AA	AA	AA	AA	GG	AA	AA	AA	AA	AA	AA	AA	AA	AA	AA	GG	AA	AA	AA	AA
Chr01_1735115	NA	1	1735115	NA	NA	NA	NA	NA	NA	NA	GG	GG	GG	GG	GG	GG	GG	GG	GG	GG	GG	GG	GG	GG	GG	GG	GG	GG	GG	GG	GG	GG	GG	AA	GG	GG	GG	GG	GG	GG	GG	GG	GG	GG	GG	GG	GG	GG	GG
Chr01_1818967	NA	1	1818967	NA	NA	NA	NA	NA	NA	NA	GG	GG	GG	GG	GG	GG	GG	GG	GG	GG	GG	GG	GG	GG	GG	GG	GG	GG	GG	GG	GG	GG	GG	GG	GG	AA	AA	GG	GG	GG	GG	GG	GG	GG	GG	GG	GG	GG	GG
Chr01_2001749	NA	1	2001749	NA	NA	NA	NA	NA	NA	NA	AA	AA	AA	AA	AA	AA	AA	AA	AA	AA	AA	NN	AA	AA	AA	AA	AA	AA	TT	AA	AA	AA	AA	AA	AA	AA	AA	AA	AA	AA	AA	NN	AA	AA	AA	AA	AA	AA	AA
Chr01_2035808	NA	1	2035808	NA	NA	NA	NA	NA	NA	NA	CC	CC	CC	CC	CC	CC	CC	CC	CC	CC	CC	CC	CC	CC	CC	CC	CC	CC	NN	CC	CC	CC	CC	CC	CC	CC	CC	CC	CC	CC	CC	CC	CC	CC	CC	CC	CC	CC	CC
Chr01_2122591	NA	1	2122591	NA	NA	NA	NA	NA	NA	NA	GG	GG	GG	GG	GG	GG	GG	GG	GG	GG	GG	AA	GG	GG	GG	GG	GG	GG	AA	AA	GG	GG	GG	AA	GG	GG	GG	GG	AA	GG	AA	AA	GG	GG	GG	AA	GG	GG	GG
Chr01_2122738	NA	1	2122738	NA	NA	NA	NA	NA	NA	NA	TT	TT	TT	TT	TT	TT	TT	TT	NN	TT	TT	NN	TT	TT	TT	TT	TT	TT	CC	CC	NN	TT	TT	NN	TT	TT	NN	TT	CC	TT	CC	NN	TT	TT	TT	CC	TT	TT	NN
Chr01_2210947	NA	1	2210947	NA	NA	NA	NA	NA	NA	NA	CC	CC	CC	CC	CC	CC	CC	CC	CC	CC	CC	CC	CC	CC	CC	CC	CC	CC	TT	CC	CC	CC	CC	TT	CC	CC	CC	CC	CC	CC	CC	CC	CC	CC	CC	CC	CC	CT	CC
Chr01_2211215	NA	1	2211215	NA	NA	NA	NA	NA	NA	NA	CC	CC	CC	CC	CC	CC	CC	CC	CC	CC	CC	AA	CC	CC	CC	CC	CC	CC	CC	AA	NN	AA	CC	CC	CC	CC	CC	CC	NN	CC	CC	CC	CC	CC	CC	AA	CC	CC	CC
Chr01_2211277	NA	1	2211277	NA	NA	NA	NA	NA	NA	NA	AA	AA	AA	AA	AA	AA	AA	AA	AA	AA	AA	CC	AA	AA	AA	AA	AA	AA	CC	CC	NN	CC	AA	CC	AA	AA	AA	AA	CC	AA	AA	AA	AA	AA	AA	CC	AA	AA	AA
Chr01_2236587	NA	1	2236587	NA	NA	NA	NA	NA	NA	NA	TT	TT	TT	TT	TT	TT	TT	TT	TT	TT	TT	TT	TT	TT	TT	TT	TT	TT	TT	TT	TT	CC	TT	TT	TT	TT	TT	TT	NN	TT	TT	NN	TT	TT	TT	TT	TT	TT	TT
Chr01_2288407	NA	1	2288407	NA	NA	NA	NA	NA	NA	NA	AA	AA	AA	AA	AA	AA	AA	AA	AA	AA	AA	NN	AA	AA	AA	AA	AA	AA	GG	GG	AA	NN	AA	GG	AA	AA	AA	AA	GG	AA	AA	AA	AA	AA	AA	NN	AA	AA	AA
Chr01_2288443	NA	1	2288443	NA	NA	NA	NA	NA	NA	NA	GG	GG	GG	GG	GG	GG	GG	GG	GG	GG	GG	AA	GG	GG	GG	GG	GG	GG	AA	AA	GG	AA	GG	AA	GG	GG	GG	GG	AA	GG	GG	GG	GG	GG	GG	NN	GG	GG	GG
Chr01_2530938	NA	1	2530938	NA	NA	NA	NA	NA	NA	NA	CC	CC	CC	CC	CC	CC	CC	CC	CC	CC	CC	CC	CC	CC	CC	CC	GG	CC	CC	GG	CC	CC	CC	GG	CC	GG	CC	GG	CC	CC	CC	CC	CC	CC	CC	CC	CC	GG	CC
Chr01_2530961	NA	1	2530961	NA	NA	NA	NA	NA	NA	NA	CG	CG	CG	CG	CG	CG	CC	CG	CC	CC	CC	CC	CC	CC	CC	CC	CC	CC	CC	CC	CC	CC	CC	CC	CC	CC	CC	CC	CC	CC	CC	CC	CC	CC	CC	CC	CC	CC	CC
Chr01_2530969	NA	1	2530969	NA	NA	NA	NA	NA	NA	NA	CT	CT	CT	CT	CT	CT	CC	CC	NN	CC	CC	CC	CC	CC	CC	CC	CC	CC	CC	CC	CC	CC	CC	CC	CC	CC	CC	CC	CC	CC	CC	CC	CC	CC	CC	CC	CC	CC	CC
Chr01_2531031	NA	1	2531031	NA	NA	NA	NA	NA	NA	NA	CT	CT	CT	NN	CT	CT	CT	CT	CT	CT	CT	CC	CT	CT	CC	CC	CC	NN	CC	CC	CC	CT	CT	CC	CC	CC	CC	CC	CC	CC	CC	CC	CC	CT	CT	CC	CT	CC	CC
Chr01_2531033	NA	1	2531033	NA	NA	NA	NA	NA	NA	NA	AT	AT	AT	NN	AT	AT	AT	AT	AT	AT	AT	AA	AT	AT	AA	AA	AA	NN	AA	AA	AA	AT	AT	AA	AA	AA	AA	AA	AA	AA	AA	AA	AA	AT	AT	AA	AT	AA	AA
Chr01_2531044	NA	1	2531044	NA	NA	NA	NA	NA	NA	NA	CT	CT	CT	NN	CT	CT	CT	CT	CT	CT	CT	CC	CT	CT	CC	CC	CC	NN	CC	CC	CC	CT	CT	CC	CC	CC	CC	CC	CC	CC	CC	CC	CC	CT	CT	CC	CT	CC	CC
Chr01_2617317	NA	1	2617317	NA	NA	NA	NA	NA	NA	NA	GG	GG	GG	GG	GG	GG	GG	GG	GG	GG	GG	GG	GG	GG	GG	GG	GG	GG	TT	GG	GG	GG	GG	TT	GG	TT	GG	GG	TT	GG	GG	GG	GG	GG	GG	GG	GG	GG	GG
Chr01_2738587	NA	1	2738587	NA	NA	NA	NA	NA	NA	NA	AA	AA	AA	AA	AA	AA	AA	AA	AA	AA	AA	AA	AA	AA	AA	AA	AA	AA	AA	AA	AA	AA	AA	AA	AA	AA	AA	AA	AA	AA	AA	AA	AA	CC	CC	AA	AA	AA	CC
Chr01_2765794	NA	1	2765794	NA	NA	NA	NA	NA	NA	NA	TT	TT	TT	TT	TT	TT	TT	TT	TT	TT	TT	TT	CC	CC	TT	TT	TT	TT	TT	TT	TT	TT	TT	TT	TT	TT	TT	TT	TT	TT	TT	TT	CC	CC	CC	TT	TT	TT	CC
Chr01_2765923	NA	1	2765923	NA	NA	NA	NA	NA	NA	NA	GG	GG	GG	GG	GG	GG	GG	GG	GG	GG	GG	GG	CC	CC	GG	GG	GG	GG	GG	GG	GG	GG	GG	GG	GG	GG	GG	GG	GG	GG	GG	GG	CC	CC	CC	GG	GG	GG	CC
Chr01_2769978	NA	1	2769978	NA	NA	NA	NA	NA	NA	NA	AA	AA	AA	AA	AA	AA	AA	AA	AA	AA	AA	AA	AA	TT	AA	AA	AA	AA	AA	AA	AA	AA	AA	AA	AA	AA	AA	AA	AA	AA	AA	AA	TT	TT	AT	AA	AA	AA	TT
Chr01_2771348	NA	1	2771348	NA	NA	NA	NA	NA	NA	NA	TT	TT	TT	TT	TT	TT	TT	TT	TT	TT	TT	TT	AA	AA	TT	TT	TT	TT	AA	TT	AA	TT	TT	TT	TT	TT	TT	TT	AA	TT	TT	TT	AA	AA	TA	TT	TT	TT	AA
Chr01_2885098	NA	1	2885098	NA	NA	NA	NA	NA	NA	NA	CC	CC	CC	CC	CC	CC	CC	CC	CC	CC	CC	CC	TT	CC	CC	CC	CC	CC	TT	CC	CC	CC	CC	CC	CC	CC	CC	CC	CC	CC	CC	CC	CC	CC	CC	CC	CC	CC	CC
Chr01_3160395	NA	1	3160395	NA	NA	NA	NA	NA	NA	NA	AA	AA	TT	AA	AA	AA	AA	AA	NN	AA	AA	TT	TT	TT	TT	TT	AA	AA	TT	TT	TT	TT	AA	TT	AA	TT	AA	TT	TT	NN	TT	TT	TT	AA	AA	TT	AA	TT	AA
Chr01_3163305	NA	1	3163305	NA	NA	NA	NA	NA	NA	NA	CC	CC	CC	CC	CC	CC	CC	CC	CC	CC	CC	CC	CC	CC	CC	CC	CC	CC	CC	CC	CC	CC	CC	CC	CC	CC	CC	TT	CC	CC	CC	CC	CC	CC	CC	CC	CC	TT	CC
Chr01_3163321	NA	1	3163321	NA	NA	NA	NA	NA	NA	NA	AA	AA	TT	AA	AA	AA	NN	AA	AA	AA	NN	TT	TT	TT	TT	TT	AA	AA	NN	TT	TT	TT	AA	TT	AA	TT	AA	AA	AA	TT	TT	TT	TT	AA	AA	TT	AA	AA	AA
Chr01_3248416	NA	1	3248416	NA	NA	NA	NA	NA	NA	NA	TT	TT	AA	TT	TT	TT	TT	TT	TT	TT	TT	TT	TT	TT	TT	TT	TT	TT	TT	TT	TT	TT	TT	TT	TT	TT	TT	TT	AA	TT	TT	NN	TT	AA	AA	TT	TT	TT	NN
Chr01_3248515	NA	1	3248515	NA	NA	NA	NA	NA	NA	NA	GG	GG	AA	GG	GG	GG	GG	GG	GG	GG	GG	GG	GG	GG	GG	GG	GG	GG	GG	GG	GG	GG	GG	GG	GG	GG	GG	GG	AA	GG	GG	NN	GG	AA	AA	GG	GG	GG	AA
Chr01_3259763	NA	1	3259763	NA	NA	NA	NA	NA	NA	NA	GG	GG	CC	GG	GG	GG	GG	GG	GG	GG	GG	GG	GG	GG	GG	GG	GG	GG	GG	GG	GG	GG	GG	GG	GG	GG	GG	GG	NN	GG	GG	GG	GG	NN	CC	GG	GG	GG	CC
Chr01_3278993	NA	1	3278993	NA	NA	NA	NA	NA	NA	NA	TT	TT	CC	TT	TT	TT	TT	TT	TT	TT	TT	TT	TT	TT	TT	TT	TT	TT	NN	TT	TT	TT	TT	TT	TT	TT	NN	TT	CC	NN	TT	NN	TT	CC	CC	TT	TT	TT	CC
Chr01_3281308	NA	1	3281308	NA	NA	NA	NA	NA	NA	NA	TT	TT	CC	TT	TT	TT	TT	TT	TT	TT	TT	TT	TT	TT	TT	TT	TT	TT	CC	TT	TT	TT	TT	TT	TT	TT	TT	TT	CC	NN	TT	TT	TT	CC	CC	TT	TT	TT	NN
Chr01_3424353	NA	1	3424353	NA	NA	NA	NA	NA	NA	NA	TT	TT	TT	TT	TT	TT	TT	TT	TT	TT	GG	GG	GT	GG	GG	GG	TT	TT	TT	GG	TT	GG	TT	GG	TT	GG	TT	GG	TT	GG	GG	GG	GG	TT	TT	GG	TT	GG	TT
Chr01_3492818	NA	1	3492818	NA	NA	NA	NA	NA	NA	NA	CC	CC	CT	CC	CC	CC	CC	CC	CC	CC	CC	CC	NN	CC	CC	CC	CC	CC	CT	CC	CC	CT	CC	CC	CC	CC	CC	CC	CC	CC	CC	CC	CC	CT	CT	CT	CC	CC	NN
Chr01_3492828	NA	1	3492828	NA	NA	NA	NA	NA	NA	NA	CC	CC	CT	CC	CC	CC	CC	CC	CC	CC	CC	CC	NN	CC	CC	CC	CC	CC	CT	CC	CC	CT	CC	CC	CC	CC	CC	CC	CC	CC	CC	CC	CC	CT	CT	CT	CC	CC	NN
Chr01_3607071	NA	1	3607071	NA	NA	NA	NA	NA	NA	NA	AA	AA	AA	AA	AA	AA	AA	NN	NN	AA	AA	AA	AA	AA	AA	AA	AA	AA	GG	AA	AA	AA	AA	AA	AA	AA	AA	NN	NN	AA	AA	AA	AA	AA	NN	AA	AA	AA	AA
Chr01_3607146	NA	1	3607146	NA	NA	NA	NA	NA	NA	NA	GG	GG	GG	GG	GG	GG	GG	NN	NN	GG	GG	GG	GG	GG	GG	GG	GG	GG	GG	GG	AA	GG	GG	GG	GG	AA	GG	NN	GG	GG	GG	GG	NN	GG	NN	GG	GG	GG	GG
Chr01_3738611	NA	1	3738611	NA	NA	NA	NA	NA	NA	NA	TT	TT	TT	TT	TT	TT	TT	TT	TT	TT	TT	TT	TT	TT	TT	TT	TT	TT	TT	TT	TT	GG	TT	TT	TT	TT	TT	TT	TT	TT	TT	TT	TT	GG	GG	NN	TT	TT	GG
Chr01_3738623	NA	1	3738623	NA	NA	NA	NA	NA	NA	NA	GG	GG	GG	GG	GG	GG	GG	GG	GG	GG	AA	GG	AA	GG	GG	GG	GG	GG	NN	GG	AA	GG	GG	GG	GG	AA	GG	GG	AA	GG	GG	GG	AA	GG	GG	GG	GG	GG	GG
Chr01_3743636	NA	1	3743636	NA	NA	NA	NA	NA	NA	NA	AA	AA	AA	AA	AA	AA	AA	AA	AA	AA	GG	AA	GG	AA	AA	AA	AA	AA	NN	AA	GG	GG	AA	AA	AA	GG	AA	AA	GG	AA	AA	AA	GG	GG	GG	GG	AA	AA	GG
Chr01_3805617	NA	1	3805617	NA	NA	NA	NA	NA	NA	NA	GG	GG	GG	GG	GG	GG	GG	GG	GG	GG	GG	GG	GG	GG	GG	GG	GG	GG	GG	GG	GG	AA	GG	GG	GG	GG	GG	GG	GG	GG	GG	GG	GG	AA	AA	AA	GG	GG	AA
Chr01_3805813	NA	1	3805813	NA	NA	NA	NA	NA	NA	NA	GG	GG	GG	GG	GG	GG	GG	GG	GG	GG	GG	GG	GG	GG	GG	GG	GG	GG	GG	GG	GG	GA	GG	GG	GG	GG	NN	GG	GG	NN	GG	GG	GG	AA	AA	AA	GG	GG	AA
Chr01_3947231	NA	1	3947231	NA	NA	NA	NA	NA	NA	NA	TT	TT	TT	TT	TT	TT	TT	TT	TT	TT	TT	TT	TT	TT	TT	TT	TT	TT	TT	TT	TT	CC	TT	TT	TT	TT	TT	TT	TT	TT	TT	TT	TT	TT	TT	CC	TT	TT	TT
Chr01_3947327	NA	1	3947327	NA	NA	NA	NA	NA	NA	NA	GG	GG	GG	GG	GG	GG	GG	GG	GG	GG	GG	GG	GG	GG	GG	GG	GG	GG	GG	GG	GG	AA	GG	GG	GG	GG	GG	GG	GG	GG	GG	GG	GG	GG	GG	AA	GG	GG	GG
Chr01_3947363	NA	1	3947363	NA	NA	NA	NA	NA	NA	NA	TT	TT	TT	TT	TT	TT	TT	TT	TT	TT	TT	TT	TT	TT	TT	TT	TT	TT	TT	TT	TT	AA	TT	TT	TT	TT	TT	TT	TT	TT	TT	TT	TT	TT	TT	AA	TT	TT	TT
Chr01_4081166	NA	1	4081166	NA	NA	NA	NA	NA	NA	NA	AA	AA	TT	AA	AA	AA	AA	AA	AA	AA	AA	AA	AA	AA	AA	AA	TT	AA	AA	AA	AA	AA	AA	AA	AA	AA	AA	TT	AA	AA	AA	AA	TT	AA	AA	AA	AA	TT	AA
Chr01_4081176	NA	1	4081176	NA	NA	NA	NA	NA	NA	NA	GG	GG	AA	GG	GG	GG	GG	GG	GG	GG	GG	GG	GG	GG	GG	GG	AA	GG	GG	GG	GG	GG	GG	GG	GG	GG	GG	AA	GG	GG	GG	GG	AA	GG	GG	GG	GG	AA	GG
Chr01_4081177	NA	1	4081177	NA	NA	NA	NA	NA	NA	NA	AA	AA	TT	AA	AA	AA	AA	AA	AA	AA	AA	AA	AA	AA	AA	AA	TT	AA	AA	AA	AA	AA	AA	AA	AA	AA	AA	TT	AA	AA	AA	AA	TT	AA	AA	AA	AA	TT	AA
Chr01_4081187	NA	1	4081187	NA	NA	NA	NA	NA	NA	NA	TT	TT	CC	TT	TT	TT	TT	TT	TT	TT	TT	TT	TT	TT	TT	TT	CC	TT	TT	TT	TT	TT	TT	TT	TT	TT	TT	CC	TT	TT	TT	TT	CC	TT	TT	TT	TT	CC	TT
Chr01_4166554	NA	1	4166554	NA	NA	NA	NA	NA	NA	NA	GG	GG	GG	GG	GG	GG	NN	GG	GG	GG	AA	AA	AA	AA	AA	GG	AA	AG	AA	AA	AA	AA	GG	AA	NN	GG	GG	GG	NN	AA	AA	AA	AA	GG	AA	AA	GG	GG	GG
Chr01_4166584	NA	1	4166584	NA	NA	NA	NA	NA	NA	NA	TT	TT	GG	TT	TT	TT	TT	TT	TT	TT	GG	GG	GG	GG	GG	GG	GG	GT	GG	GG	GG	GG	TT	GG	NN	GG	GG	GG	NN	GG	GG	GG	GG	GG	GG	GG	TT	GG	GG
Chr01_4302398	NA	1	4302398	NA	NA	NA	NA	NA	NA	NA	CC	TT	TT	TT	CC	TT	TT	TT	TT	TT	TT	TT	TT	CC	TT	TT	TT	TT	CC	TT	TT	TT	TT	TT	CC	TT	TT	TT	CC	TT	TT	TT	TT	TT	CC	TT	TT	TT	TT
Chr01_4305781	NA	1	4305781	NA	NA	NA	NA	NA	NA	NA	GG	AA	GG	AA	GG	AA	AA	AA	AA	AA	AA	AA	AA	GG	AA	GG	AA	AA	NN	AA	AA	AA	AA	AA	GG	GG	GG	NN	GG	AA	AA	AA	AA	GG	GG	AA	AA	GG	NN
Chr01_4305813	NA	1	4305813	NA	NA	NA	NA	NA	NA	NA	CC	CC	TT	CC	CC	CC	CC	CC	CC	CC	CC	CC	CC	CC	CC	TT	CC	CC	CC	CC	CC	CC	CC	CC	CC	TT	TT	NN	CC	CC	CC	CC	CC	TT	CC	CC	CC	TT	NN
Chr01_4370524	NA	1	4370524	NA	NA	NA	NA	NA	NA	NA	TT	GG	GG	GG	TT	GG	GG	GG	GG	GG	GG	GG	GG	TT	GG	GG	GG	GG	TT	NN	GG	GG	GG	GG	TT	GG	GG	GG	TT	GG	GG	GG	GG	GG	GG	GG	GG	GG	GG
Chr01_4398513	NA	1	4398513	NA	NA	NA	NA	NA	NA	NA	AA	GG	GG	GG	AA	GG	GG	GG	GG	GG	GG	GG	GG	AA	GG	GG	GG	GG	AA	GG	GG	GG	GG	GG	AA	GG	GG	GG	AA	AA	GG	GG	GG	GG	GG	GG	GG	GG	GG
Chr01_4485560	NA	1	4485560	NA	NA	NA	NA	NA	NA	NA	AA	TT	AA	TT	AA	TT	TT	TT	TT	TT	TT	TT	TT	NN	TT	TT	TT	TT	AA	TT	TT	TT	TT	TT	AA	TT	TT	TT	NN	TT	NN	TT	TT	TT	TT	TT	TT	TT	TT
Chr01_4487857	NA	1	4487857	NA	NA	NA	NA	NA	NA	NA	GG	TT	GG	TT	GG	TT	TT	TT	NN	TT	TT	TT	TT	GG	TT	TT	TT	TT	NN	TT	NN	TT	TT	TT	GG	TT	TT	TT	GG	TT	TT	NN	TT	TT	TT	NN	TT	TT	NN
Chr01_4617641	NA	1	4617641	NA	NA	NA	NA	NA	NA	NA	CC	CC	CC	CC	CC	CC	CC	CC	CC	CC	CC	CC	CC	TT	CC	CC	CC	CC	NN	CC	CC	CC	CC	CC	CC	CC	CC	CC	NN	CC	CC	CC	CC	CC	CC	CC	CC	CC	CC
Chr01_5510251	NA	1	5510251	NA	NA	NA	NA	NA	NA	NA	AA	AA	AA	AA	AA	AA	AA	AA	AA	AA	GG	GG	GG	AA	AA	AA	AA	AA	AA	AA	NN	AA	AA	AA	AA	AA	AA	AA	NN	NN	AA	AA	AA	AA	GG	AA	AA	AA	AA
Chr01_6011971	NA	1	6011971	NA	NA	NA	NA	NA	NA	NA	CC	TT	TC	TT	TT	TT	TT	TT	TT	TT	TT	TT	TT	TT	CC	TT	TT	TT	CC	TT	TT	TT	TT	CC	TT	CC	CC	TT	CC	TT	TT	TT	TT	CC	NN	TT	TT	CC	CC
Chr01_6011991	NA	1	6011991	NA	NA	NA	NA	NA	NA	NA	TT	CC	CT	CC	CC	CC	CC	CC	CC	CC	CC	CC	CC	CC	TT	CC	CC	CC	TT	CC	CC	CC	CC	TT	CC	TT	TT	CC	TT	CC	CC	CC	CC	TT	NN	CC	CC	TT	TT
Chr01_6012005	NA	1	6012005	NA	NA	NA	NA	NA	NA	NA	AA	TT	TA	TT	TT	TT	TT	TT	TT	TT	TT	TT	TT	TT	AA	TT	TT	TT	AA	TT	TT	TT	TT	AA	TT	AA	AA	TT	AA	TT	TT	TT	TT	AA	NN	TT	TT	AA	AA
Chr01_6012006	NA	1	6012006	NA	NA	NA	NA	NA	NA	NA	AA	GG	GA	GG	GG	GG	GG	GG	GG	GG	GG	GG	GG	GG	AA	GG	GG	GG	AA	GG	GG	GG	GG	AA	GG	AA	AA	GG	AA	GG	GG	GG	GG	AA	NN	GG	GG	AA	AA
Chr01_6012039	NA	1	6012039	NA	NA	NA	NA	NA	NA	NA	CC	TT	TT	TT	TT	TT	TT	TT	TT	TT	TT	TT	TT	TT	CC	TT	TT	TT	CC	TT	TT	TT	TT	CC	TT	NN	NN	TT	CC	TT	TT	TT	TT	CC	NN	TT	TT	NN	NN
Chr01_6012058	NA	1	6012058	NA	NA	NA	NA	NA	NA	NA	AA	GG	GA	GG	GG	GG	GG	GG	GG	GG	GG	GG	GG	GG	AA	GG	GG	GG	AA	GG	GG	GG	GG	AA	GG	AA	AA	GG	AA	GG	GG	GG	GG	AA	GA	GG	GG	AA	AA
Chr01_6580569	NA	1	6580569	NA	NA	NA	NA	NA	NA	NA	TT	AA	AT	AA	AA	AA	AA	AA	AA	AA	AA	AA	AA	AA	TT	AA	AA	AA	TT	AA	AA	AA	AA	TT	AA	TT	TT	AA	TT	AA	AA	AA	AA	TT	AT	AA	AA	AT	TT
Chr01_6580689	NA	1	6580689	NA	NA	NA	NA	NA	NA	NA	AA	GG	GA	GG	GG	GG	GG	GG	GG	GG	GG	GG	GG	GG	AA	GG	GG	GG	AA	GG	GG	GG	GG	AA	GG	AA	AA	GG	AA	GG	GG	GG	GG	AA	GG	GG	GG	AA	AA
Chr01_6684955	NA	1	6684955	NA	NA	NA	NA	NA	NA	NA	GG	GG	GG	GG	GG	GG	GG	GG	GG	GG	GG	GG	GG	GG	GG	GG	GG	GG	NN	GG	GG	GG	GG	NN	GG	AA	AA	NN	GG	GG	GG	GG	GG	AA	GG	GG	GG	NN	AA
Chr01_7147446	NA	1	7147446	NA	NA	NA	NA	NA	NA	NA	TT	CC	CT	CC	CC	CC	CC	CC	CC	CC	CC	CC	CC	CC	TT	CC	CC	CC	CC	CC	CC	TT	CC	TT	CC	CC	TT	TT	TT	CC	CC	CC	CC	TT	TT	CC	CC	CC	TT
Chr01_7338829	NA	1	7338829	NA	NA	NA	NA	NA	NA	NA	AA	GG	GA	GG	GG	GG	GG	GG	GG	GG	GG	GG	GG	GG	AA	GG	GG	GG	GG	GG	GG	AA	GG	AA	GG	GG	AA	AA	NN	GG	GG	GG	GG	AA	AA	GG	GG	GG	AA
Chr01_7338855	NA	1	7338855	NA	NA	NA	NA	NA	NA	NA	CC	AA	AC	AA	AA	AA	AA	AA	AA	AA	AA	AA	AA	AA	CC	AA	AA	AA	CC	AA	AA	CC	AA	CC	AA	AA	CC	CC	NN	AA	AA	AA	AA	CC	CC	AA	AA	AA	CC
Chr01_7338871	NA	1	7338871	NA	NA	NA	NA	NA	NA	NA	TT	CC	CC	CC	CC	CC	CC	CC	CC	CC	CC	CC	CC	CC	TT	CC	CC	CC	CC	CC	CC	TT	CC	TT	CC	CC	NN	TT	NN	CC	CC	CC	CC	TT	TT	CC	CC	CC	TT
Chr01_7387863	NA	1	7387863	NA	NA	NA	NA	NA	NA	NA	TT	TT	TT	TT	TT	TT	TT	TT	TT	TT	TT	TT	TT	TT	TT	TT	TT	TT	NN	TT	TT	TT	TT	TT	TT	TT	TT	TT	TT	TT	TT	TT	TT	TT	TT	TT	TT	TT	TT
Chr01_7408096	NA	1	7408096	NA	NA	NA	NA	NA	NA	NA	GG	GG	GG	GG	GG	GG	GG	GG	GG	GG	GG	GG	GG	GG	GG	GG	GG	GG	AA	GG	GG	GG	GG	GG	GG	GG	GG	GG	GG	GG	GG	GG	GG	GG	GG	GG	GG	GG	GG
Chr01_7427671	NA	1	7427671	NA	NA	NA	NA	NA	NA	NA	GG	GG	GG	GG	GG	GG	GG	GG	GG	GG	GG	GG	GG	GG	GG	GG	GG	GG	AA	GG	GG	GG	GG	GG	GG	GG	GG	GG	NN	NN	GG	GG	GG	GG	GG	GG	GG	GG	GG
Chr01_7810793	NA	1	7810793	NA	NA	NA	NA	NA	NA	NA	TT	TT	TT	TT	TT	TT	TT	TT	TT	TT	TT	TT	TT	TT	TT	TT	TT	TT	NN	TT	TT	TT	TT	TT	TT	TT	TT	TT	TT	TT	TT	TT	TT	TT	TT	TT	TT	TT	TT
Chr01_7916687	NA	1	7916687	NA	NA	NA	NA	NA	NA	NA	AA	AA	AA	AA	AA	AA	AA	NN	AA	AA	AA	AA	AA	AA	AA	AA	AA	AA	GG	AA	NN	AA	AA	AA	AA	AA	AA	AA	NN	AA	NN	AA	AA	AA	AA	AA	AA	AA	AA
Chr01_7916722	NA	1	7916722	NA	NA	NA	NA	NA	NA	NA	CC	CC	CC	CC	CC	CC	CC	NN	CC	CC	CC	CC	CC	CC	CC	CC	CC	CC	TT	CC	NN	CC	CC	CC	CC	CC	CC	CC	NN	CC	NN	CC	CC	CC	CC	CC	CC	CC	CC
Chr01_7947069	NA	1	7947069	NA	NA	NA	NA	NA	NA	NA	AA	AA	AA	AA	AA	AA	AA	AA	AA	AA	AA	AA	AA	AA	AA	AA	AA	AA	NN	AA	AA	AA	AA	AA	AA	AA	AA	AA	AA	AA	AA	AA	AA	NN	AA	AA	AA	AA	AA
Chr01_8249792	NA	1	8249792	NA	NA	NA	NA	NA	NA	NA	CC	CC	CC	CC	CC	CC	CC	CC	CC	CC	CC	CC	CC	CC	CC	NN	CC	CC	AA	CC	CC	CC	CC	CC	CC	CC	CC	CC	CC	CC	CC	CC	CC	CC	CC	CC	CC	CC	CC
Chr01_8525126	NA	1	8525126	NA	NA	NA	NA	NA	NA	NA	AA	AA	AA	AA	AA	AA	AA	AA	AA	AA	AA	AA	AA	AA	AA	AA	AA	AA	CC	AA	AA	AA	AA	AA	AA	AA	AA	AA	AA	AA	AA	AA	AA	AA	AA	AA	AA	AA	AA
Chr01_8796814	NA	1	8796814	NA	NA	NA	NA	NA	NA	NA	TT	TT	TT	TT	TT	TT	TT	TT	TT	TT	TT	TT	TT	TT	NN	TT	TT	TT	AA	TT	TT	TT	TT	TT	TT	TT	TT	TT	NN	TT	TT	NN	TT	TT	NN	TT	TT	TT	TT
Chr01_9100366	NA	1	9100366	NA	NA	NA	NA	NA	NA	NA	TT	TT	TT	TT	TT	TT	TT	TT	TT	TT	TT	TT	TT	TT	TT	TT	TT	TT	CC	TT	TT	TT	TT	TT	TT	TT	TT	TT	TT	TT	TT	NN	TT	TT	TT	TT	TT	TT	TT
Chr01_9224263	NA	1	9224263	NA	NA	NA	NA	NA	NA	NA	GG	GG	GG	GG	GG	GG	GG	GG	GG	GG	GG	GG	GG	GG	TT	GG	GG	GG	TT	GG	GG	GG	GG	GG	GG	GG	GG	GG	GG	GG	GG	GG	GG	GG	GG	GG	GG	GG	GG
Chr01_9264519	NA	1	9264519	NA	NA	NA	NA	NA	NA	NA	CC	CC	CC	CC	CC	CC	CC	CC	CC	CC	CC	CC	CC	CC	TT	CC	CC	CC	TT	CC	CC	CC	CC	CT	CC	CC	CC	CC	CC	CC	CC	CC	CC	CC	CC	CC	CC	NN	CC
Chr01_9280914	NA	1	9280914	NA	NA	NA	NA	NA	NA	NA	CC	CC	CC	CC	CC	CC	CC	CC	CC	CC	CC	CC	CC	CC	GG	CC	CC	CC	GG	CC	CC	CC	CC	CC	CC	CC	CC	CC	CC	CC	CC	CC	CC	CC	CC	CC	CC	CC	CC
Chr01_9602512	NA	1	9602512	NA	NA	NA	NA	NA	NA	NA	TT	TT	TT	TT	TT	TT	TT	TT	TT	TT	TT	TT	TT	TT	AA	TT	TT	TT	NN	TT	TT	TT	TT	TA	TT	TT	NN	NN	TT	NN	TT	NN	TT	TT	NN	TT	TT	TA	NN
Chr01_10004925	NA	1	10004925	NA	NA	NA	NA	NA	NA	NA	GG	GG	GG	GG	GG	GG	GG	GG	GG	GG	GG	GG	GG	GG	GG	GG	GG	GG	GG	GG	GG	GG	GG	GA	GG	GG	GA	GG	NN	NN	GG	GG	GG	GG	GG	GG	GG	GG	GG
Chr01_10489721	NA	1	10489721	NA	NA	NA	NA	NA	NA	NA	TT	TT	TT	TT	TT	TT	TT	TT	TT	TT	TT	TT	TT	TT	TT	TT	TC	TT	TC	TT	TT	TT	TT	TT	TT	TC	TT	TT	TT	TT	TT	TT	TT	TT	TT	TT	TT	TT	TT
Chr01_10489756	NA	1	10489756	NA	NA	NA	NA	NA	NA	NA	GG	GA	GG	GA	GA	GA	GG	GA	GG	GA	GG	GG	GG	GG	GG	GG	GG	GG	GG	GG	GG	GG	GA	GG	GG	GA	GG	GG	GG	GG	GG	GG	GG	GG	GG	GG	GG	GG	GG
Chr01_10489759	NA	1	10489759	NA	NA	NA	NA	NA	NA	NA	GG	AA	AA	AG	AA	AA	AA	AA	AA	AA	AA	AA	AA	AA	AA	AA	AA	AA	AA	AA	NN	AA	AG	AA	AA	AA	AA	AG	AA	AA	AA	AA	AA	AA	AA	AA	AA	AA	AA
Chr01_10502761	NA	1	10502761	NA	NA	NA	NA	NA	NA	NA	CC	CC	CC	CC	CC	CC	CC	CC	CC	CC	CC	CC	CC	CC	TT	CC	CC	CC	TT	CC	CC	CC	CC	CC	CC	CC	CC	CC	CC	CC	CC	CC	CC	CC	CC	CC	CC	CC	CC
Chr01_10502859	NA	1	10502859	NA	NA	NA	NA	NA	NA	NA	CC	CC	CC	CC	CC	CC	CC	CC	CC	CC	CC	CC	CC	CC	TT	CC	CC	CC	TT	CC	CC	CC	CC	CC	CC	CC	CC	CC	CC	CC	CC	CC	CC	CC	CC	CC	CC	CC	CC
Chr01_10710284	NA	1	10710284	NA	NA	NA	NA	NA	NA	NA	AA	AA	AA	AA	AA	AA	AA	AA	AA	AA	AA	AA	AA	AA	NN	AA	AA	AA	NN	AA	AA	AA	AA	AA	AA	AA	AA	AA	AA	AA	AA	AA	AA	AA	AA	AA	AA	AA	NN
Chr01_10710316	NA	1	10710316	NA	NA	NA	NA	NA	NA	NA	GG	GG	GG	GG	GG	GG	GG	GG	GG	GG	GG	GG	GG	GG	AA	GG	GG	GG	NN	GG	GG	GG	GG	GG	GG	GG	GG	GG	GG	GG	GG	GG	GG	GG	GA	GG	GG	GG	NN
Chr01_10710344	NA	1	10710344	NA	NA	NA	NA	NA	NA	NA	GG	GG	GG	GG	GG	GG	GG	GG	GG	GG	GG	GG	GG	GG	CC	GG	GG	GG	NN	GG	GG	GG	GG	GG	GG	GG	GG	GG	GG	GG	GG	GG	GG	GG	GC	GG	GG	GG	NN
Chr01_10712944	NA	1	10712944	NA	NA	NA	NA	NA	NA	NA	CC	CC	CC	CC	CC	CC	CC	CC	CC	CC	CC	CC	CC	NN	GG	CC	CC	CC	NN	CC	NN	CC	CC	CC	CC	CC	CC	CC	CC	CC	CC	CC	CC	CC	CC	CC	CC	CC	CC
Chr01_10725008	NA	1	10725008	NA	NA	NA	NA	NA	NA	NA	GG	GG	GG	GG	GG	GG	GG	GG	GG	GG	GG	GG	GG	GG	AA	GG	GG	GG	GA	GG	GG	GG	GG	GG	GG	GG	GG	GG	GG	GG	GG	GG	GG	GG	NN	GG	GG	GG	NN
Chr01_10725106	NA	1	10725106	NA	NA	NA	NA	NA	NA	NA	GG	GG	GG	GG	GG	GG	GG	GG	GG	GG	NN	GG	GG	GG	AA	GG	GG	GG	AA	GG	GG	GG	GG	GG	GG	GG	GG	GG	GG	GG	GG	GG	GG	GA	GG	GG	GG	GG	GG
Chr01_11775104	NA	1	11775104	NA	NA	NA	NA	NA	NA	NA	AA	AA	AA	AA	AA	AA	AA	NN	AA	AA	AA	AA	AA	AA	AA	AA	AA	AA	AA	AA	NN	AA	AA	TT	AA	AA	NN	AA	AA	NN	AA	AA	AA	AA	AA	AA	AA	AA	AA
Chr01_12440150	NA	1	12440150	NA	NA	NA	NA	NA	NA	NA	TT	TT	TT	TT	TT	TT	TT	NN	TT	TT	TT	TT	TT	TT	TT	TT	NN	TT	NN	TT	TT	TT	TT	CC	TT	TT	CC	TT	TT	NN	TT	TT	TT	TT	TT	TT	TT	TT	TT
Chr01_12440158	NA	1	12440158	NA	NA	NA	NA	NA	NA	NA	CC	CC	CC	CC	CC	CC	CC	NN	CC	CC	CC	CC	CC	CC	CC	CC	NN	CC	NN	CC	CC	CC	CC	TT	CC	CC	TT	CC	CC	NN	CC	CC	CC	CC	CC	CC	CC	CC	CC
Chr01_12440169	NA	1	12440169	NA	NA	NA	NA	NA	NA	NA	GG	GG	GG	GG	GG	GG	GG	NN	GG	GG	GG	GG	GG	GG	GG	GG	NN	GG	NN	GG	GG	GG	GG	AA	GG	GG	AA	GG	GG	NN	GG	GG	GG	GG	GG	GG	GG	GG	GG
Chr01_12440303	NA	1	12440303	NA	NA	NA	NA	NA	NA	NA	GG	GG	GG	GG	GG	GG	GG	GG	GG	GG	GG	GG	GG	GG	GG	GG	GG	GG	GG	GG	GG	GG	GG	AA	GG	NN	NN	GG	GG	NN	GG	GG	GG	GG	GG	GG	GG	GG	GG
Chr01_12581666	NA	1	12581666	NA	NA	NA	NA	NA	NA	NA	AA	AA	AA	AA	AA	AA	AA	AA	AA	AA	AA	AA	AA	AA	AA	AA	AA	AA	AA	AA	AA	AA	AA	GG	AA	AA	NN	AA	AA	AA	AA	AA	AA	AA	AA	AA	AA	AA	AA
Chr01_12581729	NA	1	12581729	NA	NA	NA	NA	NA	NA	NA	GG	GG	GG	AA	GA	GA	AA	AA	AA	GA	GG	GG	GA	GG	GG	AA	GG	GA	GG	GG	GG	GG	GA	GG	GG	AA	GG	GG	GA	GA	GA	GG	GG	GG	GG	GG	GG	GG	GG
Chr01_13395409	NA	1	13395409	NA	NA	NA	NA	NA	NA	NA	AA	AA	AA	AA	AA	AA	AA	AA	AA	AA	AA	AA	AA	AA	AA	AA	AA	AA	AA	AA	AA	AA	AA	GG	AA	AA	GG	AA	NN	AA	AA	NN	AA	AA	AA	AA	AA	NN	AA
Chr01_13455948	NA	1	13455948	NA	NA	NA	NA	NA	NA	NA	TT	TT	TT	TT	TT	TT	TT	TT	TT	TT	TT	TT	TT	TT	TT	TT	TT	TT	TT	TT	TT	TT	TT	CC	TT	TT	CC	TT	TT	TT	TT	TT	TT	TT	TT	TT	TT	TT	TT
Chr01_13619525	NA	1	13619525	NA	NA	NA	NA	NA	NA	NA	GG	GG	GG	GG	GG	GG	GG	GG	GG	GG	GG	NN	GG	GG	GG	GG	GG	GG	GG	GG	GG	GG	GG	GA	GG	GG	AA	GG	GG	GG	GG	GG	GG	GG	GG	GG	GG	GG	GG
Chr01_13619528	NA	1	13619528	NA	NA	NA	NA	NA	NA	NA	CC	CC	CC	CC	CC	CC	CC	CC	CC	CC	CC	NN	CC	CC	CC	CC	CC	CC	CC	CC	CC	CC	CC	CG	CC	CC	GG	CC	CC	CC	CC	CC	CC	CC	CC	CC	CC	CC	CC
Chr01_13635628	NA	1	13635628	NA	NA	NA	NA	NA	NA	NA	CC	CC	CC	CC	CC	CC	CC	CC	CC	CC	CC	CC	CC	CC	CC	CC	CC	CC	CC	CC	CC	CC	CC	TT	CC	CC	TT	CC	CC	CC	CC	CC	CC	CC	CC	CC	CC	CC	CC
Chr01_13635647	NA	1	13635647	NA	NA	NA	NA	NA	NA	NA	TT	TT	TT	TT	TT	TT	TT	TT	TT	TT	TT	AA	TT	TT	TT	TT	TT	TT	TT	TT	TT	TT	TT	AA	TT	TT	AA	TT	TT	TT	TT	TT	TT	TT	TT	TT	TT	TT	TT
Chr01_13635695	NA	1	13635695	NA	NA	NA	NA	NA	NA	NA	GG	GG	GG	GG	GG	GG	GG	GG	GG	GG	GG	GG	GG	GG	GG	GG	GG	GG	GG	GG	GG	GG	GG	AA	GG	GG	AA	GG	GG	GG	GG	GG	GG	GG	GG	GG	GG	GG	GG
Chr01_13643478	NA	1	13643478	NA	NA	NA	NA	NA	NA	NA	TT	TT	TT	TT	TT	TT	TT	TT	TT	TT	TT	TT	TT	TT	TT	TT	TT	TT	TT	TT	TT	TT	TT	CC	TT	TT	CC	TT	TT	TT	TT	TT	TT	TT	TT	TT	TT	TT	TT
Chr01_13746937	NA	1	13746937	NA	NA	NA	NA	NA	NA	NA	CT	CC	CC	CC	CC	CC	CC	CC	CC	CC	CC	CC	CC	CT	NN	CC	CC	CC	CC	CC	CC	CC	CC	CC	CC	CC	CC	CC	CC	CC	CT	CC	CT	CC	CC	CC	CC	CC	CC
Chr01_13746940	NA	1	13746940	NA	NA	NA	NA	NA	NA	NA	GA	GG	GG	GG	GG	GG	GG	GG	GG	GG	GG	GG	GG	GA	NN	GG	GG	GG	GA	GG	GG	GG	GG	GG	GG	GG	GG	GG	GG	GG	GA	GG	GA	GG	GG	GG	GG	GG	GG
Chr01_14201568	NA	1	14201568	NA	NA	NA	NA	NA	NA	NA	GG	GG	GG	GG	GG	GG	GG	GG	GG	GG	GG	CC	GG	GG	GG	GG	GG	GG	GG	GG	GG	GG	GG	CC	GG	GG	CC	GG	GG	GG	GG	GG	GG	GG	GG	GG	GG	GG	GG
Chr01_14288892	NA	1	14288892	NA	NA	NA	NA	NA	NA	NA	CC	CC	CC	CC	CC	CC	CC	CC	CC	CC	CC	AA	CC	CC	CC	CC	CC	CC	CC	CC	CC	CC	CC	NN	CC	CC	NN	CC	CC	CC	CC	CC	CC	CC	CC	CC	CC	CC	CC
Chr01_14374821	NA	1	14374821	NA	NA	NA	NA	NA	NA	NA	GG	GG	GG	GG	GG	GG	GG	GG	NN	GG	GG	GG	GG	GG	GG	GG	GG	GG	NN	GG	GG	GG	GG	TT	GG	GG	TT	NN	GG	GG	NN	GG	GG	GG	GG	GG	GG	GG	GG
Chr01_14529398	NA	1	14529398	NA	NA	NA	NA	NA	NA	NA	CC	CC	CC	CC	CC	CC	CC	CC	CC	CC	CC	CC	CC	CC	CC	CC	CC	CC	CC	CC	CC	CC	CC	GG	CC	CC	GG	CC	CC	CC	CC	CC	CC	CC	CC	CC	CC	CC	CC
Chr01_14529464	NA	1	14529464	NA	NA	NA	NA	NA	NA	NA	TT	TT	TT	TT	TT	TT	TT	TT	TT	TT	TT	AA	TT	TT	TT	TT	TT	TT	TT	TT	TT	TT	TT	AA	TT	TT	AA	TT	TT	TT	TT	TT	TT	TT	TT	TT	TT	TT	TT
Chr01_14703428	NA	1	14703428	NA	NA	NA	NA	NA	NA	NA	AA	AA	AA	AA	AA	AA	AA	AA	AA	AA	AA	AA	AA	AA	AA	AA	AA	AA	AA	TT	AA	AA	AA	NN	AA	AA	AA	AA	AT	AA	AA	AA	AA	AA	AA	AA	AA	AA	AA
Chr01_14703462	NA	1	14703462	NA	NA	NA	NA	NA	NA	NA	CT	CT	CC	CT	CT	CT	CT	CT	CT	CT	TT	CC	TT	CC	CT	TT	TT	CC	CC	CC	TT	CC	TT	NN	CT	TT	TT	CC	CT	CT	TT	CC	CC	CT	CT	TT	CT	CT	TT
Chr01_14703469	NA	1	14703469	NA	NA	NA	NA	NA	NA	NA	GA	GA	GG	GA	GA	GA	GA	GA	GA	GA	AA	GG	AA	GG	GA	AA	AA	GG	GG	GG	AA	GG	AA	NN	GA	AA	AA	GG	GA	GA	AA	GG	GG	GA	GA	AA	GA	GA	AA
Chr01_14784620	NA	1	14784620	NA	NA	NA	NA	NA	NA	NA	TT	TT	TT	TT	TT	TT	TT	TT	TT	TT	TT	NN	TT	TT	TT	TT	TT	TT	TT	TT	TT	TT	TT	CC	TT	TT	CC	TT	TT	TT	TT	TT	TT	TT	TT	TT	TT	TT	TT
Chr01_14784668	NA	1	14784668	NA	NA	NA	NA	NA	NA	NA	TT	TT	TT	TT	TT	TT	TT	TT	TT	TT	TT	NN	TT	TT	TT	TT	TT	TT	TT	TT	TT	TT	TT	CC	TT	TT	CC	TT	TT	TT	TT	TT	TT	TT	TT	TT	TT	TT	TT
Chr01_14784675	NA	1	14784675	NA	NA	NA	NA	NA	NA	NA	GG	GG	GG	GG	GG	GG	GG	GG	GG	GG	GG	NN	GG	GG	GG	GG	GG	GG	GG	GG	GG	GG	GG	AA	GG	GG	AA	GG	GG	GG	GG	GG	GG	GG	GG	GG	GG	GG	GG
Chr01_14784927	NA	1	14784927	NA	NA	NA	NA	NA	NA	NA	GG	GG	GG	GG	GG	GG	GG	GG	GG	GG	GG	NN	GG	GG	GG	GG	GG	GG	GG	GG	GG	GG	GG	AA	GG	GG	AA	GG	GG	GG	GG	GG	GG	GG	GG	GG	GG	GG	GG
Chr01_14784951	NA	1	14784951	NA	NA	NA	NA	NA	NA	NA	AA	AA	AA	AA	AA	AA	AA	AA	AA	AA	AA	NN	AA	AA	AA	AA	AA	AA	AA	AA	AA	AA	AA	GG	AA	AA	GG	AA	AA	AA	AA	AA	AA	AA	AA	AA	AA	AA	AA
Chr01_14784953	NA	1	14784953	NA	NA	NA	NA	NA	NA	NA	TT	TT	TT	TT	TT	TT	TT	TT	TT	TT	TT	NN	TT	TT	TT	TT	CC	TT	TT	TT	TT	CC	TT	TT	TT	TT	TT	CC	TT	TT	TT	TT	TT	TT	TT	CC	TT	CC	TT
Chr01_14784956	NA	1	14784956	NA	NA	NA	NA	NA	NA	NA	TT	TT	TT	TT	TT	TT	TT	TT	TT	TT	TT	NN	TT	TT	TT	TT	TT	TT	TT	TT	TT	TT	TT	CC	TT	TT	CC	TT	TT	TT	TT	TT	TT	TT	TT	TT	TT	TT	TT
Chr01_14785121	NA	1	14785121	NA	NA	NA	NA	NA	NA	NA	TT	TT	TT	TT	TT	TT	TT	TT	TT	TT	TT	NN	TT	TT	TT	TT	TT	TT	TT	TT	TT	TT	TT	AA	TT	TT	AA	TT	TT	TT	TT	TT	TT	TT	TT	TT	TT	TT	TT
Chr01_14785341	NA	1	14785341	NA	NA	NA	NA	NA	NA	NA	GG	GG	GG	GG	GG	GG	GG	GG	GG	GG	GG	NN	GG	GG	GG	GG	GG	GG	GG	GG	GG	GG	GG	AA	GG	GG	AA	GG	GG	GG	GG	GG	GG	GG	GG	GG	GG	GG	GG
Chr01_14785779	NA	1	14785779	NA	NA	NA	NA	NA	NA	NA	AA	AA	AA	AA	AA	AA	AA	AA	AA	AA	AA	NN	AA	AA	AA	AA	AA	AA	AA	AA	AA	AA	AA	GG	AA	AA	GG	AA	AA	AA	AA	AA	AA	AA	AA	AA	AA	AA	AA
Chr01_14785920	NA	1	14785920	NA	NA	NA	NA	NA	NA	NA	GG	GG	GG	GG	GG	GG	GG	GG	GG	GG	GG	GG	GG	GG	GG	GG	GG	GG	GG	GG	GG	GG	GG	NN	GG	GG	GC	GG	GG	GG	GG	GG	GG	GG	GG	GG	GG	GG	GG
Chr01_14785940	NA	1	14785940	NA	NA	NA	NA	NA	NA	NA	TT	TT	TT	TT	TT	TT	TT	TT	TT	TT	TT	NN	TT	TT	TT	TT	TT	TT	TT	TT	TT	TT	TT	NN	TT	TT	TC	TT	TT	TT	TT	TT	TT	TT	TT	TT	TT	TT	TT
Chr01_14786024	NA	1	14786024	NA	NA	NA	NA	NA	NA	NA	GG	GG	GG	GG	GG	GG	GG	GG	GG	GG	GG	NN	GG	GG	GG	GG	GG	GG	GG	GG	GG	GG	GG	GG	GG	GG	GG	GG	GG	GG	GG	GG	GG	GG	GG	GG	GG	GG	GG
Chr01_14786054	NA	1	14786054	NA	NA	NA	NA	NA	NA	NA	TT	TT	TT	TT	TT	TT	TT	TT	TT	TT	TT	NN	TT	TT	TT	TT	TT	TT	TT	TT	TT	TT	TT	NN	TT	TT	TA	TT	TT	TT	TT	TT	TT	TT	TT	TT	TT	TT	TT
Chr01_14786242	NA	1	14786242	NA	NA	NA	NA	NA	NA	NA	GG	GG	GG	GG	GG	GG	GG	GG	GG	GG	GG	NN	GG	GG	GG	GG	GG	GG	GG	GG	GG	GG	GG	TT	GG	GG	TT	GG	GG	GG	GG	GG	GG	GG	GG	GG	GG	GG	GG
Chr01_14786740	NA	1	14786740	NA	NA	NA	NA	NA	NA	NA	GG	GG	GG	GG	GG	GG	GG	GG	GG	GG	GG	NN	GG	GG	GG	GG	GG	GG	GG	GG	GG	GG	GG	GA	GG	GG	GA	GG	NN	GG	GG	GG	GG	GG	GG	GG	GG	GG	GG
Chr01_14786836	NA	1	14786836	NA	NA	NA	NA	NA	NA	NA	GG	GG	GG	GG	GG	GG	GG	GG	GG	GG	GG	GA	GG	GG	GG	GG	GG	GG	GG	GG	GG	GG	GG	GA	GG	GG	NN	GG	NN	GG	GG	GG	GG	GG	GG	GG	GG	GG	GG
Chr01_14788064	NA	1	14788064	NA	NA	NA	NA	NA	NA	NA	GA	GG	GA	GG	GG	GG	GG	GG	GG	GG	GA	GG	GG	GA	GA	GG	GG	GG	GA	GG	GA	GG	GG	GG	GG	GG	GG	GA	AA	GG	GG	GG	GA	GA	GA	GA	GG	GG	GA
Chr01_14788084	NA	1	14788084	NA	NA	NA	NA	NA	NA	NA	GA	GG	GA	GG	GG	GG	GG	GG	GG	GG	GA	GG	GG	GA	GA	GG	GG	GG	GA	GG	GA	GG	GG	GG	GG	GG	GG	GA	AA	GG	GG	GG	GA	GA	GA	GA	GG	GG	GA
Chr01_14788310	NA	1	14788310	NA	NA	NA	NA	NA	NA	NA	AA	AA	AA	AA	AA	AA	AA	AA	AA	AA	AA	NN	AA	AA	AA	AA	AA	AA	AA	AA	AA	AA	AA	NN	AA	AA	GG	AA	NN	AA	AA	AA	AA	AA	AA	AA	AA	AA	AA
Chr01_14788370	NA	1	14788370	NA	NA	NA	NA	NA	NA	NA	TT	TT	TT	TT	TT	TT	TT	TT	TT	TT	TT	NN	TT	TT	TT	TT	TT	TT	TT	TT	TT	TT	TT	CC	TT	TT	CC	TT	NN	TT	TT	TT	TT	TT	TT	TT	TT	TT	TT
Chr01_14788418	NA	1	14788418	NA	NA	NA	NA	NA	NA	NA	CC	CC	CC	CC	CC	CC	CC	CC	CC	CC	CC	NN	CC	CC	CC	CC	CC	CC	CC	CC	CC	CC	CC	CT	CC	CC	CT	CC	NN	CC	CC	CC	CC	CC	CC	CC	CC	CC	CC
Chr01_14788461	NA	1	14788461	NA	NA	NA	NA	NA	NA	NA	AA	AA	AA	AA	AA	AA	AA	AA	AA	AA	AA	NN	AA	AA	AA	AA	AA	AA	AA	AA	AA	AA	AA	GG	AA	NN	GG	AA	NN	AA	AA	NN	AA	AA	AA	AA	AA	AA	AA
Chr01_14788467	NA	1	14788467	NA	NA	NA	NA	NA	NA	NA	TT	TT	TT	TT	TT	TT	TT	TT	TT	TT	TT	NN	TT	TT	TT	TT	TT	TT	TT	TT	TT	TT	TT	GG	TT	NN	GG	TT	NN	TT	TT	NN	TT	TT	TT	TT	TT	TT	TT
Chr01_14788487	NA	1	14788487	NA	NA	NA	NA	NA	NA	NA	CC	CC	CC	CC	CC	CC	CC	CC	CC	CC	CC	NN	CC	CC	CC	CC	CC	CC	CC	CC	CC	CC	CC	TT	CC	NN	TT	CC	NN	CC	CC	NN	CC	CC	CC	CC	CC	CC	CC
Chr01_14789722	NA	1	14789722	NA	NA	NA	NA	NA	NA	NA	CC	CC	CC	CC	CC	CC	CC	CC	CC	CC	CC	NN	CC	CC	CC	CC	CC	CC	CC	CC	CC	NN	CC	GG	CC	CC	NN	CC	CC	CC	CC	CC	CC	CC	CC	CC	CC	CC	CC
Chr01_14790169	NA	1	14790169	NA	NA	NA	NA	NA	NA	NA	CC	CC	CC	CC	CC	CC	CC	CC	CC	CC	CC	NN	CC	CC	CC	CC	CC	CC	CC	CC	CC	CC	CC	NN	CC	CC	NN	CC	CC	CC	CC	CC	CC	CC	CC	CC	CC	CC	CC
Chr01_14790170	NA	1	14790170	NA	NA	NA	NA	NA	NA	NA	AA	AA	AA	AA	AA	AA	AA	AA	AA	AA	AA	NN	AA	AA	AA	AA	AA	AA	AA	AA	AA	AA	AA	NN	AA	AA	NN	AA	AA	AA	AA	AA	AA	AA	AA	AA	AA	AA	AA
Chr01_14790213	NA	1	14790213	NA	NA	NA	NA	NA	NA	NA	TT	TT	TT	TT	TT	TT	TT	TT	TT	TT	TT	TT	TT	TT	TT	TT	TT	TT	TT	TT	TT	TT	TT	TC	TT	TT	NN	TT	TT	TT	TT	TT	TT	TT	TT	TT	TT	TT	TT
Chr01_14790214	NA	1	14790214	NA	NA	NA	NA	NA	NA	NA	GG	GG	GG	GG	GG	GG	GG	GG	GG	GG	GG	GG	GG	GG	GG	GG	GG	GA	GG	GG	GG	GG	GG	GA	GG	GG	NN	GG	GG	GG	GG	GG	GG	GG	GG	GG	GG	GG	GG
Chr01_14790220	NA	1	14790220	NA	NA	NA	NA	NA	NA	NA	GG	GG	GG	GG	GG	GG	GG	GG	GG	GG	GG	GG	GG	GG	GG	GG	GG	GG	GG	GG	GG	GG	GG	GA	GG	GG	AA	GG	GG	GG	GG	GG	GG	GG	GG	GG	GG	GG	GG
Chr01_14790223	NA	1	14790223	NA	NA	NA	NA	NA	NA	NA	GG	GG	GG	GG	GG	GG	GG	GG	GG	GG	GG	GG	GG	GG	GG	GG	GG	GG	GG	GG	GG	GG	GG	GC	GG	GG	CC	GG	GG	GG	GG	GG	GG	GG	GG	GG	GG	GG	GG
Chr01_14790231	NA	1	14790231	NA	NA	NA	NA	NA	NA	NA	CC	CC	CC	CC	CC	CC	CC	CC	CC	CC	CC	GG	CC	CC	CC	CC	CC	CC	CC	CC	CC	CC	CC	GG	CC	CC	GG	CC	CC	CC	CC	CC	CC	CC	CC	CC	CC	CC	CC
Chr01_14790233	NA	1	14790233	NA	NA	NA	NA	NA	NA	NA	CC	CC	CC	CC	CC	CC	CC	CC	CC	CC	CC	CC	CC	CC	CC	CC	CC	CC	CC	CC	CC	CC	CC	CG	CC	CC	NN	CC	CC	CC	CC	CC	CC	CC	CC	CC	CC	CC	CC
Chr01_14791780	NA	1	14791780	NA	NA	NA	NA	NA	NA	NA	TT	TT	TT	TT	TT	TT	TT	TT	TT	TT	TT	NN	TT	TT	TT	TT	TT	TT	TT	TT	TT	TT	TT	NN	TT	TT	GG	TT	TT	TT	TT	TT	TT	TT	TT	TT	TT	TT	TT
Chr01_14792729	NA	1	14792729	NA	NA	NA	NA	NA	NA	NA	NN	CC	CC	CC	CC	CC	CC	CC	CC	CC	CC	CC	CC	CC	CC	CC	CC	CC	CC	CC	CC	CC	CC	CC	CC	CC	CA	CC	CC	CC	CC	CC	CC	CC	CC	CC	CC	CC	CC
Chr01_14792738	NA	1	14792738	NA	NA	NA	NA	NA	NA	NA	NN	CC	CT	CT	CT	CC	CT	CC	CC	CT	CT	CC	CT	CC	CT	CT	CT	CT	CC	CC	CC	CC	CT	CC	CT	CT	CC	CC	CT	CT	TT	CC	CT	CT	CC	CT	CT	NN	CT
Chr01_14793430	NA	1	14793430	NA	NA	NA	NA	NA	NA	NA	NN	GG	GG	GG	GG	GG	GG	GG	GG	GG	GG	GG	GG	GG	GG	GG	GG	GG	GG	GG	GG	GG	GG	AA	GG	GG	AA	NN	GG	GG	GG	GG	GG	GG	GG	GG	GG	GG	GG
Chr01_14793466	NA	1	14793466	NA	NA	NA	NA	NA	NA	NA	NN	TT	TT	TT	TT	TT	TT	TT	TT	TT	TT	TG	TT	TT	TT	TT	TT	TT	TT	TT	TT	TT	TT	GG	TT	TT	GG	NN	TT	TT	TT	TT	TT	TT	TT	TT	TT	TT	NN
Chr01_14794457	NA	1	14794457	NA	NA	NA	NA	NA	NA	NA	CC	CC	CC	CC	CC	CC	CC	CC	CC	CC	CC	CC	CC	CC	CC	CC	CC	CC	CC	CC	CC	CC	CC	NN	CC	CC	TT	NN	CC	CC	CC	CC	CC	CC	CC	CC	CC	CC	CC
Chr01_14794476	NA	1	14794476	NA	NA	NA	NA	NA	NA	NA	CC	CC	CC	CC	CC	CC	CC	CC	CC	CC	CC	CC	CC	CC	CC	CC	CC	CC	CC	CC	CC	CC	CC	CT	CC	CC	TT	CC	CC	CC	CC	CC	CC	CC	CC	CC	CC	CC	CC
Chr01_14794498	NA	1	14794498	NA	NA	NA	NA	NA	NA	NA	TT	TC	TC	TC	TC	TC	TC	TC	TT	TC	TT	TT	TC	TT	TC	TC	TT	TT	TT	TC	TC	TT	TT	TT	TC	TC	TT	TT	TC	TC	TC	CC	TC	TT	CC	TC	TC	TT	TC
Chr01_14794574	NA	1	14794574	NA	NA	NA	NA	NA	NA	NA	GG	GA	GA	GA	GA	GG	GG	GG	GG	GG	GG	NN	GA	GG	GA	GG	GG	GG	GG	GA	GG	GG	GG	NN	GG	GG	NN	GG	GG	GG	GG	NN	GA	GG	GG	GG	GA	GG	GG
Chr01_14794785	NA	1	14794785	NA	NA	NA	NA	NA	NA	NA	TT	TT	TT	TT	TT	TT	TT	TT	TT	TT	TT	TT	TT	TT	TT	TT	TT	TT	TT	TT	TT	TT	TT	TG	TT	TT	TT	TT	TT	TT	TT	TT	TT	TT	TT	TT	TT	TT	TT
Chr01_14794850	NA	1	14794850	NA	NA	NA	NA	NA	NA	NA	GG	GG	GG	GG	GG	GG	GG	GG	GG	GG	GG	NN	GG	GG	GG	GG	GG	GG	GG	GG	GG	GG	GG	GC	GG	GG	GC	NN	GG	GG	GG	GG	GG	GG	GG	GG	GG	GG	GG
Chr01_14795139	NA	1	14795139	NA	NA	NA	NA	NA	NA	NA	TT	TT	TT	TT	TT	TT	TT	TT	TT	TT	TT	NN	TT	TT	TT	TT	TT	TT	TT	TT	TT	TT	TT	GG	TT	TT	NN	NN	TT	TT	TT	TT	TT	TT	TT	TT	TT	TT	TT
Chr01_14795421	NA	1	14795421	NA	NA	NA	NA	NA	NA	NA	AA	AA	AA	AA	AA	AG	NN	AG	AA	AG	AA	AG	AA	AG	AA	AA	NN	AA	AG	AG	AG	AG	AA	NN	AG	AA	GG	AG	AA	AG	AG	AG	AG	AG	AA	AA	AA	AG	AG
Chr01_14795432	NA	1	14795432	NA	NA	NA	NA	NA	NA	NA	CC	CC	CC	CC	CC	CC	CC	CC	CC	CC	CC	CC	CC	CC	CC	CC	CC	CC	CC	CC	CC	CC	CC	CC	CC	CC	TT	CC	CC	CC	CC	CC	CC	CC	CC	CC	CC	CC	CC
Chr01_14795436	NA	1	14795436	NA	NA	NA	NA	NA	NA	NA	CC	CC	CC	CC	CC	CG	CC	CG	CC	CG	CC	CC	CC	CG	CC	CC	CC	CC	CG	CG	CG	CG	CC	NN	CG	CC	CC	CG	CC	CG	CG	CG	CG	CG	CC	CC	CC	CG	CG
Chr01_14795437	NA	1	14795437	NA	NA	NA	NA	NA	NA	NA	AA	AA	AA	AA	AA	AT	AA	AT	AA	AT	AA	AA	AA	AT	AA	AA	AA	AA	AT	AT	AT	AT	AA	AA	AT	AA	AA	AT	AA	AT	AT	AT	AT	AT	AA	AA	AA	AT	AT
Chr01_14795448	NA	1	14795448	NA	NA	NA	NA	NA	NA	NA	TT	TT	TT	TT	TT	TG	TT	TG	TT	TG	TT	TT	TT	TG	TT	NN	NN	TT	TG	TG	TG	TG	TT	NN	TG	TT	GG	TG	TT	TG	TG	TG	TG	TG	TT	TT	NN	TG	TG
Chr01_14795469	NA	1	14795469	NA	NA	NA	NA	NA	NA	NA	GG	GG	GG	GG	GG	GA	GG	GA	GG	GA	GG	GG	GG	GA	GG	NN	GG	GG	GA	GA	GA	GA	GG	GG	GA	GG	GG	GA	GG	GA	GA	GA	GA	GA	GG	GG	GG	GA	GA
Chr01_14795614	NA	1	14795614	NA	NA	NA	NA	NA	NA	NA	CC	CC	CC	CC	CC	CC	CC	CC	CC	CC	CC	TT	CC	CC	CC	CC	CC	CC	CC	CC	CC	CC	CC	TT	CC	CC	TT	CC	CC	CC	CC	CC	CC	CC	CC	CC	CC	CC	CC
Chr01_14795908	NA	1	14795908	NA	NA	NA	NA	NA	NA	NA	GG	GG	GG	GG	GG	GG	GG	GG	GG	GG	GG	GG	GG	GG	GG	GG	NN	GG	GG	GG	GG	CC	GG	GG	GG	GG	GG	CC	GG	GG	GG	GG	GG	GG	GG	CC	GG	CC	GG
Chr01_14795910	NA	1	14795910	NA	NA	NA	NA	NA	NA	NA	AA	AA	AA	AA	AA	AA	AA	AA	AA	AA	AA	AA	AA	AA	AA	AA	AA	AA	AA	AA	AA	AA	AA	GG	AA	AA	GG	AA	AA	AA	AA	AA	AA	AA	AA	AA	AA	AA	AA
Chr01_14796034	NA	1	14796034	NA	NA	NA	NA	NA	NA	NA	GG	GG	GG	GG	GG	GG	GG	GG	GG	GG	GG	GG	GG	GG	GG	GG	GG	GG	GG	GG	GG	GG	GG	GC	GG	GG	GG	GG	GG	GG	GG	GG	GG	GG	GG	GG	GG	GG	GG
Chr01_14796061	NA	1	14796061	NA	NA	NA	NA	NA	NA	NA	GG	GG	GG	GG	GG	GG	GG	GG	GG	GG	GG	GG	GG	GG	GG	GG	GG	GG	GG	GG	GG	GG	GG	NN	GG	GG	GG	GG	GG	GG	GG	GG	GG	GG	GG	GG	GG	GG	GG
Chr01_14796200	NA	1	14796200	NA	NA	NA	NA	NA	NA	NA	GG	GG	GG	GG	GG	GG	GG	GG	GG	GG	GG	GG	GG	GG	GG	GG	GG	GG	GG	GG	GG	GG	GG	CC	GG	GG	CC	GG	GG	GG	GG	GG	GG	GG	GG	GG	GG	GG	NN
Chr01_14811217	NA	1	14811217	NA	NA	NA	NA	NA	NA	NA	CC	CC	CC	CC	CC	CC	CC	CC	CC	CC	CC	CC	CC	CC	CC	NN	CC	CC	CC	CC	CC	CC	CC	TT	CC	CC	TT	CC	CC	CC	CC	CC	CC	CC	CC	CC	CC	CC	CC
Chr01_14811243	NA	1	14811243	NA	NA	NA	NA	NA	NA	NA	AA	AA	AA	AA	AA	AA	AA	AA	AA	AA	AA	GG	AA	AA	AA	NN	AA	AA	AA	AA	AA	AA	AA	GG	AA	AA	GG	AA	AA	AA	AA	AA	AA	AA	AA	AA	AA	AA	AA
Chr01_15213576	NA	1	15213576	NA	NA	NA	NA	NA	NA	NA	GG	GG	GG	GG	GG	GG	GG	GG	GG	GG	GG	GG	GG	GG	GG	GG	GG	GG	GG	GG	GG	GG	GG	AA	GG	GG	AA	GG	GG	GG	GG	GG	GG	GG	GG	GG	GG	GG	GG
Chr01_15213588	NA	1	15213588	NA	NA	NA	NA	NA	NA	NA	CC	CC	CC	CC	CC	CC	CC	CC	CC	CC	CC	CC	CC	CC	CC	CC	CC	CC	CC	CC	CC	CC	CC	TT	CC	CC	TT	CC	CC	CC	CC	CC	CC	CC	CC	CC	CC	CC	CC
Chr01_15251446	NA	1	15251446	NA	NA	NA	NA	NA	NA	NA	GG	GG	GG	GG	GG	GG	GG	GG	GG	GG	GG	GG	GG	GG	GG	GG	GG	GG	GG	GG	GG	GG	GG	AA	GG	GG	AA	GG	GG	GG	GG	GG	GG	GG	GG	GG	GG	GG	GG
Chr01_15385315	NA	1	15385315	NA	NA	NA	NA	NA	NA	NA	CC	CC	CC	CC	CC	CC	CC	CC	CC	CC	CC	CC	CC	CC	CC	CC	CC	NN	CC	CC	NN	CC	CC	TT	CC	CC	TT	NN	CC	CC	CC	CC	CC	CC	CC	CC	CC	CC	CC
Chr01_15481866	NA	1	15481866	NA	NA	NA	NA	NA	NA	NA	TT	TT	TT	TT	TT	TT	TT	TT	TT	TT	TT	CC	TT	TT	TT	TT	TT	TT	TT	TT	TT	TT	TT	CC	TT	NN	CC	TT	TT	NN	TT	NN	TT	TT	TT	TT	TT	NN	TT
Chr01_15549901	NA	1	15549901	NA	NA	NA	NA	NA	NA	NA	TT	TT	TT	TT	TT	TT	TT	TT	TT	TT	TT	GG	TT	TT	TT	TT	TT	TT	TT	TT	TT	TT	TT	GG	TT	TT	GG	TT	TT	TT	TT	NN	TT	TT	TT	TT	TT	TT	TT
Chr01_15569432	NA	1	15569432	NA	NA	NA	NA	NA	NA	NA	TT	TT	TT	TT	TT	TT	TT	TT	TT	TT	TT	NN	TT	TT	TT	TT	TT	TT	TT	TT	TT	TT	TT	GG	TT	TT	GG	TT	TT	TT	TT	TT	TT	TT	TT	TT	TT	TT	TT
Chr01_15569528	NA	1	15569528	NA	NA	NA	NA	NA	NA	NA	AA	AA	AA	AA	AA	AA	AA	AA	AA	AA	AA	AA	AA	AA	AA	AA	AA	AA	AA	AA	AA	AA	AA	NN	AA	AA	GG	AA	AA	AA	AA	AA	AA	AA	AA	AA	AA	AA	AA
Chr01_15671958	NA	1	15671958	NA	NA	NA	NA	NA	NA	NA	TT	TT	TT	TT	TT	TT	TT	TT	TT	TT	TT	CC	TT	TT	TT	TT	TT	TT	TT	TT	TT	TT	NN	CC	TT	TT	CC	TT	TT	TT	TT	NN	TT	TT	TT	TT	TT	TT	TT
Chr01_16453872	NA	1	16453872	NA	NA	NA	NA	NA	NA	NA	GG	GG	GG	GG	GG	GG	GG	GG	GG	GG	GG	GG	GG	GG	GG	GG	GG	GG	GG	GG	GG	GG	GG	GC	NN	GG	CC	GG	GG	GG	NN	GG	GG	GG	GG	GG	GG	GG	GG
Chr01_16454951	NA	1	16454951	NA	NA	NA	NA	NA	NA	NA	GG	GG	GG	GG	GG	GG	GG	GG	GG	GG	GG	NN	GG	GG	GG	GG	GG	GG	GG	GG	GG	GG	GG	AA	GG	GG	NN	GG	GG	GG	GG	GG	GG	GG	GG	GG	GG	GG	GG
Chr01_16521554	NA	1	16521554	NA	NA	NA	NA	NA	NA	NA	TT	TT	TT	TT	TT	TT	TT	TT	TT	TT	TT	TT	TT	TT	TT	TT	TT	TT	TT	TT	TT	TT	TT	CC	TT	NN	CC	TT	TT	TT	TT	TT	TT	TT	TT	TT	TT	TT	TT
Chr01_16526936	NA	1	16526936	NA	NA	NA	NA	NA	NA	NA	CC	CC	CC	CC	CC	CC	CC	CC	CC	CC	CC	CC	CC	CC	CC	CC	CC	CC	CC	CC	CC	CC	CC	TT	CC	CC	TT	CC	CC	CC	CC	CC	CC	CC	CC	CC	CC	CC	CC
Chr01_16533929	NA	1	16533929	NA	NA	NA	NA	NA	NA	NA	CC	CC	CC	CC	CC	CC	CC	CC	CC	CC	CC	CC	CC	CC	CC	CC	CC	CC	CC	CC	CC	CC	CC	TT	CC	CC	TT	CC	CC	CC	CC	CC	CC	CC	CC	CC	CC	CC	NN
Chr01_16842539	NA	1	16842539	NA	NA	NA	NA	NA	NA	NA	AA	AA	AA	AA	AA	AA	AA	AA	AA	AA	AA	AA	AA	AA	AA	NN	AA	AA	AA	AA	AA	AA	AA	TT	AA	AA	NN	AA	AA	AA	AA	AA	AA	AA	AA	AA	AA	AA	AA
Chr01_16842861	NA	1	16842861	NA	NA	NA	NA	NA	NA	NA	AA	AA	AA	AA	AA	AA	AA	AA	AA	AA	AA	AA	AA	AA	AA	AA	AA	AA	AA	AA	AA	AA	AA	TT	AA	AA	TT	AA	AA	AA	AA	AA	AA	AA	AA	AA	AA	AA	AA
Chr01_16853050	NA	1	16853050	NA	NA	NA	NA	NA	NA	NA	AA	AA	AA	AA	AA	AA	AA	AA	AA	AA	AA	AA	AA	AA	AA	AA	AA	AA	AA	AA	AA	AA	AA	GG	AA	AA	GG	AA	AA	AA	AA	AA	AA	AA	AA	AA	AA	AA	AA
Chr01_16853106	NA	1	16853106	NA	NA	NA	NA	NA	NA	NA	GG	GG	GG	GG	GG	GG	GG	GG	GG	GG	GG	GG	GG	GG	GG	GG	GG	GG	GG	GG	GG	GG	GG	AA	GG	GG	AA	GG	GG	GG	GG	GG	GG	GG	GG	GG	GG	GG	GG
Chr01_16865214	NA	1	16865214	NA	NA	NA	NA	NA	NA	NA	CC	CC	CC	CT	CC	CC	CC	CT	CC	CC	CC	CC	CC	CC	CT	CC	CC	CC	CC	CC	CT	NN	CT	CC	CT	CC	CC	CC	CC	CC	CC	TT	CC	CC	CT	CC	CT	CC	NN
Chr01_16865233	NA	1	16865233	NA	NA	NA	NA	NA	NA	NA	AG	AG	GG	AG	GG	AA	AG	AG	AA	AG	AA	NN	AA	GG	AG	AA	AG	AA	AA	AA	GG	GG	AG	NN	AG	AA	GG	AA	AA	AA	AA	GG	AA	GG	GG	AG	AG	AA	AA
Chr01_16865286	NA	1	16865286	NA	NA	NA	NA	NA	NA	NA	GG	GG	GG	GG	GG	GG	GG	GG	GG	GG	GG	GG	GG	GG	GG	GG	GG	GG	GG	GG	GG	NN	GG	NN	GG	GG	GA	GG	GG	GG	GG	GG	GG	AA	GG	GG	GG	GG	GG
Chr01_16865293	NA	1	16865293	NA	NA	NA	NA	NA	NA	NA	TT	TT	TT	TA	TT	TT	TT	TA	TT	TT	TT	TT	TT	TT	TA	TT	TT	TT	TT	TT	AA	NN	TA	TT	TA	TT	TT	TT	TT	TT	TT	AA	TT	TT	TA	TT	TA	TT	TT
Chr01_16865304	NA	1	16865304	NA	NA	NA	NA	NA	NA	NA	CT	CT	TT	CC	CT	CC	CC	CC	CC	CC	CC	NN	CC	TT	CC	CC	CT	CC	CC	CC	CC	NN	CC	NN	CC	CC	CT	CC	CC	CC	CC	CC	CC	TT	CC	CT	CC	CC	CC
Chr01_17043610	NA	1	17043610	NA	NA	NA	NA	NA	NA	NA	GA	GA	GA	GA	GA	GA	GA	GA	GA	GG	GA	GA	GA	GA	GA	GA	GA	GA	GA	GA	GA	GA	GA	GA	GA	GA	GA	GA	GA	GA	GA	GA	GA	GG	GA	GA	GA	GA	GA
Chr01_17084907	NA	1	17084907	NA	NA	NA	NA	NA	NA	NA	TT	TT	TT	TT	TT	TT	TT	TT	TT	TT	TT	TT	TT	TT	TT	TT	TT	TT	TT	TT	TT	TT	TT	CC	TT	TT	CC	TT	TT	TT	TT	NN	NN	TT	TT	TT	TT	TT	TT
Chr01_17534486	NA	1	17534486	NA	NA	NA	NA	NA	NA	NA	GG	GG	GG	GG	GG	GG	GG	GG	GG	GG	GG	GG	GG	GG	GG	GG	GG	GG	GG	GG	GG	GG	GG	AA	GG	GG	NN	GG	GG	GG	GG	GG	GG	GG	GG	GG	GG	GG	GG
Chr01_17534528	NA	1	17534528	NA	NA	NA	NA	NA	NA	NA	CC	CC	CC	CC	CC	CC	CC	CC	CC	CC	CC	CC	CC	CC	CC	CC	CC	CC	CC	CC	CC	CC	CC	TT	CC	CC	NN	CC	CC	CC	CC	CC	CC	CC	CC	CC	CC	CC	CC
Chr01_17534552	NA	1	17534552	NA	NA	NA	NA	NA	NA	NA	TT	TT	TT	TT	TT	TT	TT	TT	TT	TT	TT	TT	TT	TT	TT	TT	TT	TT	TT	TT	TT	TT	TT	CC	TT	TT	NN	TT	TT	TT	TT	TT	TT	TT	TT	TT	TT	TT	TT
Chr01_17538114	NA	1	17538114	NA	NA	NA	NA	NA	NA	NA	CC	CC	CC	CC	CC	CC	CC	CC	CC	CC	CC	CC	CC	CC	CC	CC	CC	CC	CC	CC	CC	CC	CC	NN	CC	CC	NN	CC	CC	CC	CC	CC	CC	CC	CC	CC	CC	CC	CC
Chr01_17848787	NA	1	17848787	NA	NA	NA	NA	NA	NA	NA	TT	TT	TT	TT	TT	TT	TT	TT	TT	TT	TT	TT	TT	TT	TT	TT	TT	TT	NN	TT	TT	TT	TT	AA	TT	NN	AA	TT	NN	TT	TT	TT	TT	TT	TT	TT	TT	TT	TT
Chr01_17975349	NA	1	17975349	NA	NA	NA	NA	NA	NA	NA	AA	AA	AA	AA	AA	AA	AA	AA	AA	AA	AA	AA	AA	AA	AA	AA	AA	AA	AA	AA	AA	AA	AA	NN	AA	AA	NN	AA	AA	AA	NN	AA	AA	AA	AA	AA	AA	AA	AA
Chr01_17975360	NA	1	17975360	NA	NA	NA	NA	NA	NA	NA	CC	CC	CC	CC	CC	CC	CC	CC	CC	CC	CC	CC	CC	CC	CC	CC	CC	CC	NN	CC	CC	CC	CC	NN	CC	CC	NN	CC	CC	CC	NN	CC	CC	CC	CC	CC	CC	CC	CC
Chr01_18001338	NA	1	18001338	NA	NA	NA	NA	NA	NA	NA	AA	AA	AA	AA	AA	AA	AA	AA	AA	AA	AA	AA	AA	AA	AA	AA	AA	AA	AA	AA	AA	AA	AA	AA	AA	AA	GG	AA	AA	AA	AA	NN	AA	AA	AA	AA	AA	AA	AA
Chr01_18031022	NA	1	18031022	NA	NA	NA	NA	NA	NA	NA	TT	TT	TT	TT	TT	TT	TT	TT	NN	TT	TT	TT	TT	TT	TT	TT	TT	TT	TT	TT	TT	TT	TT	GG	TT	TT	GG	TT	TT	TT	TT	NN	TT	TT	TT	TT	TT	TT	TT
Chr01_18236046	NA	1	18236046	NA	NA	NA	NA	NA	NA	NA	TT	TT	TT	TT	TT	TT	TT	TT	TT	TT	TT	TT	TT	TT	TT	TT	TT	TT	TT	TT	TT	TT	TT	AA	TT	TT	AA	TT	TT	TT	TT	TT	TT	TT	TT	TT	TT	TT	TT
Chr01_18361336	NA	1	18361336	NA	NA	NA	NA	NA	NA	NA	AA	AA	AA	AA	AA	AA	AA	AA	AA	AA	AA	AA	AA	AA	AA	AA	AA	AA	NN	AA	AA	AA	AA	GG	AA	AA	GG	AA	AA	AA	AA	AA	AA	AA	NN	AA	AA	AA	AA
Chr01_18361426	NA	1	18361426	NA	NA	NA	NA	NA	NA	NA	AA	AA	AA	AA	AA	AA	AA	AA	AA	AA	AA	AA	AA	AA	AA	AA	AA	AA	AA	AA	AA	AA	AA	GG	AA	AA	NN	AA	AA	AA	AA	AA	AA	AA	AA	AA	AA	AA	AA
Chr01_18381836	NA	1	18381836	NA	NA	NA	NA	NA	NA	NA	TT	TT	TT	TT	TT	TT	TT	TT	TT	TT	TT	TT	TT	TT	TT	TT	TT	TT	TT	TT	TT	TT	TT	CC	TT	TT	CC	TT	TT	TT	TT	TT	TT	TT	TT	TT	TT	TT	TT
Chr01_18381866	NA	1	18381866	NA	NA	NA	NA	NA	NA	NA	GG	GG	GG	GG	GG	GG	GG	GG	GG	GG	GG	GG	GG	GG	GG	GG	GG	GG	GG	GG	GG	GG	GG	AA	GG	GG	AA	GG	GG	GG	GG	GG	GG	GG	GG	GG	GG	GG	GG
Chr01_18381910	NA	1	18381910	NA	NA	NA	NA	NA	NA	NA	CC	CC	CC	CC	CC	CC	CC	CC	CC	CC	CC	CC	CC	CC	CC	CC	CC	CC	CC	CC	CC	CC	CC	TT	CC	CC	TT	CC	CC	CC	CC	CC	CC	CC	CC	CC	CC	CC	CC
Chr01_18382121	NA	1	18382121	NA	NA	NA	NA	NA	NA	NA	GG	GG	GG	GG	GG	GG	GG	GG	GG	GG	GG	GG	GG	GG	GG	GG	GG	GG	GG	GG	GG	GG	GG	AA	GG	GG	GA	GG	GG	GG	GG	GG	GG	GG	GG	GG	GG	GG	GG
Chr01_18382170	NA	1	18382170	NA	NA	NA	NA	NA	NA	NA	TT	TT	TT	TT	TT	TT	TT	TT	TT	TT	TT	TT	TT	TT	TT	TT	TT	TT	TT	TT	TT	TT	TT	CC	TT	TT	TC	TT	TT	TT	TT	TT	TT	TT	TT	TT	TT	TT	TT
Chr01_18382216	NA	1	18382216	NA	NA	NA	NA	NA	NA	NA	CC	CC	CC	CC	CC	CC	CC	CC	CC	CC	CC	CC	CC	CC	CC	CC	CC	CC	CC	CC	CC	CC	CC	TT	CC	CC	CT	CC	CC	CC	CC	CC	CC	CC	CC	CC	CC	CC	CC
Chr01_18382748	NA	1	18382748	NA	NA	NA	NA	NA	NA	NA	CC	CC	CC	CC	CC	CC	CC	CC	CC	CC	CC	CC	CC	CC	CC	CC	CC	CC	CC	CC	CC	CC	CC	TT	CC	CC	NN	CC	CC	CC	CC	CC	CC	CC	CC	CC	CC	CC	CC
Chr01_18382819	NA	1	18382819	NA	NA	NA	NA	NA	NA	NA	CC	CG	CG	CG	CG	CG	CG	CG	CG	CG	CG	CG	CG	CG	CG	CC	CG	CG	CG	CG	CG	CG	CC	CC	CC	CC	CC	CC	CC	CG	CC	NN	NN	CG	CG	CC	GG	CG	CC
Chr01_18382835	NA	1	18382835	NA	NA	NA	NA	NA	NA	NA	TT	TC	TC	TC	TC	TC	TC	TC	TC	TC	TC	TC	TC	TT	TT	TT	TT	TT	TC	TC	TC	TC	TT	CC	TT	TT	CC	TT	TT	TC	TT	NN	TT	TC	TC	TT	TC	TC	TT
Chr01_18383046	NA	1	18383046	NA	NA	NA	NA	NA	NA	NA	TT	TT	TT	TT	TT	TT	TT	TT	TT	TT	TT	TT	TT	TT	TT	TT	TT	TT	TT	TT	TT	TT	TT	CC	TT	TT	CC	TT	TT	TT	TT	TT	TT	TT	TT	TT	TT	TT	NN
Chr01_18444636	NA	1	18444636	NA	NA	NA	NA	NA	NA	NA	GG	GG	GG	GG	GG	GG	GG	GG	GG	GG	GG	GG	GG	GG	GG	GG	GG	GG	GG	GG	GG	GG	GG	AA	GG	GG	AA	GG	GG	NN	GG	GG	GG	GG	GG	GG	GG	GG	GG
Chr01_18583576	NA	1	18583576	NA	NA	NA	NA	NA	NA	NA	CC	CC	CC	CC	CC	CC	CC	CC	CC	CC	CC	CC	CC	CC	CC	CC	CC	CC	CC	CC	CC	CC	CC	TT	CC	CC	TT	CC	CC	CC	CC	CC	CC	CC	CC	CC	CC	CC	CC
Chr01_18789425	NA	1	18789425	NA	NA	NA	NA	NA	NA	NA	GG	GG	GG	GG	GG	GG	GG	GG	GG	GG	GG	GG	GG	GG	GG	GG	GG	GG	GG	GG	GG	GG	GG	TT	GG	GG	TT	GG	GG	GG	GG	GG	GG	GG	GG	GG	GG	GG	GG
Chr01_18917208	NA	1	18917208	NA	NA	NA	NA	NA	NA	NA	GG	GG	GG	GG	GG	GG	GG	GG	GG	GG	GG	GG	GG	GG	GG	GG	GG	GG	GG	GG	GG	GG	GG	AA	GG	GG	AA	GG	GG	GG	GG	GG	GG	GG	GG	GG	GG	GG	GG
Chr01_18917263	NA	1	18917263	NA	NA	NA	NA	NA	NA	NA	GG	GG	GG	GG	GG	GG	GG	GG	GG	GG	GG	GG	GG	GG	GG	GG	GG	GG	GG	GG	GG	GG	GG	AA	GG	GG	AA	GG	GG	GG	GG	GG	GG	GG	GG	GG	GG	GG	GG
Chr01_19009174	NA	1	19009174	NA	NA	NA	NA	NA	NA	NA	AA	AA	AA	AA	AA	AA	AA	AA	AA	AA	AA	AA	AA	AA	AA	AA	AA	AA	AA	AA	AA	AA	AA	CC	AA	AA	CC	AA	AA	AA	AA	AA	AA	AA	AA	AA	AA	AA	AA
Chr01_19110678	NA	1	19110678	NA	NA	NA	NA	NA	NA	NA	GG	GG	GG	GG	GG	GG	GG	GG	GG	GG	GG	GG	GG	GG	GG	GG	GG	GG	GG	GG	GG	GG	GG	AA	GG	GG	AA	NN	GG	NN	GG	GG	GG	GG	GG	GG	GG	GG	GG
Chr01_19110834	NA	1	19110834	NA	NA	NA	NA	NA	NA	NA	GG	GG	GG	GG	GG	GG	GG	GG	GG	GG	GG	GG	GG	GG	GG	GG	GG	GG	GG	GG	GG	GG	GG	AA	GG	GG	AA	NN	GG	NN	GG	GG	GG	GG	GG	GG	GG	GG	GG
Chr01_19268118	NA	1	19268118	NA	NA	NA	NA	NA	NA	NA	GG	GG	GG	GG	GG	GG	GG	GG	GG	GG	GG	GG	GG	GG	GG	GG	GG	GG	GG	GG	GG	GG	GG	AA	GG	GG	NN	GG	GG	GG	GG	NN	GG	GG	GG	GG	GG	GG	GG
Chr01_19289877	NA	1	19289877	NA	NA	NA	NA	NA	NA	NA	GG	GG	GG	GG	GG	GG	GG	GG	GG	GG	GG	GG	GG	GG	GG	GG	GG	GG	GG	GG	GG	GG	GG	NN	GG	GG	AA	GG	GG	GG	GG	GG	GG	GG	GG	GG	GG	GG	GG
Chr01_19289889	NA	1	19289889	NA	NA	NA	NA	NA	NA	NA	GG	GG	GG	GG	GG	GG	GG	GG	GG	GG	GG	GG	GG	GG	GG	GG	GG	GG	GG	GG	GG	GG	GG	NN	GG	GG	AA	GG	GG	GG	GG	GG	GG	GG	GG	GG	GG	GG	GG
Chr01_19289915	NA	1	19289915	NA	NA	NA	NA	NA	NA	NA	GG	GG	GG	GG	GG	GG	GG	GG	GG	GG	GG	GG	GG	GG	GG	GG	GG	GG	GG	GG	GG	GG	GG	NN	GG	GG	AA	GG	GG	GG	GG	GG	GG	GG	GG	GG	GG	GG	GG
Chr01_19545002	NA	1	19545002	NA	NA	NA	NA	NA	NA	NA	GG	GG	GG	GG	GG	GG	GG	GG	GG	GG	GG	GG	GG	GG	GG	GG	GG	GG	NN	GG	GG	NN	GG	NN	GG	GG	AA	GG	GG	GG	GG	GG	GG	GG	GG	GG	GG	GG	GG
Chr01_19545848	NA	1	19545848	NA	NA	NA	NA	NA	NA	NA	AA	AA	AA	AA	AA	AA	AA	AA	AA	AA	NN	AA	AA	NN	AA	NN	AA	AA	AA	AA	AA	AA	AA	TT	AA	AA	TT	NN	AA	AA	AA	AA	AA	AA	AA	NN	AA	AA	AA
Chr01_19565141	NA	1	19565141	NA	NA	NA	NA	NA	NA	NA	CC	CC	CC	CC	CC	CC	CC	CC	CC	CC	CC	CC	CC	CC	CC	CC	CC	CC	CC	CC	CC	CC	CC	TT	CC	CC	CT	CC	CC	CC	CC	CC	CC	CC	CC	CC	CC	CC	CC
Chr01_19565205	NA	1	19565205	NA	NA	NA	NA	NA	NA	NA	CC	CC	CC	CC	CC	CC	CC	CC	CC	CC	CC	CC	CC	CC	CC	CC	CC	CC	CC	CC	CC	CC	CC	TT	CC	CC	TT	CC	CC	CC	CC	CC	CC	CC	CC	CC	CC	CC	CC
Chr01_19565218	NA	1	19565218	NA	NA	NA	NA	NA	NA	NA	GG	GG	GG	GG	GG	GG	GG	GG	GG	GG	GG	GG	GG	GG	GG	GG	GG	GG	GG	GG	GG	GG	GG	TT	GG	GG	TT	GG	GG	GG	GG	GG	GG	GG	GG	GG	GG	GG	GG
Chr01_19565256	NA	1	19565256	NA	NA	NA	NA	NA	NA	NA	TT	TT	TT	TT	TT	TT	TT	TT	TT	TT	TT	TT	TT	TT	TT	NN	TT	TT	TT	TT	TT	TT	TT	NN	TT	TT	GG	TT	TT	TT	TT	TT	TT	TT	TT	TT	TT	TT	TT
Chr01_19565271	NA	1	19565271	NA	NA	NA	NA	NA	NA	NA	AA	AA	AA	AA	AA	AA	AA	AA	AA	AA	AA	AA	AA	AA	AA	NN	AA	AA	AA	AA	AA	AA	AA	NN	AA	AA	GG	AA	AA	AA	AA	AA	AA	AA	AA	AA	AA	AA	AA
Chr01_19572274	NA	1	19572274	NA	NA	NA	NA	NA	NA	NA	GG	GG	GG	GG	GG	GG	GG	GG	GG	GG	GG	GG	GG	GG	GG	GG	GG	GG	GG	GG	GG	GG	GG	TT	GG	NN	TT	GG	GG	GG	GG	GG	GG	GG	GG	GG	GG	GG	GG
Chr01_19572312	NA	1	19572312	NA	NA	NA	NA	NA	NA	NA	TT	TT	TT	TT	TT	TT	TT	TT	TT	TT	TT	TT	TT	TT	TT	TT	TT	TT	TT	TT	TT	TT	TT	CC	TT	NN	CC	TT	TT	TT	TT	TT	TT	TT	TT	TT	TT	TT	TT
Chr01_19701432	NA	1	19701432	NA	NA	NA	NA	NA	NA	NA	GG	GG	GG	GG	GG	GG	GG	GG	GG	GG	GG	GG	GG	GG	GG	GG	GG	GG	GG	GG	GG	GG	GG	AA	GG	GG	NN	GG	GG	GG	GG	NN	GG	GG	GG	GG	GG	GG	NN
Chr01_19701495	NA	1	19701495	NA	NA	NA	NA	NA	NA	NA	AA	AA	AA	AA	AA	AA	AA	AA	AA	AA	AA	AA	AA	AA	AA	AA	AA	AA	AA	AA	AA	AA	AA	GG	AA	AA	GG	AA	AA	AA	AA	NN	AA	AA	AA	AA	AA	AA	NN
Chr01_19702408	NA	1	19702408	NA	NA	NA	NA	NA	NA	NA	CC	CC	CC	CC	CC	CC	CC	CC	CC	CC	CC	CC	CC	CC	CC	CC	CC	CC	CC	CC	CC	CC	CC	TT	CC	CC	TT	CC	CC	CC	CC	CC	CC	CC	CC	CC	CC	CC	CC
Chr01_19702461	NA	1	19702461	NA	NA	NA	NA	NA	NA	NA	CC	CC	CC	CC	CC	CC	CC	CC	CC	CC	CC	CC	CC	CC	CC	CC	CC	CC	CC	CC	CC	CC	CC	AA	CC	CC	AA	CC	CC	CC	CC	CC	CC	CC	CC	CC	CC	CC	CC
Chr01_20267914	NA	1	20267914	NA	NA	NA	NA	NA	NA	NA	AA	AA	AA	AA	AA	AA	AA	AA	AA	AA	AA	AA	AA	AA	AA	AA	AA	AA	NN	AA	AA	NN	AA	TT	AA	AA	TT	AA	AA	NN	AA	NN	AA	AA	AA	AA	AA	AA	AA
Chr01_20267919	NA	1	20267919	NA	NA	NA	NA	NA	NA	NA	CC	CC	CC	CC	CC	CC	CC	CC	CC	CC	CC	CC	CC	CC	CC	CC	CC	CC	NN	CC	CC	NN	CC	AA	CC	CC	AA	CC	CC	NN	CC	NN	CC	CC	CC	CC	CC	CC	CC
Chr01_20322316	NA	1	20322316	NA	NA	NA	NA	NA	NA	NA	GG	GG	GG	GG	GG	GG	GG	GG	GG	GG	GG	GG	GG	GG	GG	GG	GG	GG	GG	GG	GG	GG	GG	AA	GG	GG	AA	GG	GG	GG	GG	NN	GG	GG	GG	NN	GG	GG	GG
Chr01_20570375	NA	1	20570375	NA	NA	NA	NA	NA	NA	NA	AA	AA	AA	AA	AA	AA	AA	AA	AA	AA	AA	AA	AA	AA	AA	AA	AA	AA	AA	AA	AA	AA	AA	GG	AA	AA	GG	AA	AA	AA	AA	NN	AA	AA	AA	AA	AA	AA	AA
Chr01_20666294	NA	1	20666294	NA	NA	NA	NA	NA	NA	NA	AA	AA	AA	AA	AA	AA	AA	AA	AA	AA	AA	AA	AA	AA	AA	AA	AA	AA	AA	AA	AA	AA	AA	GG	AA	AA	GG	AA	AA	AA	AA	NN	AA	AA	AA	AA	AA	AA	AA
Chr01_20672669	NA	1	20672669	NA	NA	NA	NA	NA	NA	NA	AA	AA	AA	AA	AA	AA	AA	AA	AA	AA	AA	AA	AA	AA	AA	AA	AA	AA	AA	AA	AA	AA	AA	CC	AA	AA	CC	AA	AA	AA	AA	AA	AA	AA	AA	AA	AA	AA	NN
Chr01_20813367	NA	1	20813367	NA	NA	NA	NA	NA	NA	NA	TT	TT	TT	TT	TT	TT	TT	TT	TT	TT	TT	TT	TT	TT	TT	TT	TT	TT	NN	TT	TT	TT	TT	CC	TT	TT	CC	TT	TT	TT	TT	TT	TT	TT	TT	TT	TT	TT	TT
Chr01_20813435	NA	1	20813435	NA	NA	NA	NA	NA	NA	NA	AA	AA	AA	AA	AA	AA	AA	AA	AA	AA	AA	AA	AA	AA	AA	AA	AA	AA	NN	AA	AA	AA	AA	GG	AA	AA	GG	AA	AA	AA	AA	AA	AA	AA	AA	AA	AA	AA	AA
Chr01_20813565	NA	1	20813565	NA	NA	NA	NA	NA	NA	NA	CC	CC	CC	CC	CC	CC	CC	CC	CC	CC	CC	CC	CC	CC	CC	CC	CC	CC	NN	CC	NN	CC	CC	AA	CC	CC	AA	CC	CC	CC	CC	CC	CC	CC	CC	CC	CC	CC	CC
Chr01_20850215	NA	1	20850215	NA	NA	NA	NA	NA	NA	NA	GG	GG	GG	GG	GG	GG	GG	GG	GG	GG	GG	GG	GG	GG	GG	GG	GG	GG	GG	GG	GG	GG	GG	AA	GG	GG	AA	GG	GG	GG	GG	GG	GG	GG	GG	GG	GG	GG	GG
Chr01_20850277	NA	1	20850277	NA	NA	NA	NA	NA	NA	NA	GG	GG	GG	GG	GG	GG	GG	GG	GG	GG	GG	GG	GG	GG	GG	GG	GG	GG	GG	GG	GG	GG	GG	AA	GG	GG	NN	GG	GG	GG	GG	GG	GG	GG	GG	GG	GG	GG	GG
Chr01_21361100	NA	1	21361100	NA	NA	NA	NA	NA	NA	NA	TT	TT	TT	TT	TT	TT	TT	TT	TT	TT	TT	TT	TT	TT	TT	TT	TT	TT	TT	TT	TT	TT	TT	CC	TT	TT	CC	TT	TT	TT	TT	TT	TT	TT	TT	TT	TT	TT	TT
Chr01_21361112	NA	1	21361112	NA	NA	NA	NA	NA	NA	NA	GG	GG	GG	GG	GG	GG	GG	GG	GG	GG	GG	GG	GG	GG	GG	GG	GG	GG	GG	GG	GG	GG	GG	AA	GG	GG	AA	GG	GG	GG	GG	GG	GG	GG	GG	GG	GG	GG	GG
Chr01_21361137	NA	1	21361137	NA	NA	NA	NA	NA	NA	NA	CC	CC	CC	CC	CC	CC	CC	CC	CC	CC	CC	CC	CC	CC	CC	CC	CC	CC	CC	CC	CC	CC	CC	TT	CC	CC	TT	CC	CC	CC	CC	CC	CC	CC	CC	CC	CC	CC	CC
Chr01_21381757	NA	1	21381757	NA	NA	NA	NA	NA	NA	NA	TT	TT	TT	TT	TT	TT	TT	TT	TT	TT	TT	TT	TT	TT	TT	NN	TT	TT	NN	TT	TT	NN	TT	AA	TT	TT	AA	TT	TT	TT	TT	TT	TT	TT	NN	TT	TT	TT	TT
Chr01_21381795	NA	1	21381795	NA	NA	NA	NA	NA	NA	NA	CC	CC	CC	CC	CC	CC	CC	CC	CC	CC	CC	CC	CC	CC	CC	NN	CC	CC	CC	CC	CC	NN	CC	TT	CC	CC	TT	CC	CC	CC	CC	CC	CC	CC	NN	CC	CC	CC	CC
Chr01_21381818	NA	1	21381818	NA	NA	NA	NA	NA	NA	NA	GG	GG	GG	GG	GG	GG	GG	GG	GG	GG	GG	GG	GG	GG	GG	NN	GG	GG	GG	GG	GG	NN	GG	TT	GG	GG	TT	GG	GG	GG	GG	GG	GG	GG	NN	GG	GG	GG	GG
Chr01_21618665	NA	1	21618665	NA	NA	NA	NA	NA	NA	NA	CC	CC	CC	CC	CC	CC	CC	CC	CC	CC	CC	CC	CC	CC	CC	CC	CC	CC	CC	CC	CC	CC	CC	NN	CC	CC	TT	CC	CC	CC	CC	CC	CC	CC	CC	CC	CC	NN	CC
Chr01_21634759	NA	1	21634759	NA	NA	NA	NA	NA	NA	NA	CC	CC	CC	CC	CC	CC	CC	CC	CC	CC	CC	CC	CC	CC	CC	CC	TT	CC	CC	CC	CC	NN	CC	CC	CC	CC	CC	NN	CC	CC	CC	CC	CC	CC	CC	NN	CC	TT	CC
Chr01_21772553	NA	1	21772553	NA	NA	NA	NA	NA	NA	NA	AA	AA	AA	AA	AA	AA	AA	AA	AA	AA	AA	AA	AA	AA	AA	AA	AA	AA	AA	AA	AA	AA	AA	GG	AA	AA	NN	AA	AA	AA	AA	NN	AA	AA	AA	AA	AA	AA	AA
Chr01_22022279	NA	1	22022279	NA	NA	NA	NA	NA	NA	NA	TT	TT	TT	TT	TT	TT	TT	TT	TT	TT	TT	TT	TT	TT	NN	NN	TT	TT	TT	TT	TT	TT	TT	CC	TT	TT	CC	TT	NN	TT	TT	TT	TT	TT	TT	TT	TT	TT	TT
Chr01_22165756	NA	1	22165756	NA	NA	NA	NA	NA	NA	NA	AA	AA	AA	AA	AA	AA	AA	AA	AA	AA	AA	AA	AA	AA	AA	AA	AA	AA	AA	AA	AA	AA	AA	TT	AA	AA	TT	AA	AA	AA	AA	AA	AA	AA	AA	AA	AA	AA	AA
Chr01_22275496	NA	1	22275496	NA	NA	NA	NA	NA	NA	NA	AA	AA	AA	AA	AA	AA	AA	AA	AA	AA	AA	AA	AA	AA	AA	AA	AA	AA	AA	AA	AA	AA	AA	GG	AA	AA	GG	AA	AA	AA	AA	AA	AA	AA	AA	AA	AA	AA	NN
Chr01_23463456	NA	1	23463456	NA	NA	NA	NA	NA	NA	NA	AA	AA	AA	AA	AA	AA	AA	AA	AA	AA	AA	AA	AA	AA	AA	AA	AA	AA	AA	AA	AA	AA	AA	GG	AA	AA	GG	AA	AA	AA	AA	AA	AA	AA	AA	AA	AA	AA	AA
Chr01_23558931	NA	1	23558931	NA	NA	NA	NA	NA	NA	NA	TT	TT	TT	TT	TT	TT	TT	TT	TT	TT	TT	TT	TT	TT	TT	TT	TT	TT	TT	TT	TT	TT	TT	CC	TT	NN	CC	TT	TT	TT	TT	TT	TT	TT	TT	TT	TT	TT	TT
Chr01_24911366	NA	1	24911366	NA	NA	NA	NA	NA	NA	NA	GG	GG	GG	GG	GG	GG	GG	GG	GG	GG	GG	GG	GG	GG	NN	GG	GG	GG	CC	GG	GG	GG	GG	GG	GG	GG	GG	GG	GC	NN	GG	NN	GC	GG	GG	GG	GG	GG	CC
Chr01_27657519	NA	1	27657519	NA	NA	NA	NA	NA	NA	NA	TT	TT	AA	TT	TT	TT	TT	TT	TT	TT	TT	AA	TT	AA	TT	TT	AA	TT	TT	TT	TT	TT	TT	TT	AA	TT	TT	TT	NN	TT	TT	TT	AA	TT	TT	TT	AA	TT	TT
Chr01_27657527	NA	1	27657527	NA	NA	NA	NA	NA	NA	NA	CC	CC	CC	CC	CC	CC	CC	CC	CC	CC	CC	CC	CC	CC	CC	CC	CC	CC	CC	CC	CC	CC	CC	CC	CC	CC	CC	CC	NN	CC	CC	CC	CC	CC	CC	CT	CC	CC	CC
Chr01_27657529	NA	1	27657529	NA	NA	NA	NA	NA	NA	NA	AA	AA	GG	AA	AA	AA	AA	AA	AA	AA	AA	GG	AA	GG	AA	AA	GG	AA	AA	AA	AA	AA	AA	AA	GG	AA	AA	AA	NN	AA	AA	AA	GG	AA	AA	AG	GG	AA	AA
Chr01_27863114	NA	1	27863114	NA	NA	NA	NA	NA	NA	NA	CC	CC	CC	CC	CC	CC	CC	CC	NN	CC	CC	CC	CC	CC	CC	CC	CC	CC	CC	CC	CC	CC	CC	CC	CC	CC	CC	CC	CC	NN	CC	NN	CC	CC	CC	CC	CC	CC	CC
Chr01_27901107	NA	1	27901107	NA	NA	NA	NA	NA	NA	NA	TT	TT	TT	TT	TT	TT	TT	TT	TT	TT	TT	TT	TT	TT	TT	TT	TT	TT	TT	TT	TT	TT	TT	TT	TT	TT	TT	TT	TT	TT	TT	TT	TT	TT	TT	TT	TT	TT	TT
Chr01_28084054	NA	1	28084054	NA	NA	NA	NA	NA	NA	NA	CC	CC	CC	CC	CC	CC	CC	CC	CC	CC	CC	CC	CC	CC	CC	CC	CC	CC	CC	CC	CC	CC	CC	CC	CC	CC	CC	CC	CC	CC	CC	CC	CC	CC	CC	CC	CC	CC	CC
Chr01_28176123	NA	1	28176123	NA	NA	NA	NA	NA	NA	NA	GG	GG	GG	GG	GG	GG	GG	GG	GG	GG	GG	GG	GG	GG	GG	GG	GG	GG	GG	GG	GG	GG	GG	GG	GG	GG	GG	GG	GG	GG	GG	GG	GG	GG	GG	GG	GG	GG	GG
Chr01_28176124	NA	1	28176124	NA	NA	NA	NA	NA	NA	NA	CC	CC	CC	CC	CC	CC	CC	CC	CC	CC	CC	CC	CC	CC	CC	CC	CC	CC	CC	CC	CC	CC	CC	CC	CC	CC	CC	CC	CC	CC	CC	CC	CC	CC	CC	CC	CC	CC	CC
Chr01_28177920	NA	1	28177920	NA	NA	NA	NA	NA	NA	NA	GG	GG	GG	GG	GG	GG	GG	GG	GG	GG	GG	GG	GG	GG	GG	GG	GG	GG	GG	GG	GG	GG	GG	GG	GG	GG	GG	GG	GG	GG	GG	GG	GG	GG	GG	GG	GG	GG	GG
Chr01_28288676	NA	1	28288676	NA	NA	NA	NA	NA	NA	NA	TT	TT	TT	TT	TT	TT	TT	TT	TT	TT	TT	TT	TT	TT	TT	TT	TT	TT	TT	TT	TT	TT	TT	TT	TT	TT	NN	NN	TT	TT	TT	NN	TT	TT	NN	NN	TT	TT	TT
Chr01_28292204	NA	1	28292204	NA	NA	NA	NA	NA	NA	NA	GG	GG	GG	GG	GG	GG	GG	GG	GG	GG	GG	GG	GG	GG	GG	GG	GG	GG	GG	GG	GG	GG	GG	GG	GG	GG	GG	GG	GG	GG	GG	GG	GG	GG	GG	GG	GG	GG	GG
Chr01_28298868	NA	1	28298868	NA	NA	NA	NA	NA	NA	NA	GG	GG	GG	GG	GG	GG	GG	GG	GG	GG	GG	GG	GG	GG	GG	GG	GG	GG	GG	GG	GG	GG	GG	GG	GG	GG	GG	GG	GG	GG	GG	GG	GG	GG	GG	GG	GG	GG	GG
Chr01_28298906	NA	1	28298906	NA	NA	NA	NA	NA	NA	NA	GG	GG	GG	GG	GG	GG	GG	GG	GG	GG	GG	GG	GG	GG	GG	GG	GC	GG	GC	GG	GC	GG	GG	GG	GG	GG	GG	GG	GG	GG	GG	GG	GG	GG	GG	GG	GG	GC	GG
Chr01_28345035	NA	1	28345035	NA	NA	NA	NA	NA	NA	NA	GA	AA	GA	GG	GG	AA	GG	GA	NN	GG	GG	AA	GG	GG	GG	GG	GG	GG	GG	GG	GA	NN	GG	GG	GG	GG	GG	NN	GG	NN	NN	AA	GA	GG	GG	GG	GG	GG	NN
Chr01_28345059	NA	1	28345059	NA	NA	NA	NA	NA	NA	NA	GC	CC	GC	GG	GG	CC	GG	GC	NN	GG	GG	GG	GG	GG	GG	GG	GG	GG	GG	GG	GG	GG	GG	GG	GG	GG	GG	GG	GG	NN	GG	CC	GC	GG	GG	GG	GG	GG	GG
Chr01_28345151	NA	1	28345151	NA	NA	NA	NA	NA	NA	NA	GC	CC	GC	GG	GG	CC	GG	CC	NN	GG	GG	CC	GG	GG	GG	GG	GG	GG	GG	GG	GC	NN	GG	GG	GG	GG	GG	NN	GG	NN	NN	CC	GC	GG	NN	GG	GG	GG	NN
Chr01_28742341	NA	1	28742341	NA	NA	NA	NA	NA	NA	NA	GG	GG	GG	GG	GG	GG	GG	GG	GG	GG	GG	GG	GG	GG	GG	GG	GG	GG	GG	GG	GG	GG	GG	GG	GG	GG	GG	GG	GG	GG	GG	GG	GG	GA	GG	GG	GG	GG	GG
Chr01_28742360	NA	1	28742360	NA	NA	NA	NA	NA	NA	NA	GG	GG	GG	GG	GG	GG	GG	GG	GG	GG	GG	GG	GG	GG	GG	GG	GG	GG	GG	GG	GG	GG	GG	GG	GG	GG	GG	GG	GG	GG	GG	GG	GG	GA	GG	GG	GG	GG	GG
Chr01_28852553	NA	1	28852553	NA	NA	NA	NA	NA	NA	NA	AA	AA	AA	AA	AA	AA	AA	AA	AA	AA	AA	AA	AA	AA	AA	AA	AA	AA	AA	AA	AA	AA	AA	AA	AA	AA	AA	AA	AA	AA	AA	AA	AA	AA	AA	AA	AA	AA	AA
Chr01_28852667	NA	1	28852667	NA	NA	NA	NA	NA	NA	NA	CC	CC	CC	CC	CC	CC	CC	CC	CC	CC	CC	CC	CC	CC	CC	CC	CC	CC	CC	CC	CC	CC	CC	CC	CC	CC	CC	CC	CC	CC	CC	CC	CC	CC	CC	CC	CC	CC	CC
Chr01_29039823	NA	1	29039823	NA	NA	NA	NA	NA	NA	NA	CC	CC	CT	CC	CC	CC	CC	CC	CC	CC	CC	TT	CC	TT	CC	CC	TT	CC	CC	CC	CC	CC	CC	CC	TT	NN	CC	NN	CC	CC	CC	CC	TT	CC	CC	NN	TT	CC	CC
Chr01_29064620	NA	1	29064620	NA	NA	NA	NA	NA	NA	NA	GG	GG	GG	GG	GG	GG	GG	GG	GG	GG	GG	GG	GG	GG	GG	GG	GG	GG	GG	GG	GG	GG	GG	GG	GG	GG	GG	GG	GG	GG	GG	GG	GG	GG	GG	GG	GG	GG	GG
Chr01_29200104	NA	1	29200104	NA	NA	NA	NA	NA	NA	NA	TT	TT	TT	TT	TT	TT	TT	TT	TT	TT	TT	TT	TT	TT	TT	TT	TT	TT	TT	TT	TT	TT	TT	TT	TT	TT	TT	TT	TT	TT	TT	TT	TT	TT	TT	TT	TT	TT	TT
Chr01_29225378	NA	1	29225378	NA	NA	NA	NA	NA	NA	NA	AA	AA	GG	AA	AA	AA	AA	AA	AA	AA	AA	GG	AA	GG	AA	AA	GG	AA	AA	AA	AA	AA	AA	AA	GG	AA	AA	AA	AA	AA	AA	AA	GG	AA	AA	AA	AG	AA	AA
Chr01_29475840	NA	1	29475840	NA	NA	NA	NA	NA	NA	NA	GG	GG	GG	GG	GG	GG	GG	GG	NN	GG	GG	GG	GG	GG	NN	GG	GG	GG	GG	GG	GG	GG	GG	GG	GG	GG	GG	GG	NN	NN	GG	GG	GG	GG	NN	NN	GG	GG	GG
Chr01_29475908	NA	1	29475908	NA	NA	NA	NA	NA	NA	NA	AA	AA	AA	AA	AA	AA	AA	AA	NN	AA	AA	AA	AA	AA	NN	AA	AA	AA	AA	AA	AA	AA	AA	AA	AA	AA	AA	AA	NN	NN	AA	AA	AA	AA	NN	NN	AA	AA	AA
Chr01_30050986	NA	1	30050986	NA	NA	NA	NA	NA	NA	NA	GG	GG	GA	GG	GG	GG	GG	GG	GG	GG	GG	AA	GG	AA	GG	GG	AA	GG	NN	GG	GG	GG	GG	GG	AA	GG	GG	NN	NN	GG	GG	GG	AA	GG	GG	GG	AA	GG	GG
Chr01_30283734	NA	1	30283734	NA	NA	NA	NA	NA	NA	NA	TT	TT	TC	TT	TT	TT	TT	NN	NN	TT	TT	CC	TT	CC	TT	NN	CC	TT	TT	TT	CC	TT	TT	TT	CC	TT	NN	TT	TT	TT	TT	NN	CC	TT	NN	TT	CC	TT	NN
Chr01_30283735	NA	1	30283735	NA	NA	NA	NA	NA	NA	NA	GG	GG	GG	GG	GG	GG	GG	NN	NN	GG	GG	GG	GG	GG	GG	NN	GG	GG	GG	GG	GG	GG	GG	GG	GG	GG	NN	GG	GG	GG	GG	NN	GG	GG	NN	GG	GG	GG	NN
Chr01_30284993	NA	1	30284993	NA	NA	NA	NA	NA	NA	NA	CC	CC	CC	CC	CC	CC	CC	CC	CC	CC	CC	CC	CC	CC	CC	CC	CC	CC	CC	CC	CC	CC	CC	CC	CC	CC	CC	CC	CC	CC	CC	NN	CC	CC	CC	CC	CC	CC	CC
Chr01_30285030	NA	1	30285030	NA	NA	NA	NA	NA	NA	NA	GG	GG	GG	GG	GG	GG	GG	GG	GG	GG	GG	GG	GG	GG	GG	GG	GG	GG	GG	GG	GG	GG	GG	GG	GG	GG	GG	GG	GG	GG	GG	NN	GG	GG	GG	GG	GG	GG	GG
Chr01_30492290	NA	1	30492290	NA	NA	NA	NA	NA	NA	NA	TT	TT	TT	TT	TT	TT	TT	TT	TT	TT	TT	TT	TT	TT	TT	TT	TT	TT	TT	TT	TT	TT	TT	TT	TT	TT	TT	TT	TT	TT	TT	TT	TT	TT	TT	TT	TT	TT	TT
Chr01_30771437	NA	1	30771437	NA	NA	NA	NA	NA	NA	NA	CC	CC	CC	CC	CC	CC	CC	CC	CC	CC	CC	CC	CC	CC	CC	CC	CC	CC	CC	CC	CC	CC	CC	CC	CC	CC	CC	CC	CC	CC	CC	CC	CC	CC	CC	CC	CC	CC	NN
Chr01_30839577	NA	1	30839577	NA	NA	NA	NA	NA	NA	NA	AA	AA	AA	AA	AA	AA	AA	AA	AA	AA	AA	AA	AA	AA	AA	NN	AA	AA	AA	AA	AA	AA	AA	AA	AA	AA	AA	AA	NN	AA	AA	AA	AA	AA	AA	AA	AA	AA	AA
Chr01_30839604	NA	1	30839604	NA	NA	NA	NA	NA	NA	NA	CC	CC	CC	CC	CC	CC	CC	CC	NN	CC	CC	CC	CC	CC	CC	NN	CC	CC	CC	CC	CC	CC	CC	CC	CC	CC	CC	CC	NN	CC	CC	CC	CC	CC	NN	CC	CC	CC	CC
Chr01_30907039	NA	1	30907039	NA	NA	NA	NA	NA	NA	NA	TT	TT	TT	TT	TT	TT	TT	TT	TT	TT	TT	TT	TT	TT	TT	TT	TT	TT	TT	TT	TT	TT	TT	TT	TT	TT	TT	TT	TT	TT	TT	TT	TT	TT	TT	TT	TT	TT	TT
Chr01_30946417	NA	1	30946417	NA	NA	NA	NA	NA	NA	NA	AA	AA	AA	AA	AA	AA	AA	AA	AA	AA	AA	AA	AA	AA	AA	AA	AA	AA	AA	AA	AA	AA	AA	AA	AA	AA	AA	AA	AA	AA	AA	AA	AA	AA	AA	AA	AA	AA	AA
Chr01_31250776	NA	1	31250776	NA	NA	NA	NA	NA	NA	NA	CC	CC	CC	CC	CC	CC	CC	CC	CC	CC	CC	CC	CC	CC	CC	CC	CC	CC	CC	CC	CC	CC	CC	CC	CC	CC	CC	CC	CC	CC	CC	CC	CC	CC	CC	CC	CC	CC	CC
Chr01_31710812	NA	1	31710812	NA	NA	NA	NA	NA	NA	NA	GG	GG	GG	GG	GG	GG	GG	GG	GG	GG	GG	GG	GG	GG	GG	GG	GG	GG	GG	GG	GG	GG	GG	GG	GG	GG	GG	GG	GG	GG	GG	NN	GG	GG	GG	GG	GG	GG	GG
Chr01_31804448	NA	1	31804448	NA	NA	NA	NA	NA	NA	NA	TT	TT	TT	TT	TT	TT	TT	TT	TT	TT	TT	TT	TT	TT	TT	TT	TT	TT	TT	TT	TT	TT	TT	TT	TT	TT	TT	TT	TT	TT	TT	TT	TT	TT	TT	TT	TT	TT	TT
Chr01_31804462	NA	1	31804462	NA	NA	NA	NA	NA	NA	NA	TT	TT	TC	TT	TT	TT	TT	TT	TT	TT	TT	CC	TT	CC	TT	TT	CC	TT	TT	TT	TT	TT	TT	TT	CC	TT	TT	TT	TT	TT	TT	TT	CC	TT	TT	TT	CC	TT	TT
Chr01_32090030	NA	1	32090030	NA	NA	NA	NA	NA	NA	NA	CC	CC	CC	CC	CC	CC	CC	CC	CC	CC	CC	CC	CC	CC	CC	CC	CC	CC	NN	CC	CC	CC	CC	CC	CC	CC	CC	CC	CC	CC	CC	CC	CC	CC	CC	CC	CC	CC	CC
Chr01_32253561	NA	1	32253561	NA	NA	NA	NA	NA	NA	NA	GG	GG	GG	GG	GG	GG	GG	GG	GG	GG	GG	GG	GG	GG	GG	GG	GG	GG	NN	GG	NN	GG	GG	GG	GG	GG	GG	GG	GG	GG	GG	GG	GG	GG	GG	GG	GG	GG	GG
Chr01_32300688	NA	1	32300688	NA	NA	NA	NA	NA	NA	NA	CC	CC	CC	CC	CC	CC	CC	CC	CC	CC	CC	CC	CC	CC	CC	CC	CC	CC	CC	CC	CC	CC	CC	CC	CC	CC	CC	CC	CC	CC	CC	CC	CC	CC	CC	CC	CC	CC	CC
Chr01_32318675	NA	1	32318675	NA	NA	NA	NA	NA	NA	NA	GG	GG	GG	GG	GG	GG	GG	NN	GG	GG	GG	GG	GG	GG	GG	GG	GG	GG	GG	GG	GG	GG	GG	GG	GG	GG	GG	GG	NN	GG	GG	NN	GG	GG	GG	GG	GG	GG	GG
Chr01_32318690	NA	1	32318690	NA	NA	NA	NA	NA	NA	NA	CC	CC	CC	CC	CC	CC	CC	NN	CC	CC	CC	CC	CC	CC	CC	CC	CC	CC	CC	CC	CC	CC	CC	CC	CC	CC	CC	CC	NN	CC	CC	NN	CC	CC	CC	CC	CC	CC	CC
Chr01_32318724	NA	1	32318724	NA	NA	NA	NA	NA	NA	NA	AA	AA	CC	AA	AA	AA	AA	NN	AA	AA	AA	CC	AA	CC	AA	AA	CC	AA	AA	AA	AA	AA	AA	AA	CC	AA	AA	AA	NN	AA	AA	NN	CC	AA	AA	AA	CC	AA	AA
Chr01_32455802	NA	1	32455802	NA	NA	NA	NA	NA	NA	NA	CC	CC	CC	CC	CC	CC	CC	CC	CC	CC	CC	CC	CC	CC	CC	CC	CC	CC	CC	CC	CC	CC	CC	CC	CC	CC	CC	CC	NN	CC	CC	NN	CC	CC	CC	CC	CC	CC	CC
Chr01_32461776	NA	1	32461776	NA	NA	NA	NA	NA	NA	NA	TT	TT	TT	TT	TT	TT	TT	TT	TT	TT	TT	TT	TT	TT	TT	TT	TT	TT	TT	TT	TT	TT	TT	TT	TT	TT	TT	TT	TT	TT	TT	NN	TT	TT	TT	TT	TT	TT	TT
Chr01_32461859	NA	1	32461859	NA	NA	NA	NA	NA	NA	NA	TT	TT	TT	TT	TT	TT	TT	TT	TT	TT	TT	TT	TT	TT	TT	TT	TT	TT	NN	TT	TT	TT	TT	TT	TT	TT	TT	TT	TT	TT	TT	TT	TT	TT	TT	TT	TT	TT	TT
Chr01_32461869	NA	1	32461869	NA	NA	NA	NA	NA	NA	NA	GG	GG	GG	GG	GG	GG	GG	GG	GG	GG	GG	GG	GG	GG	GG	GG	GG	GG	NN	GG	GG	GG	GG	GG	GG	GG	GG	GG	GG	GG	GG	GG	GG	GG	GG	GG	GG	GG	GG
Chr01_32461874	NA	1	32461874	NA	NA	NA	NA	NA	NA	NA	TT	TT	TG	TT	TT	TT	TT	TT	TT	TT	TT	GG	TT	GG	TT	TT	GG	TT	NN	TT	TT	TT	TT	TT	GG	TT	TT	TT	TT	TT	TT	TT	GG	TT	TG	TT	GG	TT	TT
Chr01_32529001	NA	1	32529001	NA	NA	NA	NA	NA	NA	NA	TT	TT	TT	TT	TT	TT	TT	TT	TT	TT	TT	TT	TT	TT	TT	TT	TT	TT	TT	TT	TT	TT	TT	TT	TT	TT	TT	TT	TT	TT	TT	TT	TT	TT	TT	TT	TT	TT	TT
Chr01_33020042	NA	1	33020042	NA	NA	NA	NA	NA	NA	NA	CC	CC	CA	CC	CC	CC	CC	CC	CC	CC	CC	CC	CC	CC	CC	CC	CC	CC	CC	CC	CC	CC	CC	CC	CC	CC	CC	CC	CC	CC	CC	NN	CC	CC	CC	CC	CC	CC	CC
Chr01_33020043	NA	1	33020043	NA	NA	NA	NA	NA	NA	NA	GG	GG	GA	GG	GG	GG	GG	GG	GG	GG	GG	GG	GG	GG	GG	GG	GG	GG	GG	GG	GG	GG	GG	GG	GG	GG	GG	GG	GG	GG	GG	NN	GG	GG	GG	GG	GG	GG	GG
Chr01_33020051	NA	1	33020051	NA	NA	NA	NA	NA	NA	NA	GG	GG	GG	GG	GG	GG	GG	GG	GG	GG	GG	GG	GG	GG	GG	GG	GG	GG	GG	GG	GG	GG	GG	GG	GG	GG	GG	GG	GG	GG	GG	NN	GG	GG	GG	GG	GG	GG	GG
Chr01_33166511	NA	1	33166511	NA	NA	NA	NA	NA	NA	NA	CC	CC	CC	CC	CC	CC	CC	CC	CC	CC	CC	CC	CC	CC	CC	NN	CC	CC	CC	CC	NN	CC	CC	CC	NN	CC	CC	CC	CC	NN	CC	CC	CC	CC	CC	CC	CC	CC	CC
Chr01_33529648	NA	1	33529648	NA	NA	NA	NA	NA	NA	NA	CC	CC	CC	CC	CC	CC	CC	CC	CC	CC	CC	CC	CC	CC	CC	CC	CC	CC	TT	CC	NN	CC	CC	CC	NN	CC	CC	NN	NN	CC	CC	CC	CC	CC	CC	CC	CC	CC	CC
Chr01_33600307	NA	1	33600307	NA	NA	NA	NA	NA	NA	NA	CC	CC	CC	CC	CC	CC	CC	CC	CC	CC	CC	CC	CC	CC	CC	CC	CC	CC	TT	CC	CC	CC	CC	TT	CC	TT	TT	CC	NN	CC	CC	CC	CC	CC	CC	CC	CC	CC	CC
Chr01_33600337	NA	1	33600337	NA	NA	NA	NA	NA	NA	NA	AA	AA	AA	AA	AA	AA	AA	AA	AA	AA	AA	AA	AA	AA	AA	AA	AA	AA	GG	AA	AA	AA	AA	NN	AA	GG	GG	AA	NN	AA	AA	AA	AA	AA	AA	AA	AA	AA	AA
Chr01_34084106	NA	1	34084106	NA	NA	NA	NA	NA	NA	NA	GG	GG	GG	GG	GG	GG	GG	GG	GG	GG	GG	GG	GG	GG	GG	GG	GG	GG	NN	GG	NN	GG	GG	NN	GG	NN	AA	NN	AA	NN	GG	GG	GG	GG	GG	GG	GG	GG	GG
Chr01_34084187	NA	1	34084187	NA	NA	NA	NA	NA	NA	NA	CC	CC	CC	CC	CC	CC	CC	CC	CC	CC	CC	CC	CC	CC	CC	CC	CC	CC	CC	CC	CC	CC	CC	CC	CC	CC	CC	NN	CC	NN	CC	CC	CC	CC	CC	CC	CC	CC	CC
Chr01_34325573	NA	1	34325573	NA	NA	NA	NA	NA	NA	NA	GG	GG	GG	GG	GG	GA	GG	GG	GG	GG	GA	GG	GA	GG	GG	GG	GG	GG	GA	GG	GG	GG	GA	GA	GA	GG	GG	GG	GA	GG	GG	GG	GA	GG	GG	GG	GA	GG	GG
Chr01_34325577	NA	1	34325577	NA	NA	NA	NA	NA	NA	NA	CC	CC	CC	CC	CC	CG	CC	CC	CC	CC	CG	CC	CG	CC	CC	CC	CC	CC	CG	CC	CC	CC	CG	CG	CG	CC	CC	CC	CG	CC	CC	CC	CG	CC	CC	CC	CG	CC	CC
Chr01_34550479	NA	1	34550479	NA	NA	NA	NA	NA	NA	NA	AA	AA	AA	AA	AA	AA	AA	AA	AA	AA	AA	AA	AA	AA	AA	AA	AA	AA	AA	AA	GG	AA	AA	AA	AA	AA	AA	AA	AA	AA	AA	AA	AA	AA	AA	AA	AA	AA	NN
Chr01_34562976	NA	1	34562976	NA	NA	NA	NA	NA	NA	NA	TT	TT	TT	TT	TT	TT	TC	TT	TT	TT	TT	TT	TT	TT	TT	TT	TT	TT	TT	TT	TT	TT	TT	TT	TT	TT	TT	TT	TT	TT	TT	TT	TT	TC	TT	TT	TT	TT	TT
Chr01_34636621	NA	1	34636621	NA	NA	NA	NA	NA	NA	NA	GG	GG	GG	GG	GG	GG	GG	GG	GG	GG	GG	GG	GG	GG	GG	GG	GG	GG	NN	GG	NN	GG	GG	GG	GG	GG	GG	GG	GG	GG	GG	GG	GG	GG	GG	GG	GG	GG	GG
Chr01_35533005	NA	1	35533005	NA	NA	NA	NA	NA	NA	NA	AA	AA	AA	AA	AA	AA	AA	AA	AA	AA	AA	AA	AA	AA	AA	AA	AA	NN	AA	AA	AA	NN	AA	AA	AA	AA	NN	AA	AA	AA	AA	AA	AA	AA	AA	AA	AA	AA	AA
Chr01_35533146	NA	1	35533146	NA	NA	NA	NA	NA	NA	NA	CC	CC	CC	CC	CC	CC	CC	CC	CC	CC	CC	CC	CC	CC	CC	CC	CC	NN	CC	CC	CC	NN	CC	CC	CC	CC	NN	CC	CC	CC	CC	CC	CC	CC	CC	CC	CC	CC	CC
Chr01_35533166	NA	1	35533166	NA	NA	NA	NA	NA	NA	NA	CC	CC	CC	CC	CC	CC	CC	CC	CC	CC	CC	CC	CC	CC	CC	CC	CC	NN	CC	CC	CC	NN	CC	CC	CC	CC	NN	CC	CC	CC	CC	CC	CC	CC	CC	CC	CC	CC	CC
Chr01_35533172	NA	1	35533172	NA	NA	NA	NA	NA	NA	NA	CC	CC	CC	CC	CC	CC	CC	CC	CC	CC	CC	CC	CC	CC	CC	CC	CC	NN	CC	CC	CC	NN	CC	CC	CC	CC	NN	CC	CC	CC	CC	CC	CC	CC	CC	CC	CC	CC	CC
Chr01_35657325	NA	1	35657325	NA	NA	NA	NA	NA	NA	NA	TT	TT	TT	TT	TT	TT	TT	TT	TT	TT	TT	TT	TT	TT	TT	TT	TT	TT	TT	TT	TT	TT	TT	TT	TT	TT	TT	TT	TT	TT	TT	TT	TT	TT	TT	TT	TT	TT	TT
Chr01_36053818	NA	1	36053818	NA	NA	NA	NA	NA	NA	NA	GG	GG	GG	GG	GG	GG	GG	GG	GG	GG	GG	GG	GG	GG	GG	GG	GG	GG	GG	AA	GG	GG	GG	GG	GG	GG	GG	GG	GG	NN	GG	GG	NN	GG	GG	GG	GG	GG	GG
Chr01_36321658	NA	1	36321658	NA	NA	NA	NA	NA	NA	NA	GG	GG	GG	GG	GG	GG	GG	GG	GG	GG	GG	GG	GG	GG	GG	GG	GG	GG	GG	GA	GG	GG	GG	GG	GG	GG	GG	GG	NN	AA	GG	GG	GG	GG	GG	GG	GG	GG	GG
Chr01_36559090	NA	1	36559090	NA	NA	NA	NA	NA	NA	NA	TT	TT	TT	TT	TT	TT	TT	TT	TT	TT	TT	TT	TT	TT	TT	TT	TT	TT	TT	TT	TT	TT	TT	TT	TT	TT	TT	TT	TT	TT	TT	NN	TT	TT	TT	TT	TT	TT	TT
Chr01_36582669	NA	1	36582669	NA	NA	NA	NA	NA	NA	NA	AA	AA	AA	AA	AA	AA	AA	AA	AA	AA	AA	AA	AA	AA	AA	AA	AA	AA	AA	AA	AA	AA	AA	AA	AA	AA	AA	AA	AA	NN	AA	AA	AA	AA	AA	AA	AA	AA	AA
Chr01_36703171	NA	1	36703171	NA	NA	NA	NA	NA	NA	NA	AA	AA	AA	AA	AA	AA	AA	AA	AA	AA	AA	AA	AA	AA	AA	AA	AA	AA	AA	AA	AA	NN	AA	AA	AA	AA	AA	NN	AA	NN	AA	AA	AA	AA	AA	AA	AA	AA	AA
Chr01_37154174	NA	1	37154174	NA	NA	NA	NA	NA	NA	NA	GG	GG	GG	GG	GG	GG	GG	GG	GG	GG	GG	GG	GG	GG	NN	NN	GG	GG	GG	AA	GG	GG	GG	GG	GG	GG	GG	GG	GG	AA	GG	AA	GG	GG	GG	GG	GG	GG	GG
Chr01_37430178	NA	1	37430178	NA	NA	NA	NA	NA	NA	NA	GG	GG	GG	GG	GG	GG	GG	NN	GG	GG	GG	GG	GG	NN	GG	GG	GG	NN	GG	AA	GG	GG	GG	GG	NN	GG	GG	GG	AA	AA	GG	AA	NN	NN	NN	GG	GG	GG	GG
Chr01_37430274	NA	1	37430274	NA	NA	NA	NA	NA	NA	NA	TT	TT	TT	TT	TT	TT	TT	NN	TT	TT	TT	TT	TT	NN	TT	TT	TT	NN	TT	GG	TT	TT	TT	TT	NN	TT	TT	TT	GG	GG	TT	GG	NN	GG	NN	TT	TT	TT	TT
Chr01_37430292	NA	1	37430292	NA	NA	NA	NA	NA	NA	NA	TT	TT	TT	TT	TT	TT	TT	NN	TT	TT	TT	TT	TT	NN	TT	TT	TT	NN	TT	CC	TT	TT	TT	TT	NN	TT	TT	TT	CC	CC	TT	CC	NN	NN	NN	TT	TT	TT	TT
Chr01_38071953	NA	1	38071953	NA	NA	NA	NA	NA	NA	NA	AA	AA	AA	AA	AA	AA	AA	AA	AA	AA	AA	AA	AA	AA	AA	AA	AA	AA	AA	AA	AA	AA	AA	AA	AA	AA	AA	AA	GG	AA	AA	AA	AA	AA	AA	AA	AA	AA	AA
Chr01_38103738	NA	1	38103738	NA	NA	NA	NA	NA	NA	NA	AA	AA	AA	AA	AA	AA	AA	AA	AA	AA	AA	AA	AA	AA	AA	AA	AA	AA	AA	TT	AA	AA	AA	AA	AA	AA	AA	AA	AA	TT	AA	TT	AA	AA	TT	AA	AA	AA	AA
Chr01_38103752	NA	1	38103752	NA	NA	NA	NA	NA	NA	NA	GG	GG	GG	GG	GG	GG	GG	GG	GG	GG	GG	GG	GG	GG	GG	GG	GG	GG	GG	GG	GG	GG	GG	GG	GG	GG	GG	GG	AA	GG	GG	GG	GG	GG	GG	GG	GG	GG	GG
Chr01_38402527	NA	1	38402527	NA	NA	NA	NA	NA	NA	NA	CC	CC	CC	CC	CC	CC	CC	CC	CC	CC	CC	CC	CC	CC	CC	CC	CC	CC	CC	CC	CC	CC	CC	CC	CC	CC	CC	CC	AA	CC	CC	CC	CC	CC	CC	CC	CC	CC	CC
Chr01_38446832	NA	1	38446832	NA	NA	NA	NA	NA	NA	NA	AA	AA	AA	AA	AA	AA	AA	NN	AA	AA	AA	AA	AA	AA	AA	AA	AA	AA	AA	GG	AA	AA	AA	AA	AA	AA	NN	AA	GG	GG	AA	GG	AA	AA	GG	AA	AA	AA	AA
Chr01_38446833	NA	1	38446833	NA	NA	NA	NA	NA	NA	NA	TT	TT	TT	TT	TT	TT	TT	NN	TT	TT	TT	TT	TT	TT	TT	TT	TT	TT	TT	CC	TT	TT	TT	TT	TT	TT	NN	TT	CC	CC	TT	CC	TT	TT	CC	TT	TT	TT	TT
Chr01_38446849	NA	1	38446849	NA	NA	NA	NA	NA	NA	NA	CC	CC	CC	CC	CC	CC	CC	NN	CC	CC	CC	CC	CC	CC	CC	CC	CC	CC	CC	GG	CC	CC	CC	CC	CC	CC	NN	CC	GG	GG	CC	GG	CC	CC	GG	CC	CC	CC	CC
Chr01_38446877	NA	1	38446877	NA	NA	NA	NA	NA	NA	NA	TT	TT	TT	TT	TT	TT	TT	NN	TT	TT	TT	TT	TT	TT	TT	TT	TT	TT	TT	CC	TT	TT	TT	TT	TT	TT	NN	NN	CC	CC	TT	CC	TT	TT	CC	TT	TT	TT	TT
Chr01_38559850	NA	1	38559850	NA	NA	NA	NA	NA	NA	NA	CC	CC	CC	CC	CC	CC	CC	CC	CC	CC	CC	CC	NN	CC	CC	CC	CC	CC	CC	CC	CC	CC	CC	CC	CC	CC	CC	CC	NN	CC	CC	CC	CC	NN	CC	CC	CC	CC	CC
Chr01_38559856	NA	1	38559856	NA	NA	NA	NA	NA	NA	NA	CC	CC	CC	CC	CC	CC	CC	CC	CC	CC	CC	CC	NN	CC	CC	CC	CC	CC	CC	CC	CC	CC	CC	CC	CC	CC	CC	CC	NN	CC	CC	CC	CC	NN	CC	CC	CC	CC	CC
Chr01_38559865	NA	1	38559865	NA	NA	NA	NA	NA	NA	NA	GG	GG	GG	GG	GG	GG	GG	GG	GG	GG	GG	GG	NN	GG	GG	GG	GG	GG	GG	GG	GG	GG	GG	GG	GG	GG	GG	GG	NN	GG	GG	GG	GG	NN	GG	GG	GG	GG	GG
Chr01_38559970	NA	1	38559970	NA	NA	NA	NA	NA	NA	NA	GG	GG	GG	GG	GG	GG	NN	GG	GG	GG	GG	GG	GG	GG	GG	GG	GG	GG	GG	GG	GG	GG	GG	GG	GG	GG	GG	GG	TT	GG	GG	GG	GG	GG	GG	GG	GT	GG	GG
Chr01_38559980	NA	1	38559980	NA	NA	NA	NA	NA	NA	NA	CC	CC	CC	CC	CC	CC	NN	CC	CC	CC	CC	CC	CT	CC	CT	CC	CT	CC	CC	CC	CC	CC	CC	CT	CC	CC	CC	CC	CC	CC	CC	CT	CC	CC	CC	CC	CC	CT	CC
Chr01_38559981	NA	1	38559981	NA	NA	NA	NA	NA	NA	NA	TT	TT	TT	TT	TT	TT	NN	TT	TT	TT	TT	TT	TG	TT	TG	TT	TG	TT	TT	TT	TT	TT	TT	TG	TT	TT	TT	TT	GG	TT	TT	TG	TT	TT	TT	TT	TG	TG	TT
Chr01_38560011	NA	1	38560011	NA	NA	NA	NA	NA	NA	NA	TT	TT	TT	TT	TT	TT	NN	TT	TT	TT	TT	TT	TT	TT	TT	TT	TT	TT	TT	TT	TT	TT	TT	TT	TT	TT	TT	TT	GG	TT	TT	TT	TT	TT	TT	TT	TG	TT	TT
Chr01_38560020	NA	1	38560020	NA	NA	NA	NA	NA	NA	NA	TT	TT	TT	TT	TT	TT	NN	TT	TT	TT	TT	TT	TC	TT	TC	TT	TC	TT	TT	TT	TT	TT	TT	TC	TT	TT	TT	TT	TT	TT	TT	TC	TT	TT	TT	TT	TT	TC	TT
Chr01_38560026	NA	1	38560026	NA	NA	NA	NA	NA	NA	NA	CC	CC	CC	CC	CC	CC	NN	CC	CC	CC	CC	CC	CT	CC	CT	NN	CT	CC	CC	CC	NN	CC	CC	CT	CC	CC	CC	NN	CC	CC	CC	CT	CC	CC	CC	CC	CC	CT	CC
Chr01_38560032	NA	1	38560032	NA	NA	NA	NA	NA	NA	NA	TT	TT	TT	TT	TT	TT	NN	TT	TT	TT	TT	TT	CT	TT	NN	TT	CT	TT	TT	CC	TT	TT	TT	CC	TT	TT	TT	TT	CC	CC	TT	CC	TT	TT	CC	TT	CT	CT	TT
Chr01_38746379	NA	1	38746379	NA	NA	NA	NA	NA	NA	NA	GG	GG	GG	GG	GG	GG	GG	GG	GG	GG	GG	GG	GG	GG	GG	GG	GG	GG	GG	GG	NN	GG	GG	GG	GG	GG	GG	GG	NN	GG	GG	GG	GG	GG	GG	GG	GG	GG	GG
Chr01_38934243	NA	1	38934243	NA	NA	NA	NA	NA	NA	NA	CC	CC	CC	CC	CC	CC	CC	CC	CC	CC	CC	CC	CC	CC	CC	CC	CC	CC	CT	CC	CC	CC	CC	CT	CC	CC	CC	CC	CC	CC	CC	CC	CC	CT	CC	CC	CC	CC	CT
Chr01_38934260	NA	1	38934260	NA	NA	NA	NA	NA	NA	NA	GG	GG	GG	GG	GG	GG	GG	GG	GG	GG	GG	GG	GG	GG	GG	GG	GG	GG	GA	GG	GG	GG	GG	GA	GG	GG	GG	GG	NN	GG	GG	GG	GG	GA	GG	GG	GG	GG	GA
Chr01_38934263	NA	1	38934263	NA	NA	NA	NA	NA	NA	NA	CC	CC	CC	CC	CC	CC	CC	CC	CC	CC	CC	CC	CC	CC	CC	CC	CC	CC	CA	CC	CC	CC	CC	CA	CC	CC	CC	CC	NN	CC	CC	CC	CC	CA	CC	CC	CC	CC	CA
Chr01_38934267	NA	1	38934267	NA	NA	NA	NA	NA	NA	NA	TT	TT	TT	TT	TT	TT	TT	TT	TT	TT	TT	TT	TT	TT	TT	TT	TT	TT	TC	TT	TT	TT	TT	TC	TT	TT	TT	TT	TT	TT	TT	TT	TT	TC	TT	TT	TT	TT	TC
Chr01_39476345	NA	1	39476345	NA	NA	NA	NA	NA	NA	NA	TT	TT	TT	TT	TT	TT	TT	TT	TT	TT	TT	TT	TT	CC	TT	TT	TT	TT	TT	CC	CC	TT	TT	TT	TT	TT	TT	TT	CC	CC	TT	CC	TT	TT	CC	TT	TT	TT	TT
Chr01_39476391	NA	1	39476391	NA	NA	NA	NA	NA	NA	NA	GG	GG	GG	GG	GG	GG	GG	GG	GG	GG	GG	GG	GG	GG	GG	GG	GG	GG	GG	GG	GG	GG	GG	GG	GG	GG	GG	GG	AA	GG	GG	GG	GG	GG	GG	GG	GG	GG	GG
Chr01_39628619	NA	1	39628619	NA	NA	NA	NA	NA	NA	NA	CC	CC	CC	CC	CC	CC	CC	CC	CC	CC	CC	CC	CC	GG	NN	CC	CC	CC	CC	GG	GG	CC	CC	CC	CC	CC	CC	CC	GG	GG	CC	NN	CC	CC	GG	NN	CC	CC	CC
Chr01_39740510	NA	1	39740510	NA	NA	NA	NA	NA	NA	NA	GG	GG	GG	GG	GG	GG	GG	GG	GG	GG	GG	GG	GG	NN	GG	GG	GG	GG	GG	AA	AA	GG	GG	GG	GG	GG	GG	GG	AA	AA	NN	AA	GG	GG	AA	GG	GG	GG	GG
Chr01_39750931	NA	1	39750931	NA	NA	NA	NA	NA	NA	NA	GG	GG	GG	GG	GG	GG	GG	GG	GG	GG	GG	GG	GG	GG	GG	GG	GG	GG	GG	GG	GG	GG	GG	GG	GG	GG	GG	GG	NN	GG	GG	GG	GG	GG	GG	GG	GG	GG	GG
Chr01_39833309	NA	1	39833309	NA	NA	NA	NA	NA	NA	NA	TT	TT	TT	NN	TT	TT	TT	TT	TT	TT	TT	TT	TT	CC	TT	TT	TT	TT	TT	CC	NN	TT	TT	TT	TT	TT	TT	TT	CC	CC	TT	CC	TT	TT	CC	TT	TT	TT	TT
Chr01_39833341	NA	1	39833341	NA	NA	NA	NA	NA	NA	NA	GG	GG	GG	GG	GG	GG	GG	GG	GG	GG	GG	GG	GG	NN	GG	GG	GG	GG	GG	TT	NN	GG	GG	GG	GG	GG	GG	GG	TT	TT	GG	TT	GG	GG	TT	GG	GG	GG	GG
Chr01_39990561	NA	1	39990561	NA	NA	NA	NA	NA	NA	NA	CC	CC	CC	CC	CC	CC	CC	CC	CC	CC	CC	CC	CC	CC	CC	CC	CC	CC	CC	CC	CC	CC	CC	CC	CC	CC	CC	CC	TT	CC	CC	NN	CC	CC	CC	CC	CC	CC	CC
Chr01_40029106	NA	1	40029106	NA	NA	NA	NA	NA	NA	NA	GG	GG	GA	GG	GG	GG	GG	GG	GG	GG	GG	GG	AA	GG	GG	GG	GG	GG	GG	GG	GG	AA	GG	GG	GG	GG	GG	GA	GG	GG	GG	NN	GG	GG	GG	GA	GG	GA	GG
Chr01_40041585	NA	1	40041585	NA	NA	NA	NA	NA	NA	NA	TT	TT	TT	TT	TT	TT	TT	TT	TT	TT	TT	TT	TT	TT	TT	TT	TT	TT	TT	TT	TT	TT	TT	TT	TT	TT	TT	TT	AA	TT	TT	TT	TT	TT	TT	TT	TT	TT	TT
Chr01_40041601	NA	1	40041601	NA	NA	NA	NA	NA	NA	NA	TT	TT	TT	TT	TT	TT	TT	TT	TT	TT	TT	TT	TT	TT	TT	TT	TT	TT	TT	TT	TT	TT	TT	TT	TT	TT	TT	TT	CC	TT	TT	TT	TT	TT	TT	TT	TT	TT	TT
Chr01_40041619	NA	1	40041619	NA	NA	NA	NA	NA	NA	NA	CC	CC	CC	CC	CC	CC	CC	CC	CC	CC	CC	CC	CC	CC	CC	CC	CC	CC	CC	CC	CC	CC	CC	CC	CC	CC	CC	CC	AA	CC	CC	CC	CC	CC	CC	CC	CC	CC	CC
Chr01_40406845	NA	1	40406845	NA	NA	NA	NA	NA	NA	NA	NN	AA	AC	AA	AA	AA	AA	AA	NN	AA	AA	AA	AA	AA	AA	AA	AA	AA	AA	AA	AA	AA	AA	AA	CC	AA	AA	NN	CC	AA	CC	NN	CC	AA	AA	AA	CC	AA	AA
Chr01_40581958	NA	1	40581958	NA	NA	NA	NA	NA	NA	NA	TT	CC	TT	CC	CC	CC	CC	CC	CC	NN	CC	CC	CC	CC	CC	CC	CC	NN	CC	TT	CC	CC	CC	NN	TT	CC	CC	NN	TT	TT	TT	TT	TT	NN	TT	NN	TT	NN	NN
Chr01_40629080	NA	1	40629080	NA	NA	NA	NA	NA	NA	NA	TT	CC	TT	CC	CC	CC	CC	CC	CC	CC	CC	CC	CC	TT	CC	CC	CC	CC	NN	TT	TT	CC	CC	TC	TT	CC	CC	NN	TT	TT	TT	TT	TT	CC	TT	CC	TT	CC	CC
Chr01_41280725	NA	1	41280725	NA	NA	NA	NA	NA	NA	NA	CT	CC	CT	CC	CT	CT	CT	CT	CC	CC	TT	CC	CC	TT	CC	NN	CC	CT	CT	CC	CC	TT	NN	NN	CC	CC	CC	CC	CC	NN	CC	NN	CC	CC	CC	CC	TT	CC	CT
Chr01_41881398	NA	1	41881398	NA	NA	NA	NA	NA	NA	NA	TT	AA	TT	AA	AA	AA	AA	AA	AA	AA	AA	AA	AA	TT	TT	AA	TT	AA	AA	AA	TT	AA	AA	AA	TT	AA	AA	AA	NN	AA	TT	NN	TT	AA	AA	AA	TT	AA	AA
Chr01_41881435	NA	1	41881435	NA	NA	NA	NA	NA	NA	NA	GG	AA	GG	AA	AA	AA	AA	AA	AA	AA	AA	AA	AA	GG	GG	AA	GG	AA	AA	AA	GG	AA	AA	AA	GG	AA	AA	AA	GG	AA	GG	NN	GG	AA	AA	AA	GG	AA	AA
Chr01_41881458	NA	1	41881458	NA	NA	NA	NA	NA	NA	NA	CC	AA	CC	AA	AA	AA	AA	AA	AA	AA	AA	AA	AA	CC	CC	AA	CC	AA	AA	AA	CC	AA	AA	AA	CC	AA	AA	AA	CC	AA	CC	NN	CC	AA	AA	AA	CC	AA	AA
Chr01_42019472	NA	1	42019472	NA	NA	NA	NA	NA	NA	NA	NN	CC	CT	CC	CC	CC	CC	CC	CC	CC	CC	CC	CC	NN	CC	CC	CC	CC	CC	CC	CC	CC	CC	CC	TT	CC	CC	CC	NN	CC	NN	CC	CC	CC	CC	CC	NN	CC	CC
Chr01_42109546	NA	1	42109546	NA	NA	NA	NA	NA	NA	NA	CT	CC	CT	CC	CC	CC	CC	CC	CC	CC	CC	CC	CC	CT	CC	CC	CC	CC	CC	CC	CC	CC	CC	CC	CT	CC	CC	CC	CC	CC	CT	CC	CT	CC	CC	CC	CT	CC	CC
Chr01_42235735	NA	1	42235735	NA	NA	NA	NA	NA	NA	NA	TT	CC	TT	CC	CC	CC	CC	CC	NN	CC	CC	CC	CC	TT	TT	CC	TT	CC	CC	CC	TT	CC	CC	CC	TT	CC	CC	CC	TT	CC	TT	NN	TT	CC	CC	CC	TT	CC	CC
Chr01_42235923	NA	1	42235923	NA	NA	NA	NA	NA	NA	NA	NN	TT	TT	TT	TT	TT	TT	TT	TT	TT	TT	TT	TT	TT	TT	TT	TT	TT	TT	AA	TT	TT	TT	TT	TT	TT	TT	TT	TT	AA	NN	AA	TT	TT	TT	TT	TT	TT	TT
Chr01_42339558	NA	1	42339558	NA	NA	NA	NA	NA	NA	NA	GG	GG	GG	GG	GG	GG	GG	GG	GG	GG	GG	GG	GG	GG	GG	GG	GG	GG	GG	AA	GG	GG	GG	GG	GG	NN	GG	GG	GG	AA	GG	AG	GG	GG	GG	GG	GG	GG	GG
Chr01_42392072	NA	1	42392072	NA	NA	NA	NA	NA	NA	NA	CC	AA	CC	AA	AA	AA	AA	AA	AA	AA	AA	AA	AA	CC	CC	AA	CC	AA	NN	CC	CC	AA	AA	AA	CC	NN	AA	NN	CC	CC	CC	CC	CC	AA	AA	AA	CC	AA	NN
Chr01_42431849	NA	1	42431849	NA	NA	NA	NA	NA	NA	NA	GG	GG	GG	GG	GG	GG	GG	GG	GG	GG	GG	GG	GA	GG	GG	GG	GG	GG	GG	GG	GG	GG	GG	GG	GG	GA	GG	NN	GG	GG	GG	NN	GG	GG	GG	AA	GG	GA	NN
Chr01_42709920	NA	1	42709920	NA	NA	NA	NA	NA	NA	NA	CC	GG	CC	GG	GG	GG	GG	GG	NN	GG	GG	GG	GG	CC	GG	GG	GG	GG	GG	GG	GG	GG	GG	GG	CC	GG	GG	GG	CC	GG	CC	GG	CC	GG	GG	GG	CC	GG	GG
Chr01_42832646	NA	1	42832646	NA	NA	NA	NA	NA	NA	NA	GG	GG	GG	GG	GG	GG	GG	GG	GG	GG	GG	GG	GG	GG	GG	GG	GG	GG	GG	AA	NN	GG	GG	GG	GG	GG	GG	GG	GG	AA	GG	AA	GG	GG	GG	GG	GG	AG	AG
Chr01_42835538	NA	1	42835538	NA	NA	NA	NA	NA	NA	NA	CC	TT	CC	TT	TT	TT	TT	TT	TT	TT	TT	TT	TT	CC	CC	TT	CC	TT	TT	CC	CC	TT	TT	TT	CC	TT	TT	TT	CC	CC	CC	CC	CC	TT	TT	TT	CC	TT	TT
Chr01_42905384	NA	1	42905384	NA	NA	NA	NA	NA	NA	NA	GG	AA	GG	AA	AA	AA	AA	AA	AA	AA	AA	AA	AA	GG	AA	AA	AA	AA	AA	GG	GG	GA	AA	AA	GG	AA	AA	AA	NN	GG	GG	GG	GG	AA	AA	AA	GG	AA	AA
Chr01_42908212	NA	1	42908212	NA	NA	NA	NA	NA	NA	NA	CC	CC	CC	CC	CC	CC	CC	CC	CC	CC	CC	CC	CC	CC	AA	CC	AA	CC	CC	CC	CC	CC	CC	CC	CC	CC	CC	CC	CC	CC	CC	CC	CC	CC	CC	CC	CC	CC	CC
Chr01_43229232	NA	1	43229232	NA	NA	NA	NA	NA	NA	NA	TT	TT	TT	TT	CC	TT	TT	TT	NN	TT	TT	CC	CC	NN	NN	CC	CC	TT	CC	CC	CC	CC	TT	CC	TT	CC	CC	CC	TT	CC	TT	CC	TT	CC	CC	CC	TT	CC	CC
Chr01_43620066	NA	1	43620066	NA	NA	NA	NA	NA	NA	NA	GG	GG	GG	GG	AA	GG	GG	GG	GG	GG	GG	AA	AA	GG	GG	AA	AA	GG	AA	AA	AA	AA	GG	AA	GG	AA	AA	AA	GG	AA	GG	NN	GG	AA	AA	AG	GG	AA	AA
Chr01_44129114	NA	1	44129114	NA	NA	NA	NA	NA	NA	NA	TT	TT	TT	TT	AA	TT	TT	TT	TT	TT	TT	AA	AA	TT	TT	AA	AA	TT	AA	AA	TT	AA	TT	AA	TT	NN	AA	AA	TT	NN	TT	AA	TT	AA	AA	AA	TT	AA	NN
Chr01_44132787	NA	1	44132787	NA	NA	NA	NA	NA	NA	NA	CC	CC	CC	CC	TT	CC	CC	NN	CC	CC	CC	TT	TT	CC	CC	TT	TT	CC	TT	TT	CC	TT	CC	TT	CC	TT	TT	TT	CC	TT	CC	TT	CC	TT	TT	TT	CC	TT	CC
Chr01_44206595	NA	1	44206595	NA	NA	NA	NA	NA	NA	NA	AA	AA	AA	AA	AA	AA	AA	AA	AA	AA	AA	TT	TT	AA	AA	TT	TT	AA	TT	TT	TT	TT	NN	TT	AA	TT	TT	TT	AA	NN	AA	TT	AA	TT	TT	AA	AA	TT	AA
Chr01_44586060	NA	1	44586060	NA	NA	NA	NA	NA	NA	NA	CC	CC	CC	CC	CC	CC	CC	CC	CC	CC	CC	AA	AA	CC	CC	AA	AA	CC	AA	AA	AA	AA	CC	AA	CC	AA	AA	AA	CC	AA	CC	AA	CC	AA	AA	CC	CC	AA	CC
Chr01_44779318	NA	1	44779318	NA	NA	NA	NA	NA	NA	NA	CC	CC	CC	CC	CC	CC	CC	CC	CC	CC	NN	TT	TT	CC	CC	TT	TT	CC	TT	TT	TT	TT	CC	TT	CC	TT	TT	TT	CC	TT	CC	TT	CC	TT	TT	CC	CC	TT	CC
Chr01_44839785	NA	1	44839785	NA	NA	NA	NA	NA	NA	NA	CC	CC	CC	CC	CC	CC	CC	CC	CC	CC	CC	TT	TT	CC	CC	TT	TT	CC	TT	TT	TT	TT	CC	TT	CC	TT	TT	TT	NN	TT	CC	TT	CC	TT	TT	CC	CC	TT	NN
Chr01_44914841	NA	1	44914841	NA	NA	NA	NA	NA	NA	NA	TT	TT	TT	TT	TT	TT	TT	TT	TT	NN	TT	CC	CC	TT	TT	CC	CC	TT	CC	CC	CC	CC	TT	CC	TT	CC	NN	CC	TT	NN	TT	NN	TT	CC	CC	TT	TT	CC	TT
Chr01_45185076	NA	1	45185076	NA	NA	NA	NA	NA	NA	NA	NN	NN	NN	NN	NN	NN	NN	NN	NN	GG	GG	AG	AA	GG	GG	AA	AA	GG	AA	AA	AA	AA	GG	AA	GG	AA	AA	AA	GG	AA	GG	AA	GG	AA	AA	GG	GG	GG	GG
Chr01_45185084	NA	1	45185084	NA	NA	NA	NA	NA	NA	NA	NN	NN	NN	NN	NN	NN	NN	NN	NN	GG	GG	AG	AA	GG	GG	AA	AA	GG	AA	AA	AA	AA	GG	AA	GG	AA	AA	AA	GG	AA	GG	AA	GG	AA	AA	GG	GG	GG	GG
Chr01_45185085	NA	1	45185085	NA	NA	NA	NA	NA	NA	NA	NN	NN	NN	NN	NN	NN	NN	NN	NN	CC	CC	TC	TT	CC	CC	TT	TT	CC	TT	TT	TT	TT	CC	TT	CC	TT	TT	TT	CC	TT	CC	TT	CC	TT	TT	CC	CC	CC	CC
Chr01_45185110	NA	1	45185110	NA	NA	NA	NA	NA	NA	NA	NN	NN	NN	NN	NN	NN	NN	NN	NN	GG	GG	CG	CC	GG	GG	CC	CC	GG	CC	CC	CC	CC	GG	CC	GG	CC	CC	CC	GG	CC	GG	CC	GG	CC	CC	GG	GG	GG	GG
Chr01_45185123	NA	1	45185123	NA	NA	NA	NA	NA	NA	NA	NN	NN	NN	NN	NN	NN	NN	NN	NN	TT	TT	CT	CC	TT	TT	CC	CC	TT	CC	CC	CC	CC	TT	CC	TT	CC	CC	CC	TT	CC	TT	CC	TT	CC	CC	TT	TT	TT	TT
Chr01_45250841	NA	1	45250841	NA	NA	NA	NA	NA	NA	NA	CC	CC	CC	CC	CC	CC	CC	CC	CC	CC	CC	CC	CC	CC	CC	CC	NN	CC	CC	CC	CC	CC	CC	AA	CC	NN	AA	CC	CC	NN	CC	NN	CC	CC	CC	CC	CC	CC	CC
Chr01_45364025	NA	1	45364025	NA	NA	NA	NA	NA	NA	NA	AA	AA	AA	AA	AA	AA	AA	AA	AA	AA	AA	AA	AA	AA	AA	AA	AA	AA	AA	AA	AA	AA	AA	AA	AA	AA	AA	AA	TT	AA	AA	AA	NN	AA	AA	TT	AA	AA	AA
Chr01_45780557	NA	1	45780557	NA	NA	NA	NA	NA	NA	NA	AA	AA	AA	AA	AA	AA	AA	AA	AA	AA	AA	AA	AA	AA	AA	AA	AA	AA	AA	AA	TT	AA	AA	AA	AA	AA	AA	AA	AA	AA	AA	AA	TT	AA	AA	AA	AA	AA	AA
Chr01_45920190	NA	1	45920190	NA	NA	NA	NA	NA	NA	NA	AA	AA	AA	AA	AA	AA	AA	AA	AA	AA	AA	AA	AA	AA	AA	AA	AA	AA	AA	AA	GG	AA	AA	AA	AA	AA	AA	AA	AA	AA	AA	AA	GG	AA	AA	AA	AA	AA	AA
Chr01_46191717	NA	1	46191717	NA	NA	NA	NA	NA	NA	NA	AA	AA	AA	AA	AA	AA	AA	AA	NN	AA	AA	AA	AA	AA	AG	AA	AA	AA	AG	AA	AA	AA	AA	AA	AA	AA	AG	AA	AA	AA	AA	AA	AA	AG	AA	AG	AA	AA	AA
Chr01_46191783	NA	1	46191783	NA	NA	NA	NA	NA	NA	NA	AG	AG	AG	AG	AG	AG	AG	AG	AG	AG	AG	AG	AG	AG	AG	AG	AG	AG	AA	AG	AG	AG	AG	AG	AG	AG	AG	AG	GG	AG	AG	GG	AG	AA	AG	AG	AG	AG	AG
Chr01_46191786	NA	1	46191786	NA	NA	NA	NA	NA	NA	NA	TC	TC	TC	TC	TC	TC	TC	TC	TC	TC	TC	TC	TC	TC	TC	TC	TC	TC	TT	TC	TC	TC	TC	TC	TC	TC	TC	TC	CC	TC	TC	CC	TC	TT	TC	TC	TC	TC	TC
Chr01_46191788	NA	1	46191788	NA	NA	NA	NA	NA	NA	NA	TG	TG	TG	TG	TG	TG	TG	TG	TG	TG	TG	TG	TG	TG	TG	TG	TG	TG	TT	TG	TG	TG	TG	TG	TG	TG	TG	TG	GG	TG	TG	GG	TG	TT	TG	TG	TG	TG	TG
Chr01_46191811	NA	1	46191811	NA	NA	NA	NA	NA	NA	NA	AG	AG	AG	AG	AG	AG	AG	AG	AG	AG	AG	AG	AG	AG	AG	AG	AG	AG	AA	AG	AG	AG	AG	AG	AG	AG	AG	AG	GG	AG	AG	GG	AG	AA	AG	AG	AG	AG	AG
Chr01_46191812	NA	1	46191812	NA	NA	NA	NA	NA	NA	NA	AG	AG	AG	AG	AG	AG	AG	AG	AG	AG	AG	AG	AG	AG	AG	AG	AG	AG	AA	AG	AG	AG	AG	AG	AG	AG	AG	AG	GG	AG	AG	GG	AG	AA	AG	AG	AG	AG	AG
Chr01_46191819	NA	1	46191819	NA	NA	NA	NA	NA	NA	NA	TC	TC	TC	TC	TC	TC	TC	TC	TC	TC	TC	TC	TC	TC	TC	TC	TC	TC	TT	TC	TC	TC	TC	TC	TC	TC	TC	TC	CC	TC	TC	CC	TC	TT	TC	TC	TC	TC	TC
Chr01_46191824	NA	1	46191824	NA	NA	NA	NA	NA	NA	NA	TC	TC	TC	TC	TC	TC	TC	TC	TC	TC	TC	TC	TC	TC	TC	TC	TC	TC	TT	TC	TC	TC	TC	TC	TC	TC	TC	TC	CC	TC	TC	CC	TC	TT	TC	TC	TC	TC	TC
Chr01_46891783	NA	1	46891783	NA	NA	NA	NA	NA	NA	NA	AA	AA	AA	AA	AA	AA	AA	AA	AA	AA	AA	AA	TT	AA	AA	AA	AA	AA	TT	AA	AA	AA	AA	AA	AA	AA	AA	AA	AA	AA	AA	AA	AA	AA	NN	AA	AA	AA	AA
Chr01_46891810	NA	1	46891810	NA	NA	NA	NA	NA	NA	NA	CC	TT	CC	CC	TT	TT	TT	TT	TT	TT	CT	TT	TT	CC	CC	CC	TT	TT	TT	CC	TT	CC	TT	CT	CT	NN	CC	CC	CC	TT	TT	TT	CC	CT	TT	TT	TT	CC	TT
Chr01_46891813	NA	1	46891813	NA	NA	NA	NA	NA	NA	NA	GG	CC	GG	GG	CC	CC	CC	CC	CC	CC	GC	CC	CC	GG	GG	GG	CC	CC	CC	GG	CC	GG	CC	GC	GC	NN	GG	GG	GG	CC	CC	CC	GG	GC	CC	CC	CC	GG	CC
Chr01_46891822	NA	1	46891822	NA	NA	NA	NA	NA	NA	NA	AA	TT	AA	AA	TT	TT	TT	TT	TT	TT	AT	TT	TT	AA	AA	AA	TT	TT	TT	AA	TT	AA	TT	AT	AT	NN	AA	AA	AA	TT	TT	TT	AA	AT	TT	TT	TT	AA	TT
Chr01_46891825	NA	1	46891825	NA	NA	NA	NA	NA	NA	NA	GG	CC	GG	GG	CC	CC	CC	CC	CC	CC	GC	CC	CC	GG	GG	GG	CC	CC	CC	GG	CC	GG	CC	GC	GC	NN	GG	GG	GG	CC	CC	CC	GG	GC	CC	CC	CC	GG	CC
Chr01_46891828	NA	1	46891828	NA	NA	NA	NA	NA	NA	NA	TT	CC	TT	TT	CC	CC	CC	CC	CC	CC	TC	CC	CC	TT	TT	TT	CC	CC	CC	TT	CC	TT	CC	TC	TC	NN	TT	TT	TT	CC	CC	CC	TT	TC	CC	CC	CC	TT	CC
Chr01_46891843	NA	1	46891843	NA	NA	NA	NA	NA	NA	NA	TT	AA	TT	TA	AA	TA	AA	AA	AA	AA	TA	AA	AA	TT	TT	TT	AA	AA	AA	TT	AA	TT	AA	TA	TA	AA	TT	TT	TT	AA	AA	AA	TT	TA	AA	AA	AA	TT	AA
Chr01_46891846	NA	1	46891846	NA	NA	NA	NA	NA	NA	NA	AA	GG	AA	AG	GG	AG	GG	GG	GG	GG	AG	GG	GG	AA	AA	AA	GG	GG	GG	AA	GG	AA	GG	AG	AG	GG	AA	AA	AA	GG	GG	GG	AA	AG	GG	GG	GG	AA	GG
Chr01_46891870	NA	1	46891870	NA	NA	NA	NA	NA	NA	NA	TT	AA	TT	TA	AA	TA	AA	AA	AA	AA	TA	AA	AA	TT	TT	TT	AA	AA	AA	TT	AA	TT	AA	TA	TA	AA	TT	TT	TT	AA	AA	AA	TT	TA	AA	AA	AA	TT	AA
Chr01_46891878	NA	1	46891878	NA	NA	NA	NA	NA	NA	NA	AA	GG	AA	AG	GG	AG	GG	GG	GG	GG	AG	GG	GG	AA	AA	AA	GG	GG	GG	AA	GG	AA	GG	AG	GG	GG	AA	AA	AA	GG	GG	GG	AA	AG	GG	GG	GG	AA	GG
Chr01_46891879	NA	1	46891879	NA	NA	NA	NA	NA	NA	NA	AA	GG	AA	AG	GG	AG	GG	GG	GG	GG	AG	GG	GG	AA	AA	AA	GG	GG	GG	AA	GG	AA	GG	AG	GG	GG	AA	AA	AA	GG	GG	GG	AA	AG	GG	GG	GG	AA	GG
Chr01_46891891	NA	1	46891891	NA	NA	NA	NA	NA	NA	NA	CC	CC	CC	CC	CC	CC	CC	CC	CC	CC	CC	CC	TT	CC	CC	CC	CC	CC	TT	CC	CC	CC	CC	CC	CC	CC	CC	CC	CC	CC	CC	CC	CC	CC	NN	CC	CC	CC	CC
Chr01_46891906	NA	1	46891906	NA	NA	NA	NA	NA	NA	NA	TT	CC	TT	TT	CC	TC	CC	CC	CC	CC	TC	CC	CC	TT	TT	TT	CC	CC	CC	TT	CC	TT	CC	TC	CC	NN	TT	TT	TT	CC	CC	NN	TT	TC	NN	NN	CC	TT	CC
Chr01_47434264	NA	1	47434264	NA	NA	NA	NA	NA	NA	NA	GG	GG	GG	GG	GG	GG	GG	GG	GG	GG	NN	AA	GG	GG	GG	NN	GG	GG	GG	AA	AA	GG	GG	GG	GG	GG	GG	GG	GG	AA	GG	AA	GG	GG	GG	GG	GG	GG	GG
Chr01_47434297	NA	1	47434297	NA	NA	NA	NA	NA	NA	NA	TT	TT	TT	TT	TT	TT	TT	TT	TT	TT	TT	GG	TT	TT	TT	NN	TT	TT	TT	GG	GG	TT	TT	TT	TT	TT	TT	TT	TT	GG	TT	GG	TT	TT	TT	TT	TT	TT	NN
Chr01_47505015	NA	1	47505015	NA	NA	NA	NA	NA	NA	NA	GG	GG	GG	GG	GG	GG	GG	GG	GG	GG	GG	AA	GG	GG	GG	GG	GG	GG	GG	AA	AA	GG	GG	GG	GG	GG	GG	GG	GG	AA	GG	AA	GG	GG	GG	GG	GG	GG	GG
Chr01_47505030	NA	1	47505030	NA	NA	NA	NA	NA	NA	NA	GG	GG	GG	GG	GG	GG	GG	GG	GG	GG	GG	GG	GG	GG	GG	GG	GG	GG	GG	AA	NN	GG	GG	GG	GG	GG	GG	GG	GG	AA	GG	AA	GG	GG	GG	GG	GG	GG	GG
Chr01_47939179	NA	1	47939179	NA	NA	NA	NA	NA	NA	NA	GG	GG	GG	GG	GG	GG	GG	GG	GG	GG	GG	AA	GG	GG	GG	GG	GG	GG	GG	AA	GG	GG	GG	GG	GG	GG	GG	GG	GG	AA	GG	AA	GG	GG	GG	GG	GG	GG	GG
Chr01_47947535	NA	1	47947535	NA	NA	NA	NA	NA	NA	NA	CC	CC	CC	CC	CC	CC	CC	CC	NN	CC	CC	TT	CC	CC	CC	CC	CC	CC	CC	TT	NN	CC	CC	NN	CC	CC	CC	CC	CC	TT	NN	TT	CC	CC	CC	CC	CC	CC	CC
Chr01_48514581	NA	1	48514581	NA	NA	NA	NA	NA	NA	NA	GG	GG	GG	GG	GG	GG	GG	GG	GG	GG	GG	GG	AA	GG	GG	AA	AA	GG	GG	GG	NN	GG	GG	GG	GG	AA	NN	NN	GG	GG	NN	GG	GG	GG	GG	GG	GG	GG	GG
Chr01_48533535	NA	1	48533535	NA	NA	NA	NA	NA	NA	NA	GG	GG	GG	GG	GG	GG	GG	GG	GG	GG	GG	GG	CC	GG	GG	NN	NN	GG	GG	GG	CC	GG	GG	GG	GG	NN	NN	GG	GG	GG	GG	GG	GG	GG	NN	GG	NN	GG	NN
Chr01_48533800	NA	1	48533800	NA	NA	NA	NA	NA	NA	NA	GG	GG	GG	GG	GG	GG	GG	GG	GG	GG	GG	GG	AA	GG	GG	NN	NN	GG	GG	GG	AA	GG	GG	GG	GG	NN	NN	GG	GG	GG	GG	GG	GG	GG	NN	GG	NN	GG	NN
Chr01_48738089	NA	1	48738089	NA	NA	NA	NA	NA	NA	NA	CT	CT	TT	CT	CT	CT	CT	TT	CT	CT	CT	CT	CT	CT	CT	CT	CC	CT	CT	CT	CT	CT	CT	CC	CT	TT	CT	CT	TT	CT	TT	CT	CT	CT	CT	TT	CT	CC	CC
Chr01_48738092	NA	1	48738092	NA	NA	NA	NA	NA	NA	NA	TA	TA	AA	TA	TA	TA	TA	AA	TA	TA	TA	TA	TA	TA	TA	TA	TT	TA	TA	TA	TA	TA	TA	TT	TA	AA	TA	TA	AA	TA	AA	TA	TA	TA	TA	AA	TA	TT	TT
Chr01_48738116	NA	1	48738116	NA	NA	NA	NA	NA	NA	NA	AG	AG	GG	AG	AG	AG	AG	GG	AG	AG	AG	AG	AG	AG	AG	AG	AA	AG	AG	AG	AG	AG	AG	AA	AG	GG	AG	AG	GG	AG	GG	AG	AG	AG	AG	GG	AG	AA	AA
Chr01_48738131	NA	1	48738131	NA	NA	NA	NA	NA	NA	NA	GG	GG	GG	GG	GG	GG	GG	GG	GG	GG	GG	GG	GG	GG	GA	GA	GG	GG	GA	GG	GG	GG	GG	GG	GG	GG	GA	GG	AA	GG	AA	GG	GG	GG	GG	AA	GG	GG	GG
Chr01_48738164	NA	1	48738164	NA	NA	NA	NA	NA	NA	NA	TG	TG	GG	TG	TG	TG	TT	GG	TG	TT	TG	TT	TG	TG	TT	TT	TT	TT	TT	TG	TG	TT	TG	TT	TG	NN	TT	TT	NN	TT	GG	TT	TG	TG	TT	NN	TT	TT	TT
Chr01_48738169	NA	1	48738169	NA	NA	NA	NA	NA	NA	NA	CC	CC	CC	CC	CC	CC	CC	CC	CC	CC	CC	CC	CC	CC	CC	CC	CC	CC	CC	CC	CC	CC	CC	CC	CC	CC	CC	CC	NN	CC	TT	CC	CC	CC	CC	NN	CC	CC	CC
Chr01_48738180	NA	1	48738180	NA	NA	NA	NA	NA	NA	NA	AT	AT	TT	AT	AT	AT	AA	TT	AT	AA	AT	AA	AT	AT	AA	AA	AA	AA	AA	AT	AT	AA	AT	AA	AT	NN	AA	AA	NN	AA	**	AA	AT	AT	AA	NN	AA	AA	AA
Chr01_48809126	NA	1	48809126	NA	NA	NA	NA	NA	NA	NA	GG	GG	AA	GG	GG	GG	GG	GG	GG	GG	GG	GG	GG	GG	AA	GG	GG	GG	GG	GG	NN	GG	GG	GG	GG	AA	GG	GG	AA	GG	GG	GG	GG	GG	NN	AA	GG	AA	AA
Chr01_48972536	NA	1	48972536	NA	NA	NA	NA	NA	NA	NA	GG	GG	GG	GG	GG	GG	GG	GG	GG	GG	GG	GG	GG	GG	TT	GG	GG	GG	GG	GG	GG	GG	GG	GG	GG	TT	GG	GG	TT	GG	GG	GG	GG	GG	NN	TT	GG	TT	TT
Chr01_49025586	NA	1	49025586	NA	NA	NA	NA	NA	NA	NA	GG	GG	GG	GG	GG	GG	GG	GG	GG	GG	GG	GG	GG	GG	AA	GG	GG	GG	GG	GG	GG	GG	GG	GG	GG	AA	GG	GG	AA	GG	GG	GG	GG	GG	AA	AA	GG	AA	AA
Chr01_49196779	NA	1	49196779	NA	NA	NA	NA	NA	NA	NA	TT	TT	CC	TT	TT	TT	TT	TT	TT	TT	TT	TT	TT	TT	CC	TT	TT	TT	TT	TT	TT	TT	TT	CC	TT	CC	CC	NN	CC	TT	TT	TT	TT	TT	TC	CC	TT	CC	CC
Chr01_49210606	NA	1	49210606	NA	NA	NA	NA	NA	NA	NA	CC	CC	AA	CC	CC	CC	CC	CC	CC	CC	CC	CC	CC	CC	CC	CC	CC	CC	CC	CC	CC	CC	CC	AA	CC	CC	CC	CC	CC	CC	CC	CC	CC	CC	CC	CC	CC	CC	CC
Chr01_49321466	NA	1	49321466	NA	NA	NA	NA	NA	NA	NA	GG	AA	GG	AA	AA	AA	AA	AA	AA	AA	NN	GG	AA	GG	GG	AA	GG	AA	GG	GG	NN	NN	AA	GG	AA	GG	GG	AA	GG	GG	GG	NN	GG	AA	AA	GG	AA	GG	AA
Chr01_49648187	NA	1	49648187	NA	NA	NA	NA	NA	NA	NA	CC	TT	CC	TT	TT	TT	TT	TT	TT	TT	TT	CC	TT	CC	CC	TT	CC	TT	CC	TT	TT	TT	TT	CC	TT	CC	CC	TT	NN	TT	CC	NN	CC	TT	TT	CC	TT	CC	TT
Chr01_49733315	NA	1	49733315	NA	NA	NA	NA	NA	NA	NA	AA	GG	AA	GG	GG	GG	GG	GG	GG	GG	GG	AA	GG	AA	AA	GG	AA	GG	AA	GG	GG	GG	GG	AA	GG	AA	AA	GG	AA	GG	AA	GG	AA	GG	GG	AA	GG	AA	GG
Chr01_49867005	NA	1	49867005	NA	NA	NA	NA	NA	NA	NA	AA	TT	AA	TT	TT	TT	TT	TT	TT	TT	TT	AA	TT	AA	AA	TT	AA	TT	AA	AA	TT	AA	TT	TT	TT	TT	AA	AA	AA	AA	TT	TT	AA	TT	TT	AA	TT	AA	TT
Chr01_50181453	NA	1	50181453	NA	NA	NA	NA	NA	NA	NA	AA	AA	AA	AA	AA	AA	AA	AA	AA	AA	AA	AA	AA	AA	AA	AA	AA	AA	AA	AA	AA	AA	AA	NN	AA	AA	TT	AA	AA	AA	AA	AA	AA	AA	AA	AA	AA	AA	AA
Chr01_50260522	NA	1	50260522	NA	NA	NA	NA	NA	NA	NA	TT	TT	CC	TT	TT	TT	TT	TT	TT	TT	TT	TT	TT	TT	CC	TT	TT	TT	TT	TT	TT	TT	TT	CC	TT	TT	CC	NN	CC	TT	TT	TT	TT	TT	CC	CC	TT	TT	TT
Chr01_50264145	NA	1	50264145	NA	NA	NA	NA	NA	NA	NA	AA	AA	AA	AA	AA	AA	AA	AA	AA	AA	AA	AA	AA	AA	AA	AA	AA	AA	AA	AA	AA	AA	AA	CC	AA	AA	CC	AA	AA	AA	AA	AA	AA	AA	AA	AA	AA	AA	AA
Chr01_50273604	NA	1	50273604	NA	NA	NA	NA	NA	NA	NA	GG	GG	AA	GG	GG	GG	GG	GG	GG	GG	GG	GG	GG	GG	AA	GG	GG	GG	AA	GG	GG	GG	GG	GG	GG	GG	GG	GG	AA	GG	GG	GG	GG	GG	AA	AA	GG	GG	GG
Chr01_50278102	NA	1	50278102	NA	NA	NA	NA	NA	NA	NA	TT	TT	TT	TT	TT	TT	TT	TT	TT	TT	TT	TT	TT	TT	TT	TT	TT	TT	TT	TT	TT	TT	TT	CC	TT	TT	CC	TT	TT	TT	TT	TT	TT	TT	TT	TT	TT	TT	TT
Chr01_50403605	NA	1	50403605	NA	NA	NA	NA	NA	NA	NA	CC	CC	AA	CC	CC	CC	CC	CC	CC	CC	CC	CC	CC	CC	AA	CC	CC	CC	AA	CC	CC	AA	CC	AA	CC	CC	AA	AA	NN	CC	CC	CC	CC	CC	AA	NN	CC	CC	CC
Chr01_50406826	NA	1	50406826	NA	NA	NA	NA	NA	NA	NA	TT	TT	CC	TT	TT	TT	TT	TT	TT	TT	TT	TT	TT	TT	CC	TT	TT	TT	CC	TT	TT	CC	TT	CC	TT	CC	NN	NN	CC	TT	TT	TT	TT	TT	CC	CC	TT	TT	TT
Chr01_50426012	NA	1	50426012	NA	NA	NA	NA	NA	NA	NA	CC	CC	TT	CC	CC	CC	CC	CC	CC	CC	CC	CC	CC	CC	TT	CC	CC	CC	TT	CC	CC	TT	CC	TT	CC	NN	TT	NN	NN	CC	CC	CC	CC	CC	TT	TT	CC	CC	CC
Chr01_50510633	NA	1	50510633	NA	NA	NA	NA	NA	NA	NA	GG	GG	GG	GG	GG	GG	GG	GG	GG	GG	GG	GG	GG	GG	GG	GG	GG	GG	NN	GG	GG	NN	GG	TT	GG	NN	TT	NN	GG	GG	GG	GG	GG	GG	GG	GG	GG	GG	GG
Chr01_50526037	NA	1	50526037	NA	NA	NA	NA	NA	NA	NA	TT	TT	TT	TT	TT	TT	TT	TT	TT	TT	TT	CC	TT	TT	TT	TT	TT	TT	CC	TT	TT	CC	TT	CC	TT	CC	NN	CC	TT	TT	TT	NN	TT	TT	CC	TT	TT	TT	TT
Chr01_50526042	NA	1	50526042	NA	NA	NA	NA	NA	NA	NA	TT	TT	TT	TT	TT	TT	TT	TT	TT	TT	TT	AA	TT	TT	TT	TT	TT	TT	AA	TT	TT	AA	TT	AA	TT	AA	NN	AA	TT	TT	TT	NN	TT	TT	AA	TT	TT	TT	TT
Chr01_50531216	NA	1	50531216	NA	NA	NA	NA	NA	NA	NA	AA	AA	GG	AA	AA	AA	AA	AA	AA	AA	AA	AA	AA	AA	GG	AA	AA	AA	AA	AA	AA	AA	AA	AA	AA	AA	AA	AA	GG	AA	AA	AA	AA	GG	AA	GG	AA	AA	GG
Chr01_50531277	NA	1	50531277	NA	NA	NA	NA	NA	NA	NA	GG	GG	GG	GG	GG	GG	GG	GG	GG	GG	GG	TT	GG	GG	GG	GG	GG	GG	TT	GG	GG	TT	GG	TT	GG	TT	TT	TT	GG	GG	GG	GG	GG	GG	TT	GG	GG	GG	GG
Chr01_50531386	NA	1	50531386	NA	NA	NA	NA	NA	NA	NA	CC	CC	TT	CC	CC	CC	CC	CC	CC	CC	CC	TT	CC	CC	TT	CC	CC	CC	TT	CC	CC	TT	CC	TT	CC	TT	TT	TT	TT	CC	CC	CC	CC	TT	TT	TT	CC	CC	NN
Chr01_50625566	NA	1	50625566	NA	NA	NA	NA	NA	NA	NA	GG	GG	GG	GG	GG	GG	GG	GG	GG	GG	GG	AA	GG	GG	GG	GG	GG	GG	GG	GG	GG	GG	GG	GG	GG	GG	GG	GG	GG	GG	GG	GG	GG	GG	GG	GG	GG	GG	GG
Chr01_50625584	NA	1	50625584	NA	NA	NA	NA	NA	NA	NA	CC	CC	AA	CC	CC	CC	CC	CC	CC	CC	CC	CC	CC	CC	AA	CC	CC	CC	CC	CC	CC	AA	CC	AA	CC	AA	AA	AA	AA	CC	CC	CC	CC	AA	AA	CC	CC	CC	AA
Chr01_50625603	NA	1	50625603	NA	NA	NA	NA	NA	NA	NA	CC	CC	AA	CC	CC	CC	CC	CC	CC	CC	CC	AA	CC	CC	AA	CC	CC	CC	AA	CC	CC	AA	CC	AA	CC	AA	AA	AA	AA	CC	CC	CC	CC	AA	AA	CC	CC	CC	AA
Chr01_50644508	NA	1	50644508	NA	NA	NA	NA	NA	NA	NA	TT	TT	TT	TT	TT	TT	TT	TT	TT	TT	TT	CC	TT	TT	TT	TT	TT	TT	TT	TT	TT	CC	TT	TT	TT	TT	TT	CC	TT	TT	TT	TT	TT	TC	TT	CC	TT	TT	TT
Chr01_50668577	NA	1	50668577	NA	NA	NA	NA	NA	NA	NA	AA	AA	AA	AA	AA	AA	AA	AA	AA	AA	AA	AA	AA	AA	AA	AA	AA	AA	GG	AA	AA	AA	AA	AA	AA	AA	AA	AA	AA	AA	AA	AA	AA	AA	AA	AA	AA	AA	AA
Chr01_50800488	NA	1	50800488	NA	NA	NA	NA	NA	NA	NA	CC	CC	CC	CC	CC	CC	CC	CC	CC	CC	CC	CC	CC	CC	CC	CC	CC	CC	CC	CC	CC	CC	CC	GG	CC	CC	GG	CC	GG	CC	CC	CC	CC	CC	GG	CC	CC	CC	CC
Chr01_50961340	NA	1	50961340	NA	NA	NA	NA	NA	NA	NA	GG	GG	GG	GG	GG	GG	GG	GG	GG	GG	GG	GG	GG	GG	GG	GG	GG	GG	TT	GG	GG	GG	GG	GG	GG	TT	GG	GG	TT	GG	GG	GG	GG	GG	TT	TT	GG	GG	GG
Chr01_51080932	NA	1	51080932	NA	NA	NA	NA	NA	NA	NA	AA	CC	CC	CC	CC	CC	CC	CC	CC	CC	CC	CC	AA	AA	CC	CC	CC	CC	CC	AA	CC	AA	CC	AA	CC	NN	AA	NN	CC	NN	CC	CC	CC	CC	CC	CC	CC	AA	CC
Chr01_51516538	NA	1	51516538	NA	NA	NA	NA	NA	NA	NA	GG	AA	AA	AA	AA	AA	AA	AA	AA	AA	AA	AA	GG	AA	AA	GG	AA	AA	AA	GG	GG	GG	AA	AA	AA	GG	AA	GG	AA	GG	AA	AA	AA	GG	AA	GG	AA	AA	GG
Chr01_51516560	NA	1	51516560	NA	NA	NA	NA	NA	NA	NA	AA	GG	GG	GG	GG	GG	GG	GG	GG	GG	GG	GG	AA	GG	GG	AA	GG	GG	GG	AA	AA	AA	GG	GG	GG	AA	GG	AA	GG	AA	GG	GG	GG	AA	GG	AA	GG	GG	AA
Chr01_51600690	NA	1	51600690	NA	NA	NA	NA	NA	NA	NA	GG	CC	CC	CC	CC	CC	CC	CC	NN	GC	CC	CC	GG	CC	CC	GG	CC	CC	NN	GG	GG	GG	CC	CC	CC	CC	CC	GG	CC	GG	CC	NN	CC	GG	CC	GG	CC	CC	GG
Chr01_51607430	NA	1	51607430	NA	NA	NA	NA	NA	NA	NA	GG	GG	GG	GG	GG	GG	GG	GG	GG	NN	GG	GG	GG	GG	GG	GG	GG	GG	GG	GG	GG	GG	GG	GG	GG	GG	GG	GG	GG	NN	GG	GG	GG	GG	GG	GG	GG	GG	GG
Chr01_51619343	NA	1	51619343	NA	NA	NA	NA	NA	NA	NA	GG	AA	AA	AA	AA	AA	AA	NN	AA	NN	AA	AA	GG	AA	AA	GG	NN	NN	AA	GG	GG	GG	AA	AA	AA	AA	AA	GG	AA	NN	AA	AA	AA	GG	AA	GG	AA	AA	GG
Chr01_51619359	NA	1	51619359	NA	NA	NA	NA	NA	NA	NA	TT	TT	TT	TT	TT	TT	TT	TT	TT	TT	TT	TT	TT	TT	TT	TT	TT	TT	TT	TT	TT	TT	TT	TT	TT	TT	TT	TT	TT	NN	TT	TT	TT	TT	TT	TT	TT	TT	TT
Chr01_51628579	NA	1	51628579	NA	NA	NA	NA	NA	NA	NA	CC	TT	TT	TT	TT	TT	TT	TT	TT	TT	NN	TT	CC	TT	TT	CC	TT	TT	TT	CC	CC	CC	TT	TT	TT	CC	TT	NN	TT	NN	TT	TT	TT	CC	TT	CC	TT	TT	CC
Chr01_51630871	NA	1	51630871	NA	NA	NA	NA	NA	NA	NA	AA	TT	TT	TT	TT	TT	NN	NN	TT	TT	TT	TT	AA	TT	TT	AA	NN	TT	TT	AA	AA	AA	TT	TT	TT	AA	TT	AA	NN	NN	TT	TT	NN	AA	NN	AA	TT	TT	AA
Chr01_51636235	NA	1	51636235	NA	NA	NA	NA	NA	NA	NA	GG	GG	GG	GG	GG	GG	GG	GG	GG	GG	GG	GG	GG	GG	GG	GG	GG	GG	GG	GG	GG	GG	GG	GG	GG	AA	GG	GG	GG	GG	GG	GG	GG	GG	GG	GG	GG	GG	GG
Chr01_51636277	NA	1	51636277	NA	NA	NA	NA	NA	NA	NA	TT	AA	AA	AA	AA	AA	AA	AA	AA	AA	AA	TT	TT	AA	AA	TT	TT	AA	TT	TT	TT	TT	AA	AA	NN	TT	NN	TT	TT	TT	AA	AA	AA	TT	TT	TT	AA	TT	TT
Chr01_51640106	NA	1	51640106	NA	NA	NA	NA	NA	NA	NA	TT	CC	CC	NN	CC	CC	CC	CC	CC	CC	CC	CC	TT	CC	CC	TT	CC	CC	CC	TT	TT	TT	CC	CC	CC	TT	CC	TT	CC	TT	CC	CC	CC	TT	CC	TT	CC	CC	TT
Chr01_51662398	NA	1	51662398	NA	NA	NA	NA	NA	NA	NA	CC	CC	CC	CC	CC	CC	CC	CC	CC	CC	CC	AA	CC	CC	NN	CC	CC	CC	CC	CC	CC	CC	CC	CC	CC	CC	NN	CC	CC	CC	CC	CC	CC	CC	CC	CC	CC	CC	CC
Chr01_51685788	NA	1	51685788	NA	NA	NA	NA	NA	NA	NA	AA	GG	GG	GG	GG	GG	GG	GG	GG	GG	GG	AA	AA	GG	GG	AA	AA	GG	GG	AA	AA	AA	GG	GG	GG	GG	GG	AA	GG	AA	GG	GG	GG	AA	GG	AA	GG	GG	AA
Chr01_51764985	NA	1	51764985	NA	NA	NA	NA	NA	NA	NA	GG	CC	CC	CC	CC	CC	CC	CC	CC	CC	CC	CC	GG	CC	CC	GG	GG	CC	CC	GG	GG	GG	CC	CC	CC	CC	CC	GG	CC	GG	CC	CC	CC	GG	CC	GG	CC	CC	GG
Chr01_51765084	NA	1	51765084	NA	NA	NA	NA	NA	NA	NA	AA	CC	CC	CC	CC	CC	CC	CC	CC	CC	CC	CC	AA	CC	CC	AA	CC	CC	CC	AA	AA	AA	CC	CC	CC	CC	CC	AA	CC	AA	CC	CC	CC	AA	CC	AA	CC	CC	AA
Chr01_51783190	NA	1	51783190	NA	NA	NA	NA	NA	NA	NA	TT	AA	AA	AA	AA	AA	AA	AA	AA	AA	AA	AA	TT	AA	AA	TT	TT	AA	AA	TT	TT	TT	AA	AA	AA	AA	AA	TT	NN	TT	AA	AA	AA	TT	AA	TT	AA	AA	TT
Chr01_51796931	NA	1	51796931	NA	NA	NA	NA	NA	NA	NA	CC	CC	CC	CC	CC	CC	CC	CC	CC	CC	CC	NN	CC	CC	CC	CC	CC	CC	AA	CC	CC	CC	CC	CC	CC	CC	CC	CC	AA	CC	CC	CC	CC	CC	AA	AA	CC	AA	CC
Chr01_51835710	NA	1	51835710	NA	NA	NA	NA	NA	NA	NA	GG	GG	GG	GG	GG	GG	GG	GG	GG	GG	GG	GG	GG	GG	GG	GG	GG	GG	TT	GG	GG	GG	GG	GG	GG	GG	GG	GG	TT	GG	GG	GG	NN	GG	NN	TT	GG	TT	GG
Chr01_52460292	NA	1	52460292	NA	NA	NA	NA	NA	NA	NA	TT	TT	TT	TT	TT	TT	TT	TT	TT	TT	TT	TT	TT	TT	TT	TT	TT	TT	TT	TT	TT	AA	TT	TT	TT	TT	TT	AA	TT	TT	TT	TT	TT	TT	TT	AA	TT	NN	TT
Chr01_52460320	NA	1	52460320	NA	NA	NA	NA	NA	NA	NA	AA	AA	AA	AA	AA	AA	AA	AA	AA	AA	AA	AA	AA	AA	AA	AA	AA	AA	AA	AA	AA	GG	AA	AA	AA	AA	AA	GG	AA	AA	AA	AA	AA	AA	AA	GG	AA	AA	AA
Chr01_52476877	NA	1	52476877	NA	NA	NA	NA	NA	NA	NA	GG	GG	GG	GG	GG	GG	GG	GG	GG	GG	GG	GG	GG	GG	GG	GG	GG	GG	GG	GG	GG	TT	GG	GG	GG	GG	GG	TT	GG	GG	GG	NN	GG	GG	GG	TT	GG	GG	GG
Chr01_52567810	NA	1	52567810	NA	NA	NA	NA	NA	NA	NA	CC	TT	TT	TT	TT	TT	NN	TT	TT	TT	TT	TT	CC	TT	TT	TT	CC	TT	NN	CC	CC	CC	TT	TT	TT	CC	TT	CC	CC	CC	TT	CC	TT	TT	TT	TT	TT	TT	TT
Chr01_52652130	NA	1	52652130	NA	NA	NA	NA	NA	NA	NA	TT	TT	TT	TT	TT	TT	TT	TT	TT	TT	TT	CC	TT	TT	TT	CC	TT	TT	CC	CC	TT	CC	TT	TT	TT	TT	TT	CC	CC	CC	TT	TT	TT	CC	CC	CC	TT	CC	CC
Chr01_52833840	NA	1	52833840	NA	NA	NA	NA	NA	NA	NA	AA	AA	AA	AA	AA	AA	AA	AA	AA	AA	AA	AA	AA	AA	AA	AA	AA	AA	GG	AA	AA	AA	AA	AA	AA	AA	AA	AA	AA	AA	AA	AA	AA	GG	NN	AA	AA	GG	AA
Chr01_52952506	NA	1	52952506	NA	NA	NA	NA	NA	NA	NA	AA	AA	AA	AA	AA	AA	AA	AA	AA	AA	AA	AA	AA	AA	AA	AA	AA	AA	NN	AA	AA	AA	AA	AA	AA	AA	AA	AA	AA	AA	AA	AA	AA	GG	GG	NN	AA	NN	AA
Chr01_52964427	NA	1	52964427	NA	NA	NA	NA	NA	NA	NA	AA	AA	AA	AA	AA	AA	AA	AA	AA	AA	NN	NN	AA	AA	AA	NN	AA	AA	NN	AA	AA	AA	AA	AA	AA	AA	AA	AA	AA	AA	NN	AA	AA	TT	TT	AA	AA	TT	AA
Chr01_53388497	NA	1	53388497	NA	NA	NA	NA	NA	NA	NA	TT	TT	TT	TT	TT	TT	TT	TT	TT	TT	TT	TT	TT	TT	TT	TT	TT	TT	TT	TT	TT	TT	TT	TT	TT	TT	TT	TT	CC	TT	TT	NN	TT	TT	TT	TT	TT	TT	TT
Chr01_53488256	NA	1	53488256	NA	NA	NA	NA	NA	NA	NA	AA	AA	AA	AA	AA	AA	AA	AA	AA	AA	AA	AA	AA	AA	AA	AA	AA	AA	CC	AA	AA	AA	AA	AA	AA	AA	AA	AA	CC	AA	AA	AA	AA	AA	AA	AA	AA	AA	AA
Chr01_54355887	NA	1	54355887	NA	NA	NA	NA	NA	NA	NA	AA	AA	AA	AA	AA	AA	AA	AA	AA	AA	AA	AA	AA	AA	AA	AA	AA	AA	AA	AA	AA	AA	AA	AA	AA	NN	AA	AA	AA	AA	AA	AA	AA	AA	AA	AA	AA	AA	AA
Chr01_54379401	NA	1	54379401	NA	NA	NA	NA	NA	NA	NA	GG	GG	GG	GG	GG	GG	GG	GG	GG	GG	GG	GG	GG	GG	GG	GG	GG	GG	NN	GG	GG	GG	GG	GG	GG	GG	GG	GG	GG	GG	GG	GG	GG	GG	GG	GG	GG	GG	GG
Chr01_54423229	NA	1	54423229	NA	NA	NA	NA	NA	NA	NA	GG	GG	GG	GG	GG	GG	GG	GG	GG	GG	GG	GG	GG	GG	GG	GG	GG	GG	GG	GG	GG	GG	GG	GG	GG	GG	GG	GG	GG	GG	GG	GG	GG	GG	GG	GG	GG	GG	GG
Chr01_54444350	NA	1	54444350	NA	NA	NA	NA	NA	NA	NA	TT	TT	TT	TT	TT	TT	TT	TT	TT	TT	TT	TT	TT	TT	TT	TT	TT	TT	TT	TT	TT	TT	TT	TT	TT	TT	TT	TT	TT	TT	TT	TT	TT	TT	TT	TT	TT	TT	TT
Chr01_54467121	NA	1	54467121	NA	NA	NA	NA	NA	NA	NA	GG	GG	GG	GG	GG	GG	GG	GG	GG	GG	GG	TT	TT	GG	GG	TT	GG	GG	TT	GG	TT	GG	GG	GG	GG	TT	GG	GG	TT	GG	GG	NN	GG	TT	TT	GG	GG	TT	GG
Chr01_54506139	NA	1	54506139	NA	NA	NA	NA	NA	NA	NA	GG	GG	GG	GG	GG	GG	GG	GG	GG	GG	GG	AA	AA	GG	GG	AA	AA	AA	AA	GG	AA	AA	GG	AA	GG	AA	GG	AA	AA	GG	GG	NN	GG	AA	AA	AA	GG	AA	GG
Chr01_54511564	NA	1	54511564	NA	NA	NA	NA	NA	NA	NA	AA	AA	AA	AA	AA	AA	AA	AA	AA	AA	AA	GG	NN	AA	AA	GG	GG	GG	GG	AA	GG	GG	AA	GG	AA	GG	AA	GG	GG	AA	AA	NN	AA	GG	GG	GG	AA	GG	NN
Chr01_54602258	NA	1	54602258	NA	NA	NA	NA	NA	NA	NA	CC	CC	CC	CC	CC	CC	CC	CC	CC	CC	CC	GG	GG	CC	NN	GG	NN	GG	CC	CC	GG	GG	CC	GG	CC	GG	CC	GG	GG	CC	CC	GG	CC	CC	GG	GG	CC	NN	CC
Chr01_54874692	NA	1	54874692	NA	NA	NA	NA	NA	NA	NA	CC	TT	CC	TT	TT	TT	TT	TT	NN	TT	TT	TT	TT	TT	CC	NN	TT	TT	CC	CC	TT	TT	TT	TT	TT	TT	NN	TT	TT	CC	TT	TT	TT	CC	TT	CC	TT	TT	CC
Chr01_55014186	NA	1	55014186	NA	NA	NA	NA	NA	NA	NA	GG	AA	GG	AA	AA	AA	AA	AA	AA	NN	AA	AA	AA	AA	GG	AA	NN	AA	GG	GG	AA	AA	AA	AA	NN	AA	AA	GG	AA	GG	AA	AA	AA	GG	AA	GG	NN	AA	GG
Chr01_55014210	NA	1	55014210	NA	NA	NA	NA	NA	NA	NA	TT	CC	TT	CC	CC	CC	CC	CC	CC	NN	CC	CC	CC	CC	TT	CC	NN	CC	TT	TT	CC	CC	CC	CC	NN	CC	CC	TT	CC	TT	CC	NN	CC	TT	CC	TT	NN	CC	TT
Chr01_55131693	NA	1	55131693	NA	NA	NA	NA	NA	NA	NA	CC	TT	CC	TT	TT	TT	TT	TT	TT	TT	TT	TT	TT	TT	CC	TT	CC	TT	CC	CC	TT	TT	TT	TT	TT	TT	TT	TT	TT	CC	TT	TT	TT	CC	TT	CC	TT	TT	CC
Chr01_55230261	NA	1	55230261	NA	NA	NA	NA	NA	NA	NA	CC	GG	CC	GG	GG	GG	GG	GG	GG	GG	GG	GG	GG	GG	CC	GG	CC	NN	CC	CC	GG	GG	GG	GG	GG	GG	GG	GG	GG	CC	GG	CG	GG	CC	GG	CC	GG	GG	CC
Chr01_55230333	NA	1	55230333	NA	NA	NA	NA	NA	NA	NA	AA	GG	AA	GG	GG	GG	GG	GG	GG	GG	GG	GG	GG	GG	AA	GG	AA	GG	AA	AA	GG	GG	GG	GG	GG	GG	GG	GG	GG	AA	GG	NN	GG	AA	GG	AA	GG	GG	AA
Chr01_55230421	NA	1	55230421	NA	NA	NA	NA	NA	NA	NA	AA	GG	AA	GG	GG	GG	GG	GG	GG	GG	GG	GG	GG	GG	AA	GG	AA	GG	NN	AA	GG	GG	GG	GG	GG	GG	GG	GG	GG	NN	GG	GG	GG	AA	GG	AA	GG	GG	AA
Chr01_55230498	NA	1	55230498	NA	NA	NA	NA	NA	NA	NA	CC	TT	CT	TT	TT	TT	TT	TT	TT	TT	TT	TT	TT	TT	CC	TT	CC	TT	CT	CC	TT	TT	TT	TT	TT	TT	TT	TT	TT	CC	TT	TT	TT	CC	TT	CC	TT	TT	CC
Chr01_55385974	NA	1	55385974	NA	NA	NA	NA	NA	NA	NA	CC	GG	CC	GG	GG	GG	GG	GG	GG	GG	GG	GG	GG	GG	CC	GG	GG	GG	CC	CC	GG	GG	GG	CC	GG	GG	NN	GG	GG	CC	GG	CC	GG	CC	NN	CC	GG	GG	CC
Chr01_55481994	NA	1	55481994	NA	NA	NA	NA	NA	NA	NA	GG	AA	GG	AA	AA	AA	AA	AA	NN	AA	AA	NN	AA	AA	GG	NN	AA	AA	GG	GG	NN	AA	AA	GG	AA	AA	NN	AA	NN	GG	AA	AA	AA	GG	AA	GG	AA	AA	GG
Chr01_55505809	NA	1	55505809	NA	NA	NA	NA	NA	NA	NA	GG	AA	GG	AA	AA	AA	AA	NN	AA	AA	AA	AA	AA	AA	GG	NN	AA	AA	GG	GG	AA	AA	AA	GG	AA	AA	NN	NN	NN	GG	AA	AA	AA	GG	AA	GG	AA	AA	GG
Chr01_55562439	NA	1	55562439	NA	NA	NA	NA	NA	NA	NA	AA	AA	AA	AA	AA	AA	AA	AA	AA	AA	AA	AA	AA	AA	AA	AA	AA	AA	TT	TT	AA	AA	AA	TT	AA	AA	AA	AA	AA	NN	NN	AA	AA	TT	AA	TT	AA	AA	AA
Chr01_55584292	NA	1	55584292	NA	NA	NA	NA	NA	NA	NA	AA	AA	AA	AA	AA	AA	AA	AA	AA	AA	AA	AA	AA	AA	AA	AA	NN	AA	NN	AA	AA	AA	AA	AA	AA	AA	AA	AA	AA	AA	AA	NN	AA	GG	AA	GG	AA	AA	AA
Chr01_55821339	NA	1	55821339	NA	NA	NA	NA	NA	NA	NA	CC	CC	CC	CC	CC	CC	CC	CC	CC	CC	NN	CC	CC	CC	CC	CC	CC	CC	CC	TT	NN	CC	CC	TT	CC	CC	CC	CC	CC	NN	CC	CC	CC	CC	CC	CC	CC	CC	CC
Chr01_55821382	NA	1	55821382	NA	NA	NA	NA	NA	NA	NA	GG	GG	GG	GG	GG	GG	GG	GG	GG	GG	NN	AA	GG	GG	GG	GG	AA	GG	AA	GG	NN	GG	GG	GG	GG	AA	NN	GG	AA	NN	GG	AA	GG	GG	GG	AA	GG	GG	GG
Chr01_55940816	NA	1	55940816	NA	NA	NA	NA	NA	NA	NA	TT	TT	TT	TT	TT	TT	TT	TT	TT	TT	TT	GG	TT	TT	TT	TT	GG	TT	GG	GG	GG	TT	TT	GG	TT	GG	TT	TT	TT	TT	TT	GG	TT	TT	TT	TT	TT	TT	TT
Chr01_56025102	NA	1	56025102	NA	NA	NA	NA	NA	NA	NA	AA	AA	AA	AA	AA	AA	AA	AA	AA	AA	AA	CC	AA	AA	AA	AA	CC	AA	CC	CC	CC	AA	AA	CC	AA	CC	AA	AA	CC	AA	AA	CC	AA	AA	AA	CC	AA	AA	AA
Chr01_56190635	NA	1	56190635	NA	NA	NA	NA	NA	NA	NA	GG	GG	GG	GG	GG	GG	GG	GG	GG	GG	GG	NN	GG	GG	GG	NN	CC	GG	GG	CC	CC	GG	GG	CC	GG	CC	GG	GG	GC	GG	GG	NN	GG	GG	GG	GG	GG	GC	GG
Chr01_56190636	NA	1	56190636	NA	NA	NA	NA	NA	NA	NA	AA	AA	AA	AA	AA	AA	AA	AA	AA	AA	AA	NN	AA	AA	AA	NN	TT	AA	AA	TT	TT	AA	AA	TT	AA	TT	AA	AA	AT	AA	AA	NN	AA	AA	AA	AA	AA	AT	AA
Chr01_56279510	NA	1	56279510	NA	NA	NA	NA	NA	NA	NA	TT	TT	TT	TT	TT	TT	TT	TT	TT	TT	TT	CC	CC	TT	TT	NN	CC	TT	TT	CC	CC	CC	TT	CC	TT	CC	TT	CC	TT	TT	TT	NN	TT	TT	CC	TT	TT	CC	TT
Chr01_56367639	NA	1	56367639	NA	NA	NA	NA	NA	NA	NA	GG	GG	GG	GG	GG	GG	GG	GG	GG	GG	GG	AA	AA	GG	GG	GG	AA	GG	GG	AA	AA	NN	GG	GG	GG	AA	GG	NN	GG	GG	GG	NN	GG	GG	AA	GG	GG	AA	GG
Chr01_56491370	NA	1	56491370	NA	NA	NA	NA	NA	NA	NA	AA	AA	AA	AA	AA	AA	AA	AA	AA	AA	AA	GG	GG	AA	AA	GG	GG	AA	AA	GG	NN	GG	AA	AA	AA	GG	AA	GG	AA	AA	AA	NN	AA	AA	GG	AA	AA	GG	AA
Chr01_56497079	NA	1	56497079	NA	NA	NA	NA	NA	NA	NA	AA	AA	AA	AA	AA	AA	AA	AA	AA	AA	AA	GG	GG	AA	AA	GG	GG	AA	AA	GG	GG	GG	AA	AA	AA	GG	AA	GG	AA	AA	AA	GG	AA	AA	GG	AA	AA	GG	AA
Chr01_56603301	NA	1	56603301	NA	NA	NA	NA	NA	NA	NA	GG	AA	AA	AA	AA	AA	AA	AA	AA	AA	AA	GG	AA	AA	AA	AA	GG	AA	AA	GG	GG	GG	AA	AA	AA	GG	AA	GG	AA	AA	AA	AA	AA	AA	GG	AA	AA	GG	AA
Chr01_56603303	NA	1	56603303	NA	NA	NA	NA	NA	NA	NA	CC	AA	AA	AA	AA	AA	AA	AA	AA	AA	AA	CC	CC	AA	AA	CC	CC	AA	AA	CC	CC	CC	AA	AA	AA	CC	AA	CC	AA	AA	AA	AA	AA	AA	CC	AA	AA	CC	AA
Chr01_56669890	NA	1	56669890	NA	NA	NA	NA	NA	NA	NA	CC	GG	GG	GG	GG	GG	GG	GG	GG	GG	GG	CC	CC	GG	GG	CC	CC	GG	GG	GC	CC	CC	GG	GG	GG	CC	GG	CC	GG	GG	GG	CC	GG	GG	CC	GG	GG	CC	GG
Chr01_56782521	NA	1	56782521	NA	NA	NA	NA	NA	NA	NA	CC	TT	TT	TT	TT	TT	TT	TT	TT	TT	TT	TT	CC	TT	TT	CC	CC	TT	TT	CC	CC	CC	TT	TT	TT	CC	TT	NN	TT	TT	TT	CC	TT	TT	CC	TT	TT	CC	TT
Chr01_56782528	NA	1	56782528	NA	NA	NA	NA	NA	NA	NA	GG	AA	AA	AA	AA	AA	AA	AA	AA	AA	AA	NN	GG	AA	AA	GG	GG	AA	AA	GG	GG	GG	AA	AA	AA	GG	AA	NN	AA	AA	AA	GG	AA	AA	GG	AA	AA	GG	AA
Chr01_56782542	NA	1	56782542	NA	NA	NA	NA	NA	NA	NA	TT	AA	AA	AA	AA	AA	AA	AA	AA	AA	AA	AA	TT	AA	AA	TT	TT	AA	AA	TT	TT	TT	AA	AA	AA	TT	AA	NN	AA	AA	AA	TT	AA	AA	TT	AA	AA	TT	AA
Chr01_56812335	NA	1	56812335	NA	NA	NA	NA	NA	NA	NA	GG	GG	GG	GG	GG	GG	GG	GG	GG	GG	GG	CC	GG	GG	GG	GG	CC	GG	GG	CC	CC	CC	GG	GG	GG	CC	GG	NN	GG	GG	GG	CC	GG	GG	CC	GG	GG	CC	GG
Chr02_86434	NA	2	86434	NA	NA	NA	NA	NA	NA	NA	TT	TT	TT	TT	TT	TT	TT	TT	TT	TT	TT	TT	NN	TT	TT	TT	TT	TT	NN	TT	TT	CC	TT	TT	TT	TT	TT	TT	TT	NN	CC	NN	TT	TT	TT	TT	TT	TT	TT
Chr02_105587	NA	2	105587	NA	NA	NA	NA	NA	NA	NA	CC	CC	TT	CC	CC	CC	CC	CC	CC	CC	CC	NN	CC	TT	CC	CC	CC	CC	CC	TT	CC	CC	CC	CC	CC	TT	TT	NN	TT	CC	CC	CC	TT	CC	CC	TT	CC	CC	CC
Chr02_157840	NA	2	157840	NA	NA	NA	NA	NA	NA	NA	GG	AA	GG	AA	AA	AA	AA	AA	AA	AA	AA	AA	AA	GG	AA	AA	AA	AA	AA	GG	AA	GG	AA	AA	AA	GG	GG	GG	GG	AA	GG	GG	GG	AA	AA	AA	AA	GG	AA
Chr02_169555	NA	2	169555	NA	NA	NA	NA	NA	NA	NA	AA	TT	AA	TT	TT	TT	TT	TT	TT	TT	TT	TT	TT	AA	TT	TT	TT	TT	TT	AA	TT	AA	TT	TT	TT	NN	AA	AA	TT	NN	AA	AA	AA	TT	TT	AA	TT	AA	TT
Chr02_267026	NA	2	267026	NA	NA	NA	NA	NA	NA	NA	TT	GG	TT	GG	GG	GG	GG	GG	GG	GG	GG	GT	GG	TT	GG	GG	TT	GG	TT	TT	TT	GG	GG	TT	GG	TT	TT	TT	GG	NN	TT	TT	TT	TT	TT	GG	GG	TT	GG
Chr02_309952	NA	2	309952	NA	NA	NA	NA	NA	NA	NA	TT	TT	CC	TT	TT	TT	TT	TT	TT	TT	TT	CC	TT	CC	TT	CC	CC	TT	TT	CC	NN	TT	TT	CC	TT	CC	CC	CC	CC	TT	CC	NN	CC	CC	CC	NN	TT	NN	TT
Chr02_309983	NA	2	309983	NA	NA	NA	NA	NA	NA	NA	CC	TT	CC	TT	TT	TT	TT	TT	TT	TT	TT	CC	TT	CC	TT	CC	CC	TT	TT	CC	NN	TT	TT	CC	TT	CC	CC	CC	CC	TT	CC	CC	CC	CC	CC	NN	TT	CC	TT
Chr02_695027	NA	2	695027	NA	NA	NA	NA	NA	NA	NA	AA	AA	AA	AA	AA	AA	AA	AA	AA	AA	AA	AA	AA	GG	AA	NN	AA	AA	AA	AA	AA	AA	AA	NN	AA	AA	AA	NN	AA	AA	AA	NN	GG	AA	AA	AA	AA	GG	AA
Chr02_720134	NA	2	720134	NA	NA	NA	NA	NA	NA	NA	TT	TT	TT	TT	TT	TT	TT	TT	TT	TT	TT	TT	TT	CC	TT	CC	TT	TT	TT	TT	TT	TT	TT	CC	TT	TT	TT	CC	TT	TT	TT	TT	CC	TT	TT	TT	TT	CC	TT
Chr02_797757	NA	2	797757	NA	NA	NA	NA	NA	NA	NA	GG	GG	GG	GG	GG	GG	GG	GG	GG	GG	GG	GG	GG	GG	GG	GG	GG	GG	GG	AA	GG	GG	GG	GG	GG	AA	GG	GG	AA	GG	GG	GG	GG	GG	AA	GG	GG	GG	GG
Chr02_827374	NA	2	827374	NA	NA	NA	NA	NA	NA	NA	GG	GG	TT	GG	GG	GG	GG	GG	GG	GG	GG	GG	GG	TT	GG	TT	TT	GG	GG	GG	TT	TT	GG	TT	GG	GG	TT	TT	GG	GG	TT	NN	TT	TT	GG	GG	GG	TT	GG
Chr02_843536	NA	2	843536	NA	NA	NA	NA	NA	NA	NA	GG	GG	AA	GG	GG	GG	GG	GG	GG	GG	GG	GG	GG	AA	GG	AA	AA	GG	GG	GG	AA	AA	GG	AA	GG	GG	AA	AA	GG	GG	AA	AA	AA	AA	GG	GG	GG	AA	GG
Chr02_858431	NA	2	858431	NA	NA	NA	NA	NA	NA	NA	GG	GG	AA	GG	GG	GG	GG	GG	GG	GG	GG	GG	GG	AA	GG	AA	AA	GG	NN	GG	AA	AA	GG	AA	GG	GG	AA	AA	NN	GG	AA	AA	AA	AA	GG	GG	GG	NN	GG
Chr02_1073137	NA	2	1073137	NA	NA	NA	NA	NA	NA	NA	GG	GG	AA	GG	GG	GG	GG	GG	GG	GG	GG	AA	GG	GG	GG	AA	GG	GG	GG	GG	GG	GG	GG	GG	GG	GG	GG	NN	GG	AA	GG	GG	GG	GG	GG	GG	GG	GG	NN
Chr02_1091578	NA	2	1091578	NA	NA	NA	NA	NA	NA	NA	TT	TT	GG	TT	TT	TT	TT	TT	TT	TT	TT	GG	TT	TT	TT	GG	TT	TT	TT	TT	TT	TT	TT	TT	TT	TT	TT	TT	GG	GG	TT	TT	TT	TT	TT	TT	TT	TT	TT
Chr02_1339308	NA	2	1339308	NA	NA	NA	NA	NA	NA	NA	TT	CC	CC	CC	CC	CC	CC	CC	CC	CC	CC	TT	CC	CC	CC	CC	CC	CC	CC	CC	CC	CC	CC	CC	CC	CC	CC	CC	TT	CC	CC	CC	CC	CC	CC	CC	CC	CC	CC
Chr02_1339310	NA	2	1339310	NA	NA	NA	NA	NA	NA	NA	AA	GG	GG	GG	GG	GG	GG	GG	GG	GG	GG	AA	GG	GG	GG	GG	GG	GG	GG	GG	GG	GG	GG	GG	GG	GG	GG	GG	AA	GG	GG	GG	GG	GG	GG	GG	GG	GG	GG
Chr02_1513011	NA	2	1513011	NA	NA	NA	NA	NA	NA	NA	NN	GG	AA	GG	GG	GG	GG	GG	GG	GG	GG	NN	AA	AA	AA	AA	AA	GG	AA	AA	NN	AA	GG	AA	GG	AA	AA	AA	GG	AA	AA	AA	AA	AA	AA	AA	GG	AA	AA
Chr02_1513014	NA	2	1513014	NA	NA	NA	NA	NA	NA	NA	NN	AA	GG	AA	AA	AA	AA	AA	AA	AA	AA	NN	GG	GG	GG	GG	GG	AA	GG	GG	NN	GG	AA	GG	AA	GG	GG	GG	GG	GG	GG	GG	GG	GG	GG	GG	AA	GG	GG
Chr02_1513025	NA	2	1513025	NA	NA	NA	NA	NA	NA	NA	NN	CC	AA	CC	CC	CC	CC	CC	CC	CC	CC	NN	AA	AA	AA	AA	AA	CC	AA	AA	NN	AA	CC	AA	CC	AA	AA	AA	CC	AA	AA	AA	AA	AA	AA	AA	CC	AA	AA
Chr02_1560456	NA	2	1560456	NA	NA	NA	NA	NA	NA	NA	TT	TT	CC	TT	TT	TT	TT	TT	TT	TT	TT	TT	CC	CC	CC	CC	CC	TT	CC	CC	TT	CC	TT	CC	TT	CC	CC	CC	CC	CC	CC	CC	CC	CC	CC	CC	TT	CC	CC
Chr02_1831697	NA	2	1831697	NA	NA	NA	NA	NA	NA	NA	CC	CC	CC	CC	CC	CC	CC	CC	CC	CC	CC	CC	CC	CC	CC	CC	CT	CC	CC	CC	CC	CC	CC	CC	CC	CC	CC	CC	CC	CC	CC	CC	CC	CC	CC	CC	CC	CT	CC
Chr02_1831725	NA	2	1831725	NA	NA	NA	NA	NA	NA	NA	GG	GG	GG	GG	GG	GG	GG	GG	GG	GG	GG	GG	GG	GG	GG	GG	GA	GG	GG	GG	GG	GG	GG	GG	GG	GG	GG	GG	GG	GG	GG	GG	GG	GG	GG	GG	GG	GA	GG
Chr02_1831727	NA	2	1831727	NA	NA	NA	NA	NA	NA	NA	GG	GG	GG	GG	GG	GG	GG	GG	GG	GG	GG	GG	GG	GG	GG	GG	GA	GG	GG	GG	GG	GG	GG	GG	GG	GG	GG	GG	GG	GG	GG	GG	GG	GG	GG	GG	GG	GA	GG
Chr02_1831749	NA	2	1831749	NA	NA	NA	NA	NA	NA	NA	GG	GG	GG	GG	GG	GG	GG	GG	GG	GG	GG	GG	GG	GG	GG	GG	GA	GG	GG	GG	GG	GG	GG	GG	GG	GG	GG	GG	GG	GG	GG	GG	GG	GG	GG	GG	GG	GA	GG
Chr02_1831768	NA	2	1831768	NA	NA	NA	NA	NA	NA	NA	CC	CC	CC	CC	CC	CC	CC	CC	CC	CC	CC	CC	CC	CC	CC	CC	CG	CC	CC	CC	CC	CC	CC	CC	CC	CC	CC	CC	CC	CC	CC	CC	CC	CC	CC	CC	CC	CG	CC
Chr02_1920312	NA	2	1920312	NA	NA	NA	NA	NA	NA	NA	GG	GG	AA	GG	GG	GG	GG	GG	GG	GG	GG	GG	GG	GG	GG	GG	GG	GG	NN	GG	GG	GG	GG	GG	GG	GG	GG	GG	NN	GG	GG	GG	GG	GG	GG	GG	GG	GG	GG
Chr02_1931003	NA	2	1931003	NA	NA	NA	NA	NA	NA	NA	GG	GG	AA	GG	GG	GG	GG	GG	GG	GG	GG	GG	GG	GG	GG	GG	GG	GG	NN	GG	AA	GG	GG	GG	GG	GG	GG	GG	AA	GG	GG	GG	GG	GG	GG	GG	GG	GG	GG
Chr02_1931015	NA	2	1931015	NA	NA	NA	NA	NA	NA	NA	CC	CC	GG	CC	CC	CC	CC	CC	CC	CC	CC	CC	CC	CC	CC	CC	CC	CC	NN	CC	GG	CC	CC	CC	CC	CC	CC	CC	GG	CC	CC	CC	CC	CC	CC	CC	CC	CC	CC
Chr02_1931034	NA	2	1931034	NA	NA	NA	NA	NA	NA	NA	TT	TT	CC	TT	TT	TT	TT	TT	TT	TT	TT	TT	TT	TT	TT	TT	TT	TT	NN	TT	CC	TT	TT	TT	TT	TT	TT	TT	CC	TT	TT	TT	TT	TT	TT	TT	TT	TT	TT
Chr02_1931045	NA	2	1931045	NA	NA	NA	NA	NA	NA	NA	AA	AA	GG	AA	AA	AA	AA	AA	AA	AA	AA	AA	AA	AA	AA	AA	AA	AA	GG	AA	GG	AA	AA	AA	AA	AA	AA	AA	GG	AA	AA	AA	AA	AA	AA	AA	AA	AA	AA
Chr02_1931076	NA	2	1931076	NA	NA	NA	NA	NA	NA	NA	AA	AA	GG	AA	AA	AA	AA	AA	AA	AA	AA	AA	AA	AA	AA	AA	AA	AA	GG	AA	GG	AA	AA	AA	AA	AA	AA	AA	GG	AA	AA	AA	AA	AA	AA	AA	AA	AA	AA
Chr02_1931089	NA	2	1931089	NA	NA	NA	NA	NA	NA	NA	CC	CC	TT	CC	CC	CC	CC	CC	CC	CC	CC	CC	CC	CC	CC	CC	CC	CC	TT	CC	CC	CC	CC	CC	CC	CC	CC	CC	CC	CC	CC	CC	CC	CC	CC	CC	CC	CC	CC
Chr02_1931105	NA	2	1931105	NA	NA	NA	NA	NA	NA	NA	GG	GG	AA	GG	GG	GG	GG	GG	GG	GG	GG	GG	GG	GG	GG	GG	GG	GG	AA	GG	AA	GG	GG	GG	GG	GG	GG	GG	AA	GG	GG	GG	GG	GG	GG	GG	GG	GG	GG
Chr02_1956505	NA	2	1956505	NA	NA	NA	NA	NA	NA	NA	TT	TT	CC	TT	TT	TT	NN	NN	TT	TT	NN	TT	CC	CC	CC	CC	CC	NN	CC	CC	CC	CC	TT	CC	NN	CC	CC	CC	NN	CC	CC	NN	CC	CC	CC	CC	TT	CC	CC
Chr02_1962706	NA	2	1962706	NA	NA	NA	NA	NA	NA	NA	AT	TT	TT	TT	TT	TT	TT	TT	TT	TT	TT	TT	AA	AA	AA	AA	AA	TT	TT	AA	TT	AA	TT	AA	TT	NN	AA	AA	TT	AA	AA	AA	AA	AA	AA	NN	TT	AA	AA
Chr02_2084780	NA	2	2084780	NA	NA	NA	NA	NA	NA	NA	TT	TT	CC	TT	TT	TT	TT	TT	TT	TT	TT	TT	TT	TT	TT	TT	TT	TT	CC	TT	TT	TT	TT	TT	TT	TT	TT	NN	NN	TT	TT	TT	TT	TT	TT	TT	TT	TT	TT
Chr02_2115119	NA	2	2115119	NA	NA	NA	NA	NA	NA	NA	TT	TT	GG	TT	TT	TT	TT	TT	TT	TT	TT	TT	TT	TT	TT	TT	TT	TT	GG	TT	TT	TT	TT	NN	TT	TT	TT	TT	GG	NN	TT	TT	TT	TT	TT	TT	TT	TT	TT
Chr02_2126657	NA	2	2126657	NA	NA	NA	NA	NA	NA	NA	AA	AA	GG	AA	AA	AA	AA	AA	AA	AA	AA	AA	AA	AA	AA	AA	AA	AA	NN	AA	NN	AA	AA	AA	AA	AA	AA	AA	GG	AA	AA	AA	AA	AA	AA	AA	AA	AA	AA
Chr02_2149517	NA	2	2149517	NA	NA	NA	NA	NA	NA	NA	GG	GG	GG	GG	GG	GG	GG	GG	GG	GG	GG	GG	GG	AA	AA	AA	AA	GG	GG	GG	GG	GG	GG	AA	GA	GG	GG	GG	GG	GG	AA	AA	AA	GG	GG	AA	GG	AA	GG
Chr02_2187701	NA	2	2187701	NA	NA	NA	NA	NA	NA	NA	AA	AA	GG	AA	AA	AA	AA	AA	AA	AA	AA	AA	AA	NN	GG	AA	GG	AA	GG	AA	AA	AA	AA	GG	AA	NN	AA	AA	GG	AA	GG	GG	AG	AA	AA	GG	AA	GG	NN
Chr02_2187738	NA	2	2187738	NA	NA	NA	NA	NA	NA	NA	CC	CC	CC	CC	CC	CC	CC	CC	CC	CC	CC	CC	CC	TT	TT	CC	TT	CC	CC	CC	CC	CC	CC	TT	CC	NN	CC	CC	CC	CC	TT	TT	CT	CC	CC	CT	CC	TT	CC
Chr02_2187755	NA	2	2187755	NA	NA	NA	NA	NA	NA	NA	TT	TT	CC	TT	TT	TT	TT	TT	TT	TT	TT	TT	TT	CC	CC	TT	CC	TT	CC	TT	TT	TT	TT	CC	TT	NN	TT	TT	CC	TT	CC	CC	TC	TT	TT	CC	TT	CC	TT
Chr02_2187856	NA	2	2187856	NA	NA	NA	NA	NA	NA	NA	TT	TT	CC	TT	TT	TT	TT	TT	TT	TT	TT	TT	TT	CC	CC	TT	CC	TT	CC	TT	NN	TT	TT	CC	NN	TT	TT	TT	CC	TT	CC	TT	CC	TT	NN	CC	TT	CC	TT
Chr02_2209666	NA	2	2209666	NA	NA	NA	NA	NA	NA	NA	GG	GG	CC	GG	GG	GG	GG	GG	GG	GG	GG	GG	GG	GG	GG	GG	GG	GG	CC	GG	GG	GG	GG	GG	GG	GG	GG	GG	GG	GG	GG	GG	GG	NN	GG	GG	GG	GG	GG
Chr02_2212910	NA	2	2212910	NA	NA	NA	NA	NA	NA	NA	TT	TT	TT	TT	TT	TT	TT	TT	TT	TT	TT	TT	TT	CC	CC	TT	CC	TT	TT	TT	TT	TT	TT	CC	TT	TT	TT	TT	TT	TT	CC	CC	CC	TT	TT	CC	TT	CC	TT
Chr02_2232131	NA	2	2232131	NA	NA	NA	NA	NA	NA	NA	CC	CC	GG	CC	CC	CC	CC	CC	CC	CC	CC	CC	CC	CC	CC	CC	CC	CC	GG	CC	CC	CC	CC	CC	CC	CC	CC	CC	GG	CC	CC	CC	CC	CC	CC	CC	CC	CC	CC
Chr02_2232147	NA	2	2232147	NA	NA	NA	NA	NA	NA	NA	CC	CC	TT	CC	CC	CC	CC	CC	CC	CC	CC	CC	CC	CC	CC	CC	CC	CC	TT	CC	CC	CC	CC	CC	CC	CC	CC	CC	TT	CC	CC	CC	CC	CC	CC	CC	CC	CC	CC
Chr02_2232265	NA	2	2232265	NA	NA	NA	NA	NA	NA	NA	AA	AA	TT	AA	AA	AA	AA	AA	AA	AA	AA	AA	AA	TT	TT	AA	TT	AA	TT	AA	AA	AA	AA	TT	AA	AA	AA	AA	TT	NN	TT	NN	TT	AA	AA	TT	AA	TT	AA
Chr02_2232278	NA	2	2232278	NA	NA	NA	NA	NA	NA	NA	CC	CC	TT	CC	CC	CC	CC	CC	CC	CC	CC	CC	CC	CC	CC	CC	CC	CC	TT	CC	CC	CC	CC	CC	CC	CC	CC	CC	TT	CC	CC	CC	CC	CC	CC	CC	CC	CC	CC
Chr02_2323592	NA	2	2323592	NA	NA	NA	NA	NA	NA	NA	GG	GG	AA	GG	GG	GG	GG	GG	GG	GG	GG	GG	GG	GG	GG	GG	GG	GG	NN	GG	GG	GG	GG	GG	GG	GG	GG	GG	GG	GG	GG	GG	GG	GG	GG	GG	GG	GG	GG
Chr02_2325581	NA	2	2325581	NA	NA	NA	NA	NA	NA	NA	CC	CC	NN	CC	CC	CC	CC	CC	CC	CC	CC	CC	CC	CC	CC	CC	CC	CC	NN	CC	CC	CC	CC	CC	CC	CC	CC	NN	CC	CC	CC	NN	CC	CC	CC	CC	CC	CC	CC
Chr02_2401989	NA	2	2401989	NA	NA	NA	NA	NA	NA	NA	AA	AA	AA	AA	AA	AA	AA	AA	AA	AA	AA	AA	AA	AA	AA	AA	AA	AA	TT	AA	AA	AA	AA	AA	AA	AA	AA	AA	AA	AA	AA	AA	AA	AA	AA	AA	AA	AA	AA
Chr02_2407069	NA	2	2407069	NA	NA	NA	NA	NA	NA	NA	CC	CC	CC	CC	CC	CC	CC	CC	CC	CC	CC	CC	TT	CC	CC	CC	CC	CC	CC	CC	CC	NN	CC	CC	CC	CC	TT	TT	CC	NN	CC	CC	CC	TT	CC	CC	CC	CC	NN
Chr02_2417685	NA	2	2417685	NA	NA	NA	NA	NA	NA	NA	TT	TT	TT	TT	TT	TT	TT	TT	TT	TT	TT	TT	TT	TT	TT	TT	TT	TT	AA	TT	TT	TT	TT	TT	TT	TT	TT	TT	NN	TT	TT	NN	TT	TT	TT	TT	TT	TT	TT
Chr02_2417771	NA	2	2417771	NA	NA	NA	NA	NA	NA	NA	TT	TT	TT	TT	TT	TT	TT	TT	TT	TT	NN	TT	TT	TT	TT	TT	TT	TT	TT	TT	TT	TT	TT	TT	TT	TT	TT	NN	NN	NN	TT	TT	TT	TT	NN	TT	TT	TT	TT
Chr02_2418026	NA	2	2418026	NA	NA	NA	NA	NA	NA	NA	TT	AA	AA	AA	AA	AA	AA	AA	AA	AA	AA	TT	AA	AA	AA	AA	AA	AA	AA	AA	AA	AA	AA	AA	AA	AA	AA	AA	NN	AA	AA	AA	AA	AA	AA	AA	AA	AA	AA
Chr02_2420237	NA	2	2420237	NA	NA	NA	NA	NA	NA	NA	GG	CC	GG	CC	CC	CC	CC	CC	CC	CC	CC	GG	CC	GG	GG	CC	GG	CC	CC	CC	CC	CC	CC	GG	CC	CC	CC	CC	GG	CC	CC	CC	GG	CC	GG	GG	CC	GG	CC
Chr02_2473938	NA	2	2473938	NA	NA	NA	NA	NA	NA	NA	TT	TT	TT	TT	TT	TT	TT	TT	TT	TT	TT	TT	TT	TT	TT	TT	TT	TT	GG	TT	TT	TT	TT	TT	TT	TT	TT	TT	NN	TT	TT	TT	TT	TT	TT	TT	TT	TT	TT
Chr02_2473965	NA	2	2473965	NA	NA	NA	NA	NA	NA	NA	CC	CC	CC	CC	CC	CC	CC	CC	CC	CC	CC	CC	CC	CC	CC	CC	CC	CC	TT	CC	CC	CC	CC	CC	CC	CC	CC	CC	NN	CC	CC	CC	CC	CC	CC	CC	CC	CC	CC
Chr02_2473967	NA	2	2473967	NA	NA	NA	NA	NA	NA	NA	GG	GG	GG	GG	GG	GG	GG	GG	GG	GG	GG	GG	GG	GG	GG	GG	GG	GG	TT	GG	GG	GG	GG	GG	GG	GG	GG	GG	NN	GG	GG	GG	GG	GG	GG	GG	GG	GG	GG
Chr02_2473982	NA	2	2473982	NA	NA	NA	NA	NA	NA	NA	CC	CC	CC	CC	CC	CC	CC	CC	CC	CC	CC	CC	CC	CC	CC	CC	CC	CC	AA	CC	CC	CC	CC	CC	CC	CC	CC	CC	NN	CC	CC	CC	CC	CC	CC	CC	CC	CC	CC
Chr02_2482284	NA	2	2482284	NA	NA	NA	NA	NA	NA	NA	CC	CC	CC	CC	CC	CC	CC	CC	CC	CC	CC	CC	CC	CC	CC	CC	CC	CC	TT	CC	CC	CC	CC	CC	CC	CC	CC	CC	TT	CC	CC	CC	CC	CC	CC	TT	CC	CC	CC
Chr02_3037421	NA	2	3037421	NA	NA	NA	NA	NA	NA	NA	GG	TT	TT	TT	TT	TT	TT	TT	TT	TT	TT	GG	GG	TT	TT	GG	TT	TT	GG	GG	TT	GG	TT	GG	TT	TT	NN	GG	GG	GG	TT	TT	TT	TT	TT	GG	TT	TT	GG
Chr02_3037440	NA	2	3037440	NA	NA	NA	NA	NA	NA	NA	AA	GG	GG	GG	GG	GG	GG	GG	GG	GG	GG	AA	AA	GG	GG	AA	GG	GG	GG	AA	GG	AA	GG	AA	GG	GG	GG	AA	GG	AA	GG	GG	GG	GG	GG	GG	GG	GG	AA
Chr02_3039768	NA	2	3039768	NA	NA	NA	NA	NA	NA	NA	CC	GG	GG	GG	GG	GG	GG	GG	GG	GG	GG	CC	CC	GG	GG	CC	GG	GG	GG	CC	GG	CC	GG	CC	GG	GG	GG	CC	GG	CC	CG	GG	CG	GG	GG	GG	GG	GG	CC
Chr02_3095484	NA	2	3095484	NA	NA	NA	NA	NA	NA	NA	CC	TT	TT	TT	TT	TT	TT	TT	TT	NN	TT	CC	CC	TT	TT	CC	TT	TT	CC	CC	TT	CC	TT	CC	TT	TT	TT	CC	TT	CC	TT	TT	TT	TT	TT	CC	TT	TT	CC
Chr02_3095485	NA	2	3095485	NA	NA	NA	NA	NA	NA	NA	AA	GG	GG	GG	GG	GG	GG	GG	GG	AA	GG	AA	AA	GG	GG	AA	GG	GG	AA	AA	GG	AA	GG	AA	GG	GG	GG	AA	GG	AA	GG	GG	GG	GG	GG	AA	GG	GG	AA
Chr02_3159507	NA	2	3159507	NA	NA	NA	NA	NA	NA	NA	CC	CC	CC	CC	CC	CC	CC	CC	CC	CC	CC	CC	CC	CC	CC	CC	TT	CC	CC	CC	CC	CC	CC	CC	CC	TT	CC	CC	CC	CC	NN	NN	CC	CC	CC	CC	CC	CC	CC
Chr02_3159511	NA	2	3159511	NA	NA	NA	NA	NA	NA	NA	CC	CC	CC	CC	CC	CC	CC	CC	CC	CC	CC	CC	CC	CC	CC	CC	TT	CC	CC	CC	CC	CC	CC	CC	CC	TT	CC	CC	CC	CC	NN	NN	CC	CC	CC	CC	CC	CC	CC
Chr02_3169665	NA	2	3169665	NA	NA	NA	NA	NA	NA	NA	CC	TT	TT	TT	TT	TT	TT	TT	TT	TT	TT	CC	TT	TT	TT	CC	CC	TT	TT	CC	NN	CC	TT	TT	TT	CC	TT	CC	TT	CC	CC	CC	NN	TT	TT	CC	TT	NN	CC
Chr02_3264911	NA	2	3264911	NA	NA	NA	NA	NA	NA	NA	AA	AA	GG	AA	AA	AA	AA	AA	AA	AA	AA	AA	AA	AA	AA	AA	AA	AA	GG	AA	AA	AA	AA	GG	AA	AA	AA	AA	GG	AA	AA	AA	AA	AA	AA	GG	AA	AA	AA
Chr02_3389113	NA	2	3389113	NA	NA	NA	NA	NA	NA	NA	TT	TT	CC	TT	TT	TT	TT	TT	TT	TT	TT	TT	TT	TT	TT	TT	TT	TT	CC	TT	TT	TT	TT	TT	TT	TT	TT	TT	CC	NN	TT	TT	TT	TT	TT	CC	TT	TT	TT
Chr02_3432031	NA	2	3432031	NA	NA	NA	NA	NA	NA	NA	TT	TT	CC	TT	TT	TT	TT	TT	TT	TT	TT	TT	TT	TT	TT	TT	TT	TT	NN	TT	TT	TT	TT	TT	TT	TT	TT	TT	NN	TT	TT	TT	TT	TT	TT	NN	TT	TT	TT
Chr02_3432500	NA	2	3432500	NA	NA	NA	NA	NA	NA	NA	TT	TT	CC	TT	TT	TT	TT	TT	TT	TT	TT	TT	TT	TT	TT	TT	TT	TT	NN	TT	TT	TT	TT	TT	TT	TT	TT	TT	NN	TT	TT	TT	TT	TT	TT	CC	TT	TT	TT
Chr02_3530330	NA	2	3530330	NA	NA	NA	NA	NA	NA	NA	CC	CC	AA	CC	CC	CC	CC	CC	CC	CC	CC	CC	AA	AA	AA	CC	CC	CC	NN	CC	CC	CC	CC	AA	CC	CC	AA	CC	AA	AA	CC	CC	NN	AA	AA	AA	CC	AA	CC
Chr02_3621233	NA	2	3621233	NA	NA	NA	NA	NA	NA	NA	TT	CC	CC	CC	CC	CC	CC	CC	CC	CC	NN	TT	CC	CC	CC	TT	TT	CC	CC	TT	TT	TT	CC	CC	CC	TT	CC	TT	CC	CC	TT	TT	CC	CC	CC	CC	TC	CC	TT
Chr02_3776967	NA	2	3776967	NA	NA	NA	NA	NA	NA	NA	TT	TT	CC	TT	TT	TT	TT	TT	TT	TT	TT	TT	TT	TT	TT	NN	CC	NN	TT	CC	NN	CC	TT	TT	TT	NN	TT	NN	TT	TT	CC	CC	TT	TT	TT	NN	TT	TC	TT
Chr02_3779048	NA	2	3779048	NA	NA	NA	NA	NA	NA	NA	TT	TT	TT	TT	TT	TT	TT	TT	TT	TT	TT	TT	NN	TT	TT	TT	CC	TT	TT	CC	CC	TT	TT	TT	TT	CC	TT	TT	TT	TT	CC	CC	TT	TT	TT	TT	TT	TT	TT
Chr02_3779111	NA	2	3779111	NA	NA	NA	NA	NA	NA	NA	CC	CC	CC	CC	CC	CC	CC	CC	CC	CC	CC	CC	NN	CC	CC	CC	TT	CC	CC	TT	TT	CC	CC	CC	CC	TT	CC	CC	CC	CC	TT	TT	CC	CC	CC	CC	CC	CC	CC
Chr02_3831381	NA	2	3831381	NA	NA	NA	NA	NA	NA	NA	GG	CC	GG	CC	CC	CC	NN	CC	CC	CC	CC	GG	GG	GG	GG	GG	GG	NN	GG	GG	GG	GG	NN	GG	CC	GG	GG	GG	GG	GG	GG	GG	GG	GG	GG	GG	CC	GG	GG
Chr02_3875619	NA	2	3875619	NA	NA	NA	NA	NA	NA	NA	CC	CC	TT	CC	CC	CC	CC	CC	CC	CC	CC	CC	TT	TT	TT	CC	CC	CC	TT	CC	CC	TT	CC	TT	CC	CC	TT	TT	TT	CC	CC	NN	TT	TT	TT	TT	CC	TT	CC
Chr02_3875620	NA	2	3875620	NA	NA	NA	NA	NA	NA	NA	TT	CC	CC	CC	CC	CC	CC	CC	CC	CC	CC	TT	CC	CC	CC	TT	TT	CC	CC	TT	TT	CC	CC	CC	CC	TT	CC	CC	CC	TT	TT	NN	CC	CC	CC	CC	CC	CC	TT
Chr02_3935900	NA	2	3935900	NA	NA	NA	NA	NA	NA	NA	TT	TT	TT	TT	TT	TT	TT	TT	TT	TT	TT	TA	AA	AA	AA	AA	AA	TT	AA	AA	AA	TT	TT	AA	TT	TA	AA	TT	TT	AA	AA	AA	AA	AA	AA	TT	TT	TT	TT
Chr02_3935983	NA	2	3935983	NA	NA	NA	NA	NA	NA	NA	AA	GG	GG	GG	GG	GG	GG	GG	GG	GG	GG	GG	GG	GG	GG	GG	GG	GG	GG	GG	GG	GG	GG	GG	GG	GG	GG	GG	GG	GG	GG	GG	GG	GG	GG	GG	AG	GG	AA
Chr02_4014628	NA	2	4014628	NA	NA	NA	NA	NA	NA	NA	CC	CC	CT	CC	CC	CC	CC	CC	CC	CC	CC	CC	TT	TT	TT	CC	CC	CC	CC	CC	CC	TT	CC	TT	CC	CC	TT	TT	TT	CC	CC	CC	TT	TT	TT	TT	CC	TT	CC
Chr02_4022485	NA	2	4022485	NA	NA	NA	NA	NA	NA	NA	GG	CC	GC	CC	CC	CC	CC	CC	CC	CC	CC	CC	GG	GG	GG	CC	CC	NN	GG	CC	CC	GG	CC	GG	CC	CC	GG	GG	GG	NN	CC	CC	GG	GG	GG	GG	CC	GG	GG
Chr02_4145815	NA	2	4145815	NA	NA	NA	NA	NA	NA	NA	CC	CC	TT	CC	CC	CC	CC	CC	CC	CC	CC	CC	TT	CT	CC	CC	CC	CC	CT	CC	CC	CT	CC	CT	CC	CC	TT	CT	CT	CC	CC	CC	CT	TT	CC	TT	CC	TT	CC
Chr02_4196992	NA	2	4196992	NA	NA	NA	NA	NA	NA	NA	TT	TT	TT	TT	TT	TT	TT	TT	TT	TT	TT	TT	TT	TT	TT	TT	TT	TT	TT	TT	TT	CC	TT	TT	TT	TT	NN	NN	TT	NN	TT	TT	TT	TT	TT	TT	TT	TT	TT
Chr02_4197039	NA	2	4197039	NA	NA	NA	NA	NA	NA	NA	AA	AA	AA	AA	AA	AA	AA	AA	AA	AA	AA	AA	AA	AA	AA	AA	AA	AA	AA	AA	AA	TT	AA	AA	AA	AA	NN	TT	AA	NN	AA	AA	AA	AA	AA	AA	AA	AA	AA
Chr02_4223717	NA	2	4223717	NA	NA	NA	NA	NA	NA	NA	CC	TT	CC	TT	TT	TT	TT	TT	TT	TT	TT	CC	CC	CC	CC	CC	CC	TT	CC	CC	CC	CC	TT	CC	TT	CC	CC	CC	CC	CC	CC	CC	CC	CC	CC	CC	TT	CC	CC
Chr02_4223770	NA	2	4223770	NA	NA	NA	NA	NA	NA	NA	AA	GG	AA	GG	GG	GG	GG	GG	GG	GG	GG	AA	AA	AA	AA	AA	AA	GG	AA	AA	AA	AA	GG	AA	GG	AA	AA	AA	AA	AA	AA	AA	AA	AA	AA	AA	GG	AA	AA
Chr02_4223788	NA	2	4223788	NA	NA	NA	NA	NA	NA	NA	GG	GG	GG	GG	GG	GG	GG	GG	GG	GG	GG	GG	GG	GG	GG	GG	GG	GG	GG	GG	GG	AA	GG	GG	GG	GG	GG	AA	GG	GG	GG	GG	GG	GG	GG	GG	GG	GG	GG
Chr02_4282083	NA	2	4282083	NA	NA	NA	NA	NA	NA	NA	GG	GG	CC	GG	GG	GG	GG	GG	GG	GG	GG	CC	CC	CC	CC	CC	CC	GG	GG	CC	CC	CC	GG	CC	GG	NN	CC	CC	CC	GG	CC	CC	CC	CC	CC	CC	GG	CC	GG
Chr02_4357837	NA	2	4357837	NA	NA	NA	NA	NA	NA	NA	GG	GG	GC	GG	GG	GG	GG	GG	GG	GG	GG	CC	GG	GG	CC	GG	CC	GG	GG	CC	CC	GC	GG	CC	GG	CC	GG	GG	GG	GG	CC	CC	GG	GG	GG	GG	GG	CC	GG
Chr02_4374520	NA	2	4374520	NA	NA	NA	NA	NA	NA	NA	TT	TT	TT	TT	TT	TT	TT	TT	TT	TT	TT	TT	GG	GG	TT	TT	TT	TT	GG	TT	TT	TT	TT	TT	TT	TT	GG	TT	GG	GG	TT	TT	GG	GG	GG	TT	TT	TT	TT
Chr02_4412994	NA	2	4412994	NA	NA	NA	NA	NA	NA	NA	AA	AA	AA	AA	AA	AA	AA	AA	AA	AA	AA	AA	CC	CC	AA	AA	AA	AA	CC	AA	AA	AA	AA	AA	AA	AA	NN	AA	CC	NN	AA	AA	CC	CC	CC	CC	AA	AA	AA
Chr02_4413053	NA	2	4413053	NA	NA	NA	NA	NA	NA	NA	CC	CC	CC	CC	CC	CC	CC	CC	CC	CC	CC	CC	TT	TT	CC	CC	CC	CC	TT	CC	CC	CC	CC	CC	CC	CC	TT	CC	TT	TT	CC	CC	TT	TT	TT	TT	CC	CC	CC
Chr02_4424473	NA	2	4424473	NA	NA	NA	NA	NA	NA	NA	CC	CC	CC	CC	CC	CC	CC	CC	CC	CC	CC	CC	TT	TT	CC	CC	CC	CC	TT	CC	CC	CC	CC	CC	CC	CC	TT	CC	TT	TT	CC	CC	TT	TT	TT	CC	CC	CC	CC
Chr02_4490403	NA	2	4490403	NA	NA	NA	NA	NA	NA	NA	AA	GG	AA	GG	GG	GG	GG	GG	GG	GG	GG	AA	GG	GG	AA	AA	AA	GG	GG	AA	AA	AG	GG	AA	GG	AA	GG	GG	GG	GG	AA	AA	GG	GG	GG	GG	GG	AA	AA
Chr02_4717047	NA	2	4717047	NA	NA	NA	NA	NA	NA	NA	AA	AA	AA	AA	AA	AA	AA	AA	AA	AA	AA	AA	GG	AA	AA	AA	AA	AA	AA	AA	AA	AA	AA	AA	AA	AA	AA	AA	GG	AA	AA	AA	AA	AA	GG	AA	AA	AA	AA
Chr02_4739852	NA	2	4739852	NA	NA	NA	NA	NA	NA	NA	NN	NN	NN	NN	NN	NN	NN	NN	NN	AA	AA	AA	CC	AA	AA	AA	AA	AA	AA	AA	AA	AA	AA	AA	AA	AA	AA	AA	CC	AA	AA	AA	AA	AA	CC	AA	AA	AA	CC
Chr02_4739967	NA	2	4739967	NA	NA	NA	NA	NA	NA	NA	AA	TT	TT	TT	TT	TT	TT	TT	TT	TT	TT	TT	AA	TT	TT	TT	TT	TT	TT	TT	TT	TT	TT	TT	TT	TT	TT	TT	AA	TT	TT	TT	TT	TT	AA	TT	TT	TT	AA
Chr02_4788707	NA	2	4788707	NA	NA	NA	NA	NA	NA	NA	CC	CC	CC	CC	CC	CC	CC	CC	CC	CC	CC	CC	CC	AA	CC	CC	CC	CC	CC	CC	NN	AA	CC	CC	CC	CC	AA	AA	CC	AA	CC	CC	AA	AA	CC	NN	CC	CC	CC
Chr02_4846128	NA	2	4846128	NA	NA	NA	NA	NA	NA	NA	TT	CC	CC	CC	CC	CC	CC	CC	CC	CC	CC	CC	CC	CC	TT	CC	TT	CC	CC	TT	CC	CC	CC	TT	CC	TT	CC	CC	CC	CC	TT	TT	CC	CC	NN	CC	CC	TT	TT
Chr02_4873043	NA	2	4873043	NA	NA	NA	NA	NA	NA	NA	GG	AA	AA	AA	AA	AA	AA	AA	AA	AA	NN	AA	NN	GG	NN	NN	AA	NN	NN	AA	AA	GG	AA	AA	NN	AA	GG	GG	NN	GG	AA	NN	GG	GG	NN	GG	AA	AA	GG
Chr02_4873133	NA	2	4873133	NA	NA	NA	NA	NA	NA	NA	GG	AA	GA	AA	AA	AA	AA	AA	AA	AA	NN	AA	GG	GG	GG	NN	GG	NN	NN	GG	AA	GG	AA	GG	NN	GG	GG	GG	GG	GG	GG	NN	GG	GG	GG	GG	AA	GG	GG
Chr02_4876550	NA	2	4876550	NA	NA	NA	NA	NA	NA	NA	AA	AA	AA	AA	AA	AA	AA	AA	AA	AA	AA	AA	AA	NN	AA	AA	AA	AA	NN	AA	AA	GG	AA	AA	AA	AA	GG	GG	AA	NN	AA	AA	GG	GG	AA	NN	AA	AA	NN
Chr02_5092856	NA	2	5092856	NA	NA	NA	NA	NA	NA	NA	AA	AA	AA	AA	AA	AA	AA	AA	AA	AA	AA	AA	AA	AA	AA	AA	AA	AA	AA	AA	AA	GG	AA	AA	AA	AA	AA	GG	AA	NN	AA	AA	AA	AA	AA	GG	AA	AA	AA
Chr02_5250738	NA	2	5250738	NA	NA	NA	NA	NA	NA	NA	GG	GG	GG	GG	GG	GG	GG	GG	GG	GG	GG	GG	CC	GG	GG	GG	CC	GG	GG	GG	GG	GG	GG	CC	GG	GG	GG	GG	CC	GG	GG	GG	GG	GG	CC	GG	GG	NN	GG
Chr02_5263769	NA	2	5263769	NA	NA	NA	NA	NA	NA	NA	AA	AA	AA	AA	AA	AA	AA	AA	AA	AA	AA	AA	AA	AA	CC	AA	AA	AA	AA	AA	AA	CC	AA	AA	AA	AA	AA	CC	AA	AA	AA	AA	AA	AA	AA	CC	AA	AA	AA
Chr02_5263838	NA	2	5263838	NA	NA	NA	NA	NA	NA	NA	CC	CC	CC	CC	CC	CC	CC	CC	CC	CC	CC	CC	AA	CC	AA	CC	AA	CC	NN	CC	CC	AA	CC	AA	CC	CC	CC	AA	AA	AA	CC	CC	CC	CC	NN	AA	CC	AA	CC
Chr02_5308375	NA	2	5308375	NA	NA	NA	NA	NA	NA	NA	AA	AA	AA	AA	AA	AA	AA	AA	AA	AA	AA	AA	AA	AA	AA	AA	TT	AA	AA	AA	AA	AA	AA	AA	AA	AA	AA	AA	AA	AA	AA	AA	AA	AA	AA	AA	AA	AA	AA
Chr02_5351331	NA	2	5351331	NA	NA	NA	NA	NA	NA	NA	TT	CC	TC	CC	CC	CC	CC	NN	CC	CC	CC	TT	CC	TT	TT	TT	CC	CC	CC	TT	TT	TT	CC	CC	CC	TT	TT	TT	NN	CC	TT	TT	TT	TT	CC	TT	CC	CC	TT
Chr02_5387338	NA	2	5387338	NA	NA	NA	NA	NA	NA	NA	TT	CC	TT	CC	CC	CC	CC	CC	CC	CC	CC	TT	CC	TT	TT	TT	CC	CC	CC	TT	TT	TT	CC	CC	CC	TT	TT	TT	CC	CC	TT	TT	TT	TT	CC	TT	CC	CC	TT
Chr02_5515493	NA	2	5515493	NA	NA	NA	NA	NA	NA	NA	TT	GG	TG	GG	GG	GG	GG	GG	GG	GG	GG	TT	GG	TT	TT	TT	GG	GG	GG	GG	TT	TT	GG	GG	GG	GG	TT	TT	TT	TT	GG	GG	TT	TT	GG	TT	GG	GG	TT
Chr02_5541841	NA	2	5541841	NA	NA	NA	NA	NA	NA	NA	GG	TT	GT	TT	TT	TT	TT	TT	TT	TT	TT	GG	TT	GG	GG	GG	TT	TT	GG	GG	GG	GG	TT	TT	TT	GG	GG	GG	GG	GG	GG	NN	GG	GG	TT	GG	GT	TT	GG
Chr02_5608687	NA	2	5608687	NA	NA	NA	NA	NA	NA	NA	TT	TT	TT	TT	TT	TT	TT	TT	TT	TT	TT	TT	TT	TT	TT	TT	TT	TT	TT	TT	TT	TT	TT	TT	TT	TT	TT	TT	NN	AA	TT	TT	TT	TT	TT	TT	TT	TT	TT
Chr02_5648667	NA	2	5648667	NA	NA	NA	NA	NA	NA	NA	NN	CC	CC	CC	CC	CC	CC	CC	CC	CC	CC	CC	CC	CC	CC	CC	CC	CC	CC	CC	CC	CC	CC	CC	NN	CC	CC	CC	TT	TT	CC	CC	CC	CC	CC	CC	CC	CC	CC
Chr02_5675722	NA	2	5675722	NA	NA	NA	NA	NA	NA	NA	CC	CC	CC	CC	CC	CC	CC	CC	CC	CC	CC	CC	CC	CC	CC	CC	CC	CC	CC	CT	CC	CC	CC	TT	CC	CC	CC	CC	TT	TT	CC	CC	CC	CC	CT	CC	CC	TT	CC
Chr02_5724021	NA	2	5724021	NA	NA	NA	NA	NA	NA	NA	CC	TT	TT	TT	TT	TT	TT	TT	TT	TT	TT	CC	TT	TT	TT	CC	TT	TT	TT	TT	CC	TT	TT	CC	NN	TT	TT	TT	CC	NN	CC	CC	TT	TT	CC	TT	TT	CC	CC
Chr02_5790501	NA	2	5790501	NA	NA	NA	NA	NA	NA	NA	TT	TT	TT	TT	TT	TT	TT	TT	TT	TT	TT	TT	TT	TT	TT	TT	TT	TT	TT	TT	TT	TT	TT	TT	TT	TT	TT	TT	NN	NN	TT	TT	TT	TT	TT	TT	TT	TT	TT
Chr02_5790592	NA	2	5790592	NA	NA	NA	NA	NA	NA	NA	TT	TT	TT	TT	TT	TT	TT	TT	TT	TT	TT	TT	TT	TT	TT	TT	TT	TT	TT	TT	TT	TT	TT	TT	TT	TT	TT	TT	NN	NN	TT	TT	TT	TT	TT	TT	TT	TT	TT
Chr02_5803974	NA	2	5803974	NA	NA	NA	NA	NA	NA	NA	AA	AA	AA	AA	AA	AA	AA	AA	AA	AA	AA	AA	AA	AA	AA	AA	AA	AA	AA	AA	AA	AA	AA	AA	AA	AA	AA	AA	CC	CC	AA	AA	AA	AA	AA	AA	AA	AA	AA
Chr02_5852626	NA	2	5852626	NA	NA	NA	NA	NA	NA	NA	TT	CC	TT	CC	TC	CC	CC	NN	NN	CC	CC	TT	CC	TT	TT	TT	TT	CC	CC	TT	TT	TT	CC	TT	CC	TT	NN	TT	TT	TT	TT	TT	TT	CC	TT	TT	CC	TT	TT
Chr02_5946912	NA	2	5946912	NA	NA	NA	NA	NA	NA	NA	GG	GG	GG	GG	GG	GG	GG	GG	GG	GG	GG	GG	GG	GG	GG	GG	GG	GG	NN	GG	GG	GG	GG	GG	GG	GG	GG	GG	GG	AA	GG	GG	GG	GG	GG	GG	GG	GG	GG
Chr02_6045558	NA	2	6045558	NA	NA	NA	NA	NA	NA	NA	TT	TT	TC	TT	TT	TT	TT	TT	TT	TT	TT	CC	TT	CC	CC	CC	CC	TT	TT	TC	CC	CC	TT	CC	TT	CC	TT	CC	CC	CC	TT	TT	CC	TT	CC	CC	TT	CC	TT
Chr02_6134225	NA	2	6134225	NA	NA	NA	NA	NA	NA	NA	GG	GG	GG	GG	GG	GG	GG	GG	GG	GG	GG	GG	GG	GG	GG	GG	GG	GG	AA	GG	GG	GG	GG	GG	GG	GG	GG	GG	NN	NN	GG	GG	GG	GG	NN	GG	GG	GG	GG
Chr02_6145736	NA	2	6145736	NA	NA	NA	NA	NA	NA	NA	CC	CC	CC	CC	CC	CC	CC	CC	NN	CC	CC	CC	CC	CC	CC	CC	CC	CC	CC	CC	CC	CC	CC	CC	CC	CC	CC	CC	NN	TT	CC	CC	CC	CC	CC	CC	CC	CC	CC
Chr02_6145863	NA	2	6145863	NA	NA	NA	NA	NA	NA	NA	GG	GG	GG	GG	GG	GG	GG	GG	GG	GG	GG	GG	GG	GG	GG	GG	GG	GG	AA	GG	GG	GG	GG	GG	GG	GG	GG	GG	NN	AA	GG	GG	GG	GG	GG	GG	GG	GG	GG
Chr02_6147696	NA	2	6147696	NA	NA	NA	NA	NA	NA	NA	TT	TT	TT	TT	TT	TT	TT	TT	TT	TT	TT	TT	TT	TT	TT	TT	TT	TT	CC	TT	TT	TT	TT	TT	TT	TT	TT	TT	CC	CC	TT	TT	TT	TT	TT	TT	TT	TT	TT
Chr02_6191322	NA	2	6191322	NA	NA	NA	NA	NA	NA	NA	GG	GG	GG	GG	GG	GG	GG	GG	GG	GG	GA	GG	GG	GG	GG	GG	GG	GG	GG	GG	GG	GG	GG	GG	GG	GG	GG	GG	NN	AA	GG	GG	GG	GG	GG	GG	GG	GG	GG
Chr02_6456965	NA	2	6456965	NA	NA	NA	NA	NA	NA	NA	GG	GG	AA	GG	GG	GG	GG	GG	GG	GG	GG	GG	GG	GG	GG	GG	GG	GG	GG	GG	GG	GG	GG	NN	GG	GG	GG	GG	AA	AA	GG	GG	GG	GG	GG	GG	GG	GG	GG
Chr02_6509160	NA	2	6509160	NA	NA	NA	NA	NA	NA	NA	AA	AA	AA	AA	AA	AA	AA	AA	AA	AA	AA	AA	AA	AA	AA	AA	AA	AA	AA	AA	AA	AA	AA	AA	AA	AA	AA	AA	TT	NN	AA	AA	AA	AA	AA	AA	AA	AA	AA
Chr02_6509246	NA	2	6509246	NA	NA	NA	NA	NA	NA	NA	CC	CC	CT	CC	CC	CC	CC	CC	CC	CC	CC	CC	CC	CC	CC	CC	CC	CC	CC	CC	CC	CC	CC	CC	CC	CC	CC	CC	TT	NN	CC	CC	CC	CC	CC	CC	CC	CC	CC
Chr02_6509290	NA	2	6509290	NA	NA	NA	NA	NA	NA	NA	AA	AA	AT	AA	AA	AA	AA	AA	AA	AA	AA	AA	AA	AA	AA	AA	AA	AA	AA	AA	AA	AA	AA	AA	AA	AA	AA	AA	TT	NN	AA	AA	AA	AA	AA	AA	AA	AA	AA
Chr02_6618082	NA	2	6618082	NA	NA	NA	NA	NA	NA	NA	AA	AA	AA	AA	AA	AA	AA	AA	AA	AA	AA	AA	AA	AA	AA	AA	AA	AA	AA	AA	AA	AA	AA	AA	AA	AA	AA	AA	GG	GG	AA	AA	AA	AA	AA	AA	AA	AA	AA
Chr02_6661213	NA	2	6661213	NA	NA	NA	NA	NA	NA	NA	GG	GG	GG	GG	GG	GG	GG	GG	GG	GG	GG	GG	GG	GG	GG	NN	GG	GG	AA	GG	GG	GG	GG	GG	GG	GG	GG	GG	NN	AA	GG	GG	GG	GG	GG	GG	GG	GG	GG
Chr02_6661244	NA	2	6661244	NA	NA	NA	NA	NA	NA	NA	GG	GG	GT	GG	GG	GG	GG	GG	GG	GG	GG	GG	GG	GG	GG	NN	GG	GG	TT	GG	GG	GG	GG	GG	GG	GG	GG	GG	TT	TT	GG	GG	GG	GG	GG	GG	GG	GG	GG
Chr02_6661269	NA	2	6661269	NA	NA	NA	NA	NA	NA	NA	CC	CC	CG	CC	CC	CC	CC	CC	CC	CC	CC	CC	CC	CC	CC	NN	CC	CC	GG	CC	CC	CC	CC	CC	CC	CC	CC	CC	GG	GG	CC	CC	CC	CC	CC	CC	CC	CC	CC
Chr02_6719881	NA	2	6719881	NA	NA	NA	NA	NA	NA	NA	AA	AA	GG	AA	AA	AA	AA	AA	AA	AA	AA	AA	AA	AA	AA	AA	AA	AA	NN	AA	AA	AA	AA	AA	AA	AA	AA	AA	GG	AA	AA	AA	AA	AA	AA	AA	AA	AA	AA
Chr02_6747537	NA	2	6747537	NA	NA	NA	NA	NA	NA	NA	AA	AA	AA	GG	AA	AA	AA	AA	AA	AA	AA	AA	AA	AA	AA	AA	AA	AA	AA	AA	AA	AA	AA	AA	AA	AA	AA	AA	AA	AA	AA	AA	AA	AA	AA	AA	AA	AA	AA
Chr02_6912377	NA	2	6912377	NA	NA	NA	NA	NA	NA	NA	TT	TT	CC	TT	TT	TT	TT	TT	TT	TT	TT	TT	TT	TT	CC	TT	TT	TT	CC	TT	NN	TT	TT	NN	TT	TT	TT	TT	TT	TT	TT	TT	TT	TT	NN	TT	TT	TT	TT
Chr02_7081793	NA	2	7081793	NA	NA	NA	NA	NA	NA	NA	AA	AA	GG	AA	AA	AA	AA	AA	AA	AA	AA	AA	AA	AA	NN	AA	AA	AA	AA	AA	AA	AA	AA	GG	AA	AA	AA	AA	GG	NN	AA	AA	AA	AA	GG	AA	AA	GG	NN
Chr02_7081868	NA	2	7081868	NA	NA	NA	NA	NA	NA	NA	CC	CC	TT	CC	CC	CC	CC	CC	CC	CC	CC	CC	CC	CC	TT	CC	CC	CC	CC	CC	CC	CC	CC	TT	CC	CC	CC	CC	TT	NN	CC	CC	CC	CC	TT	CC	CC	TT	TT
Chr02_7138451	NA	2	7138451	NA	NA	NA	NA	NA	NA	NA	GG	GG	GG	GG	GG	GG	GG	GG	GG	GG	GG	GG	GG	GG	GG	GG	GG	GG	GG	GG	GG	GG	GG	GG	GG	GG	GG	GG	GG	NN	AA	AA	GG	GG	GG	GG	GG	GG	GG
Chr02_7427300	NA	2	7427300	NA	NA	NA	NA	NA	NA	NA	AA	AA	AG	GG	AA	AA	AA	AA	AA	AA	AA	AA	AA	AA	GG	AA	AA	AA	AA	AA	AA	AA	AA	GG	AA	AA	AA	AA	GG	AA	AA	AA	AA	AA	AA	AA	AA	GG	GG
Chr02_7427405	NA	2	7427405	NA	NA	NA	NA	NA	NA	NA	CC	CC	CG	GG	CC	CC	CC	CC	CC	CC	CC	CC	CC	CC	GG	CC	CC	CC	CC	CC	CC	CC	CC	GG	CC	CC	CC	CC	GG	CC	CC	CC	CC	CC	CC	CC	CC	GG	GG
Chr02_7439667	NA	2	7439667	NA	NA	NA	NA	NA	NA	NA	CC	CC	AC	CC	CC	CC	CC	CC	CC	CC	CC	CC	AA	CC	CC	CC	CC	CC	NN	CC	CC	CC	CC	CC	CC	CC	CC	CC	CC	AA	AA	AA	CC	CC	AA	CC	CC	CC	NN
Chr02_7541087	NA	2	7541087	NA	NA	NA	NA	NA	NA	NA	TT	TT	CC	CC	TT	TT	TT	TT	TT	TT	TT	TT	CC	CC	CC	TT	CC	TT	CC	TT	TT	TT	TT	CC	TT	TT	CC	TT	CC	NN	TT	TT	CC	CC	TT	TT	TT	CC	CC
Chr02_7555137	NA	2	7555137	NA	NA	NA	NA	NA	NA	NA	TT	TT	TT	CC	TT	TT	TT	TT	TT	TT	TT	TT	TT	TT	TT	TT	TT	TT	TT	TT	TT	TT	TT	TT	TT	TT	TT	TT	TT	TT	TT	TT	TT	TT	TT	TT	TT	TT	TT
Chr02_7723523	NA	2	7723523	NA	NA	NA	NA	NA	NA	NA	CC	CC	CC	TT	CC	CC	CC	CC	CC	CC	CC	CC	CC	CC	CC	CC	CC	CC	NN	CC	CC	CC	CC	CC	CC	CC	CC	CC	CC	CC	CC	CC	CC	CC	CC	CC	CC	CC	CC
Chr02_8057262	NA	2	8057262	NA	NA	NA	NA	NA	NA	NA	GG	AA	GG	AA	AA	AA	AA	AA	AA	AA	AA	GG	GG	AA	GG	AA	AA	AA	AA	GG	GG	AA	AA	AG	AA	AA	AA	AG	GG	AA	AA	AA	AA	AA	AA	AA	AA	GG	GG
Chr02_8283062	NA	2	8283062	NA	NA	NA	NA	NA	NA	NA	CC	CC	TT	CC	CC	CC	CC	CC	CC	NN	CC	CC	TT	CC	TT	CC	CC	CC	CC	CC	CC	CC	CC	TT	CC	CC	CC	CC	TT	CC	CC	CC	CC	CC	CC	NN	CC	TT	TT
Chr02_8311495	NA	2	8311495	NA	NA	NA	NA	NA	NA	NA	TT	TT	TT	TG	TT	TG	TT	TT	TG	TT	TG	TG	TT	TG	TG	TT	TT	TT	TT	TG	TT	TT	TG	TT	TG	TT	TT	TG	GG	TT	TG	TT	TT	TT	TG	TG	TT	GG	TT
Chr02_8311504	NA	2	8311504	NA	NA	NA	NA	NA	NA	NA	GG	GG	GG	GA	GG	GA	GG	GG	GA	GG	GA	GA	GG	GA	GA	GG	GG	GG	GG	GA	GG	GG	GA	GG	GA	GG	GG	GA	AA	GG	GA	GG	GG	GG	GA	GA	GG	AA	GG
Chr02_8329223	NA	2	8329223	NA	NA	NA	NA	NA	NA	NA	CC	TT	TT	TT	TT	TT	TT	TT	TT	TT	TT	CC	TT	TT	TT	TT	TT	TT	TT	CC	CC	TT	TT	TT	TT	TT	TT	TT	TT	TT	TT	TT	TT	TT	TT	TT	TT	TT	TT
Chr02_8529674	NA	2	8529674	NA	NA	NA	NA	NA	NA	NA	TT	TT	TT	CC	TT	TT	TT	TT	TT	TT	TT	TT	TT	TT	TT	NN	TT	TT	CC	TT	TT	CC	TT	TT	TT	TT	TT	CC	TT	CC	TT	TT	TT	TT	TT	CC	TT	TT	TT
Chr02_8529689	NA	2	8529689	NA	NA	NA	NA	NA	NA	NA	CC	CC	CC	GG	CC	CC	CC	CC	CC	CC	CC	CC	CC	CC	CC	NN	CC	CC	GG	CC	CC	GG	CC	CC	CC	CC	CC	GG	CC	GG	CC	CC	CC	CC	CC	GG	CC	CC	CC
Chr02_8772659	NA	2	8772659	NA	NA	NA	NA	NA	NA	NA	CC	CC	AA	CC	CC	CC	CC	CC	CC	CC	CC	CC	AA	AA	NN	CC	AA	CC	NN	CC	CC	CC	CC	AA	CC	CC	AA	CC	NN	CC	CC	CC	AA	AA	CC	CC	CC	AA	AA
Chr02_9019631	NA	2	9019631	NA	NA	NA	NA	NA	NA	NA	GG	AA	AA	GG	AA	AA	AA	AA	AA	AA	AA	GG	AA	AA	AA	GG	AA	AA	AA	GG	GG	GG	AA	AA	AA	GG	AA	GG	AA	GG	GG	GG	AA	AA	AA	GG	AA	AA	AA
Chr02_9050335	NA	2	9050335	NA	NA	NA	NA	NA	NA	NA	AA	GG	GG	AA	GG	GG	GG	GG	GG	GG	GG	AA	GG	GG	GG	AA	GG	GG	GG	AA	AA	AA	GG	GG	GG	NN	GG	AA	GG	AA	AA	AA	GG	GG	GG	AA	GG	GG	GG
Chr02_9050345	NA	2	9050345	NA	NA	NA	NA	NA	NA	NA	CC	TT	CC	CC	TT	TT	TT	TT	TT	TT	TT	CC	CC	CC	CC	CC	CC	TT	CC	CC	CC	CC	TT	CC	NN	CC	CC	CC	CC	CC	CC	CC	CC	CC	TT	CC	TT	CC	CC
Chr02_9050397	NA	2	9050397	NA	NA	NA	NA	NA	NA	NA	CC	TT	CC	CC	TT	TT	NN	TT	TT	TT	TT	CC	CC	CC	CC	NN	CC	NN	CC	CC	CC	CC	TT	CC	TT	CC	CC	CC	CC	CC	CC	CC	CC	CC	NN	CC	TT	CC	CC
Chr02_9427825	NA	2	9427825	NA	NA	NA	NA	NA	NA	NA	AA	AA	TT	TT	AA	AA	AA	AA	AA	AA	AA	TT	TT	TT	TT	TT	TT	AA	TT	TT	TT	TT	AA	TT	AA	TT	TT	TT	TT	NN	TT	NN	TT	TT	AA	TT	AA	TT	NN
Chr02_9453902	NA	2	9453902	NA	NA	NA	NA	NA	NA	NA	TT	TT	TT	CC	TT	TT	TT	TT	NN	TT	TT	CC	TT	TT	TT	CC	TT	TT	TT	CC	CC	CC	TT	TT	TT	TT	TT	CC	TT	NN	CC	CC	TT	TT	TT	CC	TT	TT	TT
Chr02_9467384	NA	2	9467384	NA	NA	NA	NA	NA	NA	NA	AA	AA	AA	AA	AA	AA	AA	AA	AA	AA	AA	AA	AA	AA	AA	AA	AA	AA	NN	AA	AA	AA	AA	AA	AA	AA	AA	AA	NN	AA	AA	AA	AA	AA	TT	AA	AA	AA	AA
Chr02_9475194	NA	2	9475194	NA	NA	NA	NA	NA	NA	NA	TT	TT	CC	TT	TT	TT	TT	TT	TT	TT	TT	TT	CC	CC	NN	TT	CC	TT	TT	TT	TT	TT	TT	CC	TT	TT	CC	TT	TT	NN	TT	TT	CC	CC	TT	TT	TT	CC	CC
Chr02_9514823	NA	2	9514823	NA	NA	NA	NA	NA	NA	NA	NN	GG	NN	TG	TG	GG	TG	GG	GG	TG	TT	GG	TG	GG	NN	GG	GG	GG	TT	TG	GG	TG	GG	GG	TG	GG	GG	GG	GG	TG	TG	TT	GG	GG	TT	TG	TT	TG	GG
Chr02_9514857	NA	2	9514857	NA	NA	NA	NA	NA	NA	NA	CC	CT	NN	CT	CT	TT	CT	TT	CT	CT	CC	CT	CT	TT	NN	CC	TT	TT	CC	CC	CC	CT	TT	TT	CT	TT	TT	TT	NN	CT	CT	CC	TT	TT	CC	CT	CC	CT	TT
Chr02_9589524	NA	2	9589524	NA	NA	NA	NA	NA	NA	NA	TT	TT	TT	TT	TT	TT	TT	TT	TT	TT	TT	TT	TT	TT	TT	TT	TT	TT	CC	TT	TT	TT	TT	NN	TT	NN	TT	NN	CC	NN	TT	NN	NN	TT	CC	TT	TT	TT	TT
Chr02_9589534	NA	2	9589534	NA	NA	NA	NA	NA	NA	NA	CC	AA	AA	AA	AA	AA	AA	AA	AA	AA	AA	CC	AA	AA	AA	CC	AA	AA	CC	CC	CC	CC	AA	NN	AA	NN	AA	NN	CC	NN	CC	NN	NN	AA	CC	CC	AA	AA	AA
Chr02_9589555	NA	2	9589555	NA	NA	NA	NA	NA	NA	NA	CC	CC	CC	CC	CC	CC	CC	CC	CC	CC	CC	CC	CC	CC	CC	CC	CC	CC	TT	CC	CC	CC	CC	NN	CC	NN	CC	NN	TT	NN	CC	NN	NN	CC	TT	CC	CC	CC	CC
Chr02_9589557	NA	2	9589557	NA	NA	NA	NA	NA	NA	NA	GG	GG	GG	GG	GG	GG	GG	GG	GG	GG	GG	GG	GG	GG	GG	GG	GG	GG	AA	GG	GG	GG	GG	NN	GG	NN	GG	NN	AA	NN	GG	NN	NN	GG	AA	GG	GG	GG	GG
Chr02_9638445	NA	2	9638445	NA	NA	NA	NA	NA	NA	NA	GG	GG	GG	GG	GG	GG	GG	GG	GG	GG	GG	GG	GG	GG	GG	GG	GG	GG	AA	GG	GG	GG	GG	GG	GG	GG	GG	GG	NN	GG	GG	GG	GG	GG	NN	GG	GG	GG	GG
Chr02_9685144	NA	2	9685144	NA	NA	NA	NA	NA	NA	NA	GG	AA	GG	AA	AA	AA	NN	AA	NN	AA	AA	GG	AA	GG	GG	GG	GG	AA	GG	GG	GG	GG	NN	AA	AA	AA	GG	GG	GG	GG	GG	GG	GG	GG	GG	GG	AA	AA	GG
Chr02_9763754	NA	2	9763754	NA	NA	NA	NA	NA	NA	NA	GG	GG	GG	GG	GG	GG	GG	GG	GG	GG	GG	GG	GG	GG	GG	GG	GG	GG	TT	GG	GG	GG	GG	GG	GG	TT	GG	GG	TT	GG	GG	GG	GG	GG	TT	GG	GG	GG	GG
Chr02_9763856	NA	2	9763856	NA	NA	NA	NA	NA	NA	NA	TT	TT	CC	TT	TT	TT	TT	TT	TT	TT	TT	TT	TT	CC	CC	TT	CC	TT	CC	TT	TT	TT	TT	TT	TT	CC	NN	TT	CC	TT	TT	TT	CC	CC	CC	TT	TT	TT	CC
Chr02_9968584	NA	2	9968584	NA	NA	NA	NA	NA	NA	NA	GG	GG	AA	GG	GG	GG	GG	GG	GG	GG	GG	GG	AA	AA	AA	GG	AA	GG	AA	GG	NN	AA	GG	AA	GG	AA	AA	AA	AA	GG	GG	NN	AA	AA	AA	AA	GG	NN	NN
Chr02_10113138	NA	2	10113138	NA	NA	NA	NA	NA	NA	NA	TT	TT	CC	TT	TT	TT	TT	TT	TT	TT	TT	TT	CC	CC	CC	TT	CC	TT	CC	TT	TT	CC	TT	CC	TT	TT	CC	CC	CC	NN	TT	TT	CC	CC	CC	CC	TT	CC	CC
Chr02_10252576	NA	2	10252576	NA	NA	NA	NA	NA	NA	NA	CC	CC	CC	CC	CC	CC	CC	CC	CC	CC	CC	CC	CC	CC	CC	CC	CC	CC	CC	CC	CC	CC	CC	CC	CC	TT	CC	CC	NN	CC	TT	TT	CC	CC	CC	CC	CC	CC	CC
Chr02_10335032	NA	2	10335032	NA	NA	NA	NA	NA	NA	NA	CC	CC	CC	CC	CC	CC	CC	CC	CC	CC	CC	CC	CC	CC	CC	NN	CC	CC	CC	CC	CC	CC	CC	CC	CC	CC	CC	NN	CC	NN	NN	CC	CC	CC	CC	CC	CC	CC	CC
Chr02_10335042	NA	2	10335042	NA	NA	NA	NA	NA	NA	NA	GG	GG	GG	GG	GG	GG	GG	GG	GG	GG	GG	GG	GG	GG	GG	NN	GG	GG	GG	GG	GG	GG	GG	GG	GG	GG	GG	NN	GG	NN	NN	GG	GG	GG	GG	GG	GG	GG	GG
Chr02_10409311	NA	2	10409311	NA	NA	NA	NA	NA	NA	NA	CC	CC	CC	CC	CC	CC	CC	CC	CC	CC	CC	CC	AA	CC	CC	CC	AA	CC	CC	CC	CC	AA	CC	AA	CC	AA	CC	AA	AA	CC	AA	NN	AA	CC	CC	AA	CC	AA	CC
Chr02_10482231	NA	2	10482231	NA	NA	NA	NA	NA	NA	NA	TT	TT	TT	TT	TT	TT	TT	TT	NN	TT	TT	NN	TT	TT	TT	TT	TT	TT	TT	TT	TT	NN	TT	TT	TT	TT	TT	NN	TT	TT	TT	TT	TT	TT	TT	NN	TT	TT	TT
Chr02_10482307	NA	2	10482307	NA	NA	NA	NA	NA	NA	NA	CC	CC	CC	CC	CC	CC	CC	CC	NN	CC	CC	CC	TT	CC	CC	CC	TT	CC	CC	CC	CC	CC	CC	TT	CC	NN	CC	CC	NN	CC	NN	TT	TT	CC	CC	CC	CC	TT	CC
Chr02_10550119	NA	2	10550119	NA	NA	NA	NA	NA	NA	NA	GG	GG	GG	GG	GG	GG	GG	GG	GG	GG	GG	GG	GG	GG	GG	GG	GG	GG	GG	GG	GG	GG	GG	AA	GG	GG	GG	GG	GG	GG	GG	GG	GG	GG	GG	GG	GG	NN	GG
Chr02_10550846	NA	2	10550846	NA	NA	NA	NA	NA	NA	NA	CC	CC	CC	CC	CC	CC	CC	CC	CC	CC	CC	AA	CC	CC	CC	CC	CC	CC	CC	CC	CC	NN	CC	CC	CC	CC	CC	AA	CC	CC	CC	CC	CC	CC	CC	AA	CC	CC	CC
Chr02_10645741	NA	2	10645741	NA	NA	NA	NA	NA	NA	NA	CC	CC	CC	CC	CC	CC	CC	CC	CC	CC	CC	CC	CC	CC	CC	CC	CC	CC	CC	CC	CC	CC	CC	AA	CC	CC	CC	CC	CC	CC	CC	CC	CC	CC	CC	CC	CC	AA	CC
Chr02_10725569	NA	2	10725569	NA	NA	NA	NA	NA	NA	NA	CC	CC	CC	CC	CC	CC	CC	CC	CC	CC	CC	TT	CC	CC	CC	CC	CC	CC	CC	CC	CC	CT	CC	CC	CC	CC	CC	TT	CC	CC	CC	CC	CC	CC	CC	TT	CC	CC	CC
Chr02_10728282	NA	2	10728282	NA	NA	NA	NA	NA	NA	NA	AA	AA	AA	AA	AA	AA	AA	AA	AA	AA	AA	AA	AA	AA	AA	AA	AA	AA	AA	AA	AA	AA	AA	GG	AA	AA	AA	AA	AA	AA	AA	AA	AA	AA	AA	AA	AA	GG	AA
Chr02_10957868	NA	2	10957868	NA	NA	NA	NA	NA	NA	NA	GG	GG	GG	GG	GG	GG	GG	GC	GG	GG	GG	NN	GG	GG	GG	GG	GG	GG	GG	GG	GG	GG	GG	GG	GG	CC	GG	GG	CC	GG	CC	CC	GG	GG	GG	GG	GG	GG	CC
Chr02_10957895	NA	2	10957895	NA	NA	NA	NA	NA	NA	NA	AA	AA	AA	AA	AA	AA	AA	AG	AA	AA	AA	AA	AA	AA	AA	NN	AA	AA	AA	AA	AA	AA	AA	AA	AA	GG	NN	AA	GG	NN	GG	GG	NN	AA	AA	AA	AA	AA	GG
Chr02_10957902	NA	2	10957902	NA	NA	NA	NA	NA	NA	NA	AA	AA	AA	AA	AA	AA	AA	AG	AA	AA	AA	AA	AA	AA	AA	NN	AA	AA	AA	AA	AA	AA	AA	AA	AA	GG	NN	AA	GG	NN	GG	GG	NN	AA	AA	AA	AA	AA	GG
Chr02_11013716	NA	2	11013716	NA	NA	NA	NA	NA	NA	NA	AA	AA	AA	AA	AA	AA	AA	AA	AA	AA	AA	AA	AA	AA	AA	AA	AA	AA	GG	AA	AA	AA	AA	GG	AA	GG	AA	AA	GG	NN	GG	GG	AA	AA	GG	AA	AA	GG	GG
Chr02_11013741	NA	2	11013741	NA	NA	NA	NA	NA	NA	NA	GG	GG	AA	GG	GG	GG	GG	GG	GG	GG	GG	AA	GG	GG	GG	GG	AA	GG	AA	GG	GG	AA	GG	AA	GG	AA	GG	AA	AA	NN	AA	AA	AA	GG	AA	AA	GG	AA	AA
Chr02_11041442	NA	2	11041442	NA	NA	NA	NA	NA	NA	NA	GG	GG	GG	GG	GG	GG	GG	GG	GG	GG	GG	CC	GG	GG	GG	GG	GG	GG	GG	GG	GG	GG	GG	GG	GG	GG	GG	GG	GG	GG	GG	GG	GG	GG	GG	GG	GG	GG	GG
Chr02_11069546	NA	2	11069546	NA	NA	NA	NA	NA	NA	NA	CC	CC	CC	CC	CC	CC	CC	CC	CC	CC	CC	TT	CC	CC	CC	CC	CC	CC	CC	CC	CC	CC	CC	CC	CC	CC	CC	CC	CC	CC	CC	CC	CC	CC	CC	CC	CC	CC	CC
Chr02_11070820	NA	2	11070820	NA	NA	NA	NA	NA	NA	NA	AA	AA	AA	AA	AA	AA	AA	AA	AA	AA	AA	AT	AA	AA	AA	AA	AA	AA	TT	AA	AA	AA	AA	TT	AA	TT	AA	AA	TT	AA	TT	TT	AA	AA	TT	AA	AA	TT	TT
Chr02_11108873	NA	2	11108873	NA	NA	NA	NA	NA	NA	NA	AA	AA	GG	AA	AA	AA	AA	AA	AA	AA	AA	AA	AA	AA	AA	AA	GG	AA	GG	AA	AA	GG	AA	NN	AA	AA	AA	GG	GG	AA	AA	AA	GG	AA	GG	GG	AA	NN	AA
Chr02_11109014	NA	2	11109014	NA	NA	NA	NA	NA	NA	NA	GG	GG	AA	GG	GG	GG	GG	GG	GG	GG	GG	GG	GG	GG	GG	GG	AA	GG	GG	GG	GG	AA	GG	GG	GG	GG	GG	AA	AA	GG	GG	GG	AA	GG	GG	AA	GG	GG	GG
Chr02_11329341	NA	2	11329341	NA	NA	NA	NA	NA	NA	NA	TT	TT	TT	TT	TT	TT	TT	NN	TT	TT	TT	TT	TT	TT	TT	TT	CC	TT	NN	TT	TT	TT	TT	NN	TT	CC	TT	TT	NN	TT	CC	CC	CC	TT	TT	TT	TT	TT	NN
Chr02_11377219	NA	2	11377219	NA	NA	NA	NA	NA	NA	NA	CC	CC	CC	CC	CC	CC	CC	CC	CC	CC	CC	CC	CC	CC	CC	CC	CC	CC	CC	CC	CC	CC	CC	CC	CC	TT	CC	CC	NN	NN	TT	TT	CC	CC	CC	CC	CC	CC	CC
Chr02_11837780	NA	2	11837780	NA	NA	NA	NA	NA	NA	NA	AA	AA	AA	AA	AA	AA	AA	AA	AA	AA	AA	AA	AA	AA	AA	AA	GG	AA	AA	AA	AA	AA	AA	AA	AA	AA	AA	AA	AA	AA	AA	AA	GG	AA	AA	AA	AA	AA	AA
Chr02_11838002	NA	2	11838002	NA	NA	NA	NA	NA	NA	NA	TT	TT	TT	TT	TT	TT	TT	TT	TT	TT	TT	TT	TT	TT	TT	TT	CC	TT	TT	TT	TT	TT	TT	TT	TT	TT	TT	TT	TT	TT	TT	TT	CC	TT	TT	TT	TT	TT	TT
Chr02_11838070	NA	2	11838070	NA	NA	NA	NA	NA	NA	NA	TT	TT	TT	TT	TT	TT	TT	TT	TT	TT	TT	TT	TT	TT	TT	TT	GG	TT	TT	TT	TT	TT	TT	TT	TT	TT	TT	TT	TT	TT	TT	TT	GG	TT	TT	TT	TT	TT	TT
Chr02_11935964	NA	2	11935964	NA	NA	NA	NA	NA	NA	NA	GG	CC	CC	CC	CC	CC	CC	CC	CC	CC	CC	CC	GG	GG	GG	GG	CC	CC	CC	GG	CC	CC	CC	CC	CC	CC	CC	CC	CC	NN	CC	CC	CC	CC	CC	CC	CC	GG	CC
Chr02_11936018	NA	2	11936018	NA	NA	NA	NA	NA	NA	NA	AA	AA	AA	AA	AA	AA	AA	AA	AA	AA	AA	AA	AA	AA	AA	AA	AA	AA	TT	AA	AA	TT	AA	AA	AA	TT	AA	TT	TT	NN	NN	NN	AA	AA	TT	TT	AA	AA	TT
Chr02_12029925	NA	2	12029925	NA	NA	NA	NA	NA	NA	NA	AA	AA	AA	AA	AA	AA	AA	AA	NN	AA	AA	AA	AA	AA	AA	AA	GG	AA	GG	AA	AA	NN	AA	AA	AA	GG	AA	GG	GG	AA	GG	GG	GG	AA	AA	NN	AA	AA	GG
Chr02_12079130	NA	2	12079130	NA	NA	NA	NA	NA	NA	NA	TT	TT	TT	TT	TT	TT	TT	TT	TT	TT	TT	TT	TT	TT	TT	TT	TT	TT	TT	TT	TT	TT	TT	TT	TT	TT	TT	TT	NN	TT	TT	TT	TT	TT	TT	TT	TT	TT	TT
Chr02_12086588	NA	2	12086588	NA	NA	NA	NA	NA	NA	NA	GG	GG	GG	GG	GG	GG	GG	GG	GG	GG	GG	GG	GG	GG	GG	GG	AA	GG	AA	GG	GG	AA	GG	GG	GG	AA	GG	AA	AA	GG	AA	AA	AA	GG	GG	AA	GG	GG	AA
Chr02_12222745	NA	2	12222745	NA	NA	NA	NA	NA	NA	NA	AA	AA	AA	AA	AA	AA	AA	AA	AA	AA	AA	AA	AA	AA	AA	AA	GG	AA	NN	AA	AA	GG	AA	AA	AA	GG	AA	GG	GG	AA	GG	GG	GG	AA	AA	GG	AA	AA	GG
Chr02_12222772	NA	2	12222772	NA	NA	NA	NA	NA	NA	NA	CC	CC	CC	CC	CC	CC	CC	CC	CC	CC	CC	CC	CC	CC	CC	CC	TT	CC	NN	CC	CC	TT	CC	CC	CC	TT	CC	TT	TT	CC	TT	TT	TT	CC	CC	TT	CC	CC	TT
Chr02_12296367	NA	2	12296367	NA	NA	NA	NA	NA	NA	NA	GG	GG	GG	GG	GG	GG	GG	GG	GG	GG	GG	GG	GG	AA	GG	AA	AA	GG	GG	AA	GG	GG	GG	GG	GG	GG	GG	GG	AA	GG	GG	GG	AA	GG	GG	GG	GG	GG	AA
Chr02_12672385	NA	2	12672385	NA	NA	NA	NA	NA	NA	NA	CC	CC	CC	CC	CC	CC	CC	CC	CC	CC	CC	CC	CC	CC	CC	CC	CC	CC	CC	CC	CC	CC	CC	CC	CC	CC	CC	CC	NN	CC	CC	NN	CC	CC	CC	CC	CC	CC	NN
Chr02_13181821	NA	2	13181821	NA	NA	NA	NA	NA	NA	NA	CC	CC	CC	CC	CC	CC	CC	CC	CC	CC	CC	CC	CC	CC	CC	CC	CC	CC	CC	CC	CC	TT	CC	CC	CC	CC	CC	TT	CC	CC	CC	CC	CC	CC	CC	TT	CC	CC	CC
Chr02_13181828	NA	2	13181828	NA	NA	NA	NA	NA	NA	NA	GG	GG	GG	GG	GG	GG	GG	GG	GG	GG	GG	GG	GG	GG	GG	GG	GG	GG	GG	GG	GG	AA	GG	GG	GG	GG	GG	AA	GG	GG	GG	GG	GG	GG	GG	AA	GG	GG	GG
Chr02_13783276	NA	2	13783276	NA	NA	NA	NA	NA	NA	NA	TT	TT	TT	TT	TT	TT	TT	TT	TT	TT	TT	TT	TT	TT	TT	TT	TT	TT	TC	TT	TT	TT	TT	TT	TT	TT	TT	TT	TC	TT	TT	TT	TT	TT	TT	TT	TT	TT	TT
Chr02_13783309	NA	2	13783309	NA	NA	NA	NA	NA	NA	NA	CC	CC	CC	CC	CC	CC	CC	CC	CC	CC	CC	CT	TT	CC	CT	CT	CC	CC	CT	CC	CC	CC	CC	CC	CC	CC	CC	CT	CT	CT	CC	CC	CC	CT	CT	CC	CC	CC	TT
Chr02_13783310	NA	2	13783310	NA	NA	NA	NA	NA	NA	NA	AA	AA	AA	AA	AA	AA	AA	AA	AA	AA	AA	AG	GG	AA	AG	AG	AA	AA	AG	AA	AA	AA	AA	AA	AA	AA	AA	AG	AG	AG	AA	AA	AA	AG	AG	AA	AA	AA	GG
Chr02_13783325	NA	2	13783325	NA	NA	NA	NA	NA	NA	NA	CC	CC	CC	CC	CC	CC	CC	CC	CC	CC	CC	CT	TT	CC	CT	CT	CC	CC	CT	CC	CC	CC	CC	CC	CC	CC	CC	CT	CT	CT	CC	CC	CC	CT	CT	CC	CC	CC	TT
Chr02_13783326	NA	2	13783326	NA	NA	NA	NA	NA	NA	NA	AA	AA	AA	AA	AA	AA	AA	AA	AA	AA	AA	AG	GG	AA	AG	AG	AA	AA	AG	AA	AA	AA	AA	AA	AA	AA	AA	AG	AG	AG	AA	AA	AA	AG	AG	AA	AA	AA	GG
Chr02_13979499	NA	2	13979499	NA	NA	NA	NA	NA	NA	NA	TT	TT	TT	TT	TT	TT	TT	TT	TT	TT	TT	TT	CC	TT	TT	TT	CC	TT	TT	TT	TT	TT	TT	CC	TT	CC	CC	TT	TT	CC	CC	NN	TT	CC	TT	TT	TT	CC	TT
Chr02_14129366	NA	2	14129366	NA	NA	NA	NA	NA	NA	NA	AA	AA	AA	AA	AA	AA	AA	AA	AA	AA	AA	AA	AA	AA	AA	AA	AA	AA	AA	AA	AA	AA	AA	AA	AA	AA	AA	AA	TT	AA	AA	AA	AA	AA	AA	AA	AA	AA	TT
Chr02_14149329	NA	2	14149329	NA	NA	NA	NA	NA	NA	NA	AA	AA	AA	AA	AA	AA	AA	AA	AA	AA	AA	AA	AA	AA	TT	AA	AA	AA	AA	AA	AA	AA	AA	AA	AA	AA	AA	AA	AA	TT	AA	AA	AA	AA	AA	AA	AA	AA	AA
Chr02_14283834	NA	2	14283834	NA	NA	NA	NA	NA	NA	NA	GG	GG	AA	GG	GG	GG	GG	GG	GG	GG	GG	GG	AA	GG	AA	GG	GG	GG	GG	GG	AA	GG	GG	NN	GG	GG	GG	GG	GG	AA	GG	GG	GG	GG	GG	GG	GG	AA	GG
Chr02_14305778	NA	2	14305778	NA	NA	NA	NA	NA	NA	NA	AA	AA	AA	AA	AA	AA	AA	AA	AA	AA	AA	AA	AA	AA	AA	AA	AA	AA	GG	AA	AA	AA	AA	AA	AA	AA	AA	AA	GG	AA	AA	AA	AA	AA	AA	AA	AA	AA	GG
Chr02_14368180	NA	2	14368180	NA	NA	NA	NA	NA	NA	NA	TT	TT	TT	TT	TT	TT	TT	NN	TT	TT	TT	TT	TT	TT	TT	TT	TT	TT	NN	TT	TT	TT	TT	TT	TT	TT	TT	TT	NN	TT	TT	TT	TT	TT	TT	TT	TT	TT	NN
Chr02_14478104	NA	2	14478104	NA	NA	NA	NA	NA	NA	NA	AA	AA	AA	AA	AA	AA	AA	AA	AA	AA	AA	AA	AA	AA	AA	AA	AA	AA	AA	AA	AA	AA	AA	AA	AA	AA	AA	AA	AA	AA	AA	AA	AA	AA	AA	AA	AA	AA	AA
Chr02_14489230	NA	2	14489230	NA	NA	NA	NA	NA	NA	NA	NN	TT	TT	TT	TT	TT	TT	TT	TT	TT	TT	TT	TT	TT	TT	TT	TT	NN	CC	TT	TT	TT	TT	TT	TT	TT	TT	TT	NN	NN	TT	NN	TT	TT	TT	TT	TT	TT	NN
Chr02_14489287	NA	2	14489287	NA	NA	NA	NA	NA	NA	NA	NN	GG	GG	GG	GG	GG	GG	GG	GG	GG	GG	GG	GG	GG	GG	GG	GG	NN	CC	GG	GG	GG	GG	GG	GG	GG	GG	GG	NN	NN	GG	NN	GG	GG	GG	GG	GG	GG	NN
Chr02_14506180	NA	2	14506180	NA	NA	NA	NA	NA	NA	NA	AA	AA	AA	AA	AA	AA	AA	AA	AA	AA	AA	AA	AA	AA	CC	AA	CC	AA	AA	AA	CC	AA	AA	AA	AA	CC	CC	AA	CC	AA	AA	AA	AA	CC	CC	CC	AA	AA	CC
Chr02_14506208	NA	2	14506208	NA	NA	NA	NA	NA	NA	NA	CC	CC	CC	CC	CC	CC	CC	CC	CC	CC	CC	CC	CC	CC	TT	CC	TT	CC	TT	CC	TT	CC	CC	CC	CC	TT	TT	CC	TT	CC	CC	CC	CC	TT	TT	TT	CC	CC	TT
Chr02_14758307	NA	2	14758307	NA	NA	NA	NA	NA	NA	NA	CC	GG	GG	GG	GG	GG	GG	GG	GG	GG	GG	CC	GG	GG	CC	GG	CC	GG	CC	GG	GG	GG	GG	NN	GG	CC	GG	GG	GG	CC	GG	GG	NN	GG	CC	CC	GG	GG	GG
Chr02_14794279	NA	2	14794279	NA	NA	NA	NA	NA	NA	NA	GG	AA	GG	AA	AA	AA	AA	AA	AA	AA	AA	GG	GG	AA	GG	AA	GG	AA	GG	AA	GG	AA	AA	GG	AA	GG	AA	AA	GG	GG	AA	AA	AA	AA	GG	GG	AA	GG	AA
Chr02_14794315	NA	2	14794315	NA	NA	NA	NA	NA	NA	NA	CC	TT	TT	TT	TT	TT	TT	TT	TT	TT	TT	CC	TT	TT	CC	TT	CC	TT	TT	TT	CC	TT	TT	CC	TT	CC	TT	TT	CC	CC	TT	TT	TT	TT	CC	CC	TT	TT	TT
Chr02_15131818	NA	2	15131818	NA	NA	NA	NA	NA	NA	NA	AA	AA	AA	AA	AA	AA	AA	AA	AA	AA	AA	AA	AA	AA	AA	AA	AA	AA	GG	AA	AA	AA	AA	AA	AA	AA	AA	AA	AA	AA	AA	AA	AA	AA	AA	AA	AA	AA	AA
Chr02_15256929	NA	2	15256929	NA	NA	NA	NA	NA	NA	NA	CC	CC	CC	CC	CC	CC	CC	CC	CC	CC	CC	CC	TT	CC	CC	CC	CC	CC	CC	CC	CC	CC	CC	CC	CC	TT	TT	CC	TT	CC	TT	CC	CC	TT	CC	CC	CC	CC	TT
Chr02_15552879	NA	2	15552879	NA	NA	NA	NA	NA	NA	NA	AA	AA	AA	AA	AA	AA	AA	AA	AA	AA	AA	AA	AA	AA	AA	GG	AA	AA	AA	AA	AA	AA	AA	GG	AA	AA	GG	AA	AA	AA	AA	AA	AA	AA	AA	GG	AA	GG	AA
Chr02_15568855	NA	2	15568855	NA	NA	NA	NA	NA	NA	NA	AA	CC	AA	AA	CC	CC	CC	CC	AA	CC	CC	AA	AA	AA	CC	AA	AA	CC	AA	AA	AA	AA	CC	AA	CC	CC	AA	AA	AA	AA	AA	AA	CC	AA	AA	AA	CC	AA	CC
Chr02_15571822	NA	2	15571822	NA	NA	NA	NA	NA	NA	NA	GG	GG	GG	GG	GG	GG	GG	GG	GG	GG	GG	GG	GG	GG	GG	GG	GG	GG	NN	GG	GG	GG	GG	GG	GG	AA	GG	GG	NN	GG	GG	GG	GG	GG	GG	GG	GG	GG	GG
Chr02_15571868	NA	2	15571868	NA	NA	NA	NA	NA	NA	NA	GG	GG	GG	GG	GG	GG	GG	GG	GG	GG	GG	GG	GG	GG	GG	GG	GG	GG	NN	GG	GG	GG	GG	GG	GG	AA	GG	GG	NN	GG	GG	GG	GG	GG	GG	GG	GG	GG	GG
Chr02_15571873	NA	2	15571873	NA	NA	NA	NA	NA	NA	NA	CC	AA	CC	CC	AA	AA	AA	AA	CC	AA	AA	CC	CC	CC	NN	CC	CC	AA	NN	CC	CC	CC	AA	CC	AA	CC	CC	CC	NN	CC	CC	CC	AA	CC	CC	CC	AA	CC	AA
Chr02_15571876	NA	2	15571876	NA	NA	NA	NA	NA	NA	NA	CC	CC	CC	CC	CC	CC	CC	CC	CC	CC	CC	CC	CC	CC	NN	CC	CC	CC	NN	CC	CC	CC	CC	CC	CC	TT	CC	CC	NN	CC	CC	CC	CC	CC	CC	CC	CC	CC	CC
Chr02_15571882	NA	2	15571882	NA	NA	NA	NA	NA	NA	NA	TT	CC	TT	TT	CC	CC	CC	CC	TT	CC	CC	TT	TT	TT	NN	TT	TT	CC	NN	TT	NN	TT	CC	TT	CC	CC	TT	TT	NN	TT	TT	TT	CC	TT	TT	TT	CC	TT	CC
Chr02_15571883	NA	2	15571883	NA	NA	NA	NA	NA	NA	NA	CC	CC	CC	CC	CC	CC	CC	CC	CC	CC	CC	CC	CC	CC	CC	CC	CC	CC	NN	CC	CC	CC	CC	CC	CC	TT	CC	CC	NN	CC	CC	CC	CC	CC	CC	CC	CC	CC	CC
Chr02_15571885	NA	2	15571885	NA	NA	NA	NA	NA	NA	NA	CC	CC	CC	CC	CC	CC	CC	CC	CC	CC	CC	CC	CC	CC	CC	CC	CC	CC	CC	CC	CC	CC	CC	CC	CC	TT	CC	CC	NN	CC	CC	CC	CC	CC	CC	CC	CC	CC	CC
Chr02_15571892	NA	2	15571892	NA	NA	NA	NA	NA	NA	NA	GG	GG	GG	GG	GG	GG	GG	GG	GG	GG	GG	GG	GG	GG	GG	GG	GG	GG	GG	GG	GG	GG	GG	GG	GG	AA	GG	GG	NN	GG	GG	GG	GG	GG	GG	GG	GG	GG	GG
Chr02_15577694	NA	2	15577694	NA	NA	NA	NA	NA	NA	NA	GG	AA	GG	GG	AA	AA	AA	AA	GG	AA	AA	GG	GG	GG	NN	GG	GG	AA	GG	GG	GG	GG	AA	GG	AA	GG	GG	GG	GG	GG	GG	GG	NN	GG	GG	GG	NN	GG	AA
Chr02_15693475	NA	2	15693475	NA	NA	NA	NA	NA	NA	NA	CC	TT	CC	CC	TT	TT	TT	TT	CC	TT	TT	CC	CC	CC	CC	CC	CC	TT	TT	CC	CC	CC	TT	CC	TT	CC	CC	CC	CC	CC	CC	CC	TT	CC	CC	CC	TT	CC	CC
Chr02_15695731	NA	2	15695731	NA	NA	NA	NA	NA	NA	NA	AA	TT	AA	AA	TT	TT	TT	TT	AA	TT	NN	AA	AA	AA	NN	AA	AA	TT	TT	AA	AA	AA	TT	AA	TT	AA	AA	AA	TT	AA	AA	AA	TT	AA	AA	AA	TT	AA	AA
Chr02_15701451	NA	2	15701451	NA	NA	NA	NA	NA	NA	NA	TT	TT	TT	TT	TT	TT	TT	TT	TT	TT	TT	TT	NN	TT	NN	TT	TT	TT	TT	TT	TT	TT	TT	TT	TT	TT	TT	TT	CC	NN	TT	TT	TT	NN	TT	TT	TT	TT	NN
Chr02_15885270	NA	2	15885270	NA	NA	NA	NA	NA	NA	NA	AA	GG	GG	GG	GG	GG	GG	GG	GG	GG	GG	GG	GG	GG	GG	AA	GG	GG	AA	GG	GG	GG	GG	AA	GG	GG	GG	GG	GG	GG	GG	GG	GG	GG	GG	GG	GG	AA	GG
Chr02_15923392	NA	2	15923392	NA	NA	NA	NA	NA	NA	NA	TT	CC	CC	CC	CC	CC	CC	CC	CC	CC	CC	TT	CC	CC	CC	TT	CC	CC	TT	TT	CC	CC	CC	TT	CC	CC	CC	CC	CC	CC	CC	CC	CC	CC	CC	CC	CC	TT	CC
Chr02_16115859	NA	2	16115859	NA	NA	NA	NA	NA	NA	NA	AA	AA	AA	AA	AA	AA	AA	AA	AA	AA	AA	GG	AA	AA	AA	AA	AA	AA	AA	GG	AA	AA	AA	AA	AA	AA	AA	AA	AA	AA	AA	AA	AA	AA	AA	AA	AA	AA	AA
Chr02_16115862	NA	2	16115862	NA	NA	NA	NA	NA	NA	NA	CC	CC	CC	CC	CC	CC	CC	CC	CC	CC	CC	TT	CC	CC	CC	CC	CC	CC	CC	TT	CC	CC	CC	CC	CC	CC	CC	CC	CC	CC	CC	CC	CC	CC	CC	CC	CC	CC	CC
Chr02_16115872	NA	2	16115872	NA	NA	NA	NA	NA	NA	NA	GG	AA	AA	AA	AA	AA	AA	AA	AA	AA	AA	GG	AA	AA	AA	AG	AA	AA	GG	GG	AA	AA	AA	AG	AA	AA	AA	AA	AA	AA	AA	AA	AA	AA	AA	AA	AA	AG	AA
Chr02_16115908	NA	2	16115908	NA	NA	NA	NA	NA	NA	NA	GG	GG	GG	GG	GG	GG	GG	GG	GG	GG	GG	AA	GG	GG	GG	GG	GG	GG	GG	AA	GG	GG	GG	GG	GG	GG	GG	GG	GG	GG	GG	GG	GG	GG	GG	GG	GG	GG	GG
Chr02_16217185	NA	2	16217185	NA	NA	NA	NA	NA	NA	NA	AA	AA	AA	AA	AA	AA	AA	AA	AA	AA	AA	TT	AA	AA	AA	AA	AA	AA	AA	TT	AA	AA	AA	AA	AA	AA	AA	AA	AA	AA	AA	AA	AA	AA	AA	AA	AA	AA	AA
Chr02_16279369	NA	2	16279369	NA	NA	NA	NA	NA	NA	NA	GG	GG	GG	GG	GG	GG	GG	GG	GG	GG	GG	AA	GG	GG	GG	GG	GG	GG	GG	AA	GG	GG	GG	GG	GG	GG	GG	GG	GG	GG	GG	GG	GG	GG	GG	GG	GG	GA	GG
Chr02_16284724	NA	2	16284724	NA	NA	NA	NA	NA	NA	NA	AA	CC	CC	CC	CC	CC	CC	CC	CC	CC	CC	CC	CC	CC	CC	AA	CC	CC	AA	CC	CC	CC	CC	AA	CC	CC	CC	CC	CC	CC	CC	CC	CC	CC	CC	CC	CC	AA	CC
Chr02_16547871	NA	2	16547871	NA	NA	NA	NA	NA	NA	NA	AA	AA	AA	AA	AA	AA	AA	AA	AA	AA	AA	GG	AA	AA	AA	AA	AA	AA	AA	GG	AA	AA	AA	AA	AA	AA	AA	AA	AA	AA	AA	NN	AA	AA	AA	AA	AA	AA	AA
Chr02_16693970	NA	2	16693970	NA	NA	NA	NA	NA	NA	NA	TT	TT	TT	TT	TT	TT	TT	TT	TT	TT	TT	CC	TT	TT	TT	TT	TT	TT	TT	CC	TT	TT	TT	TT	TT	TT	TT	TT	TT	TT	TT	TT	TT	TT	TT	TT	TT	TT	TT
Chr02_16693975	NA	2	16693975	NA	NA	NA	NA	NA	NA	NA	GG	GG	GG	GG	GG	GG	GG	GG	GG	GG	GG	AA	GG	GG	GG	GG	GG	GG	GG	AA	GG	GG	GG	GG	GG	GG	GG	GG	GG	GG	GG	GG	GG	GG	GG	GG	GG	GG	GG
Chr02_16693994	NA	2	16693994	NA	NA	NA	NA	NA	NA	NA	CC	CC	CC	CC	CC	CC	CC	CC	CC	CC	CC	TT	CC	CC	CC	CC	CC	CC	CC	TT	CC	CC	CC	CC	CC	CC	CC	CC	CC	CC	CC	CC	CC	CC	CC	CC	CC	CC	CC
Chr02_16709658	NA	2	16709658	NA	NA	NA	NA	NA	NA	NA	GG	GG	GG	GG	GG	GG	GG	GG	GG	GG	GG	AA	GG	GG	GG	GG	GG	GG	GG	AA	GG	GG	GG	GG	GG	GG	GG	NN	GG	NN	GG	GG	GG	GG	GG	GG	GG	GG	GG
Chr02_16812968	NA	2	16812968	NA	NA	NA	NA	NA	NA	NA	AA	AA	AA	AA	AA	AA	AA	AA	AA	AA	AA	CC	AA	AA	AA	AA	AA	AA	AA	CC	AA	AA	AA	AA	AA	AA	AA	AA	AA	AA	AA	AA	AA	AA	AA	AA	AA	AA	AA
Chr02_16864141	NA	2	16864141	NA	NA	NA	NA	NA	NA	NA	TT	TT	TT	TT	TT	TT	TT	TT	TT	TT	TT	CC	TT	TT	TT	TT	TT	TT	TT	CC	TT	TT	TT	TT	TT	TT	TT	TT	TT	TT	TT	TT	TT	TT	TT	TT	TT	TT	TT
Chr02_16962030	NA	2	16962030	NA	NA	NA	NA	NA	NA	NA	GG	GG	GG	GG	GG	GG	NN	GG	NN	GG	GG	AA	GG	GG	GG	GG	GG	GG	GG	AA	GG	GG	GG	GG	GG	GG	GG	GG	NN	NN	GG	NN	GG	GG	GG	GG	GG	GG	GG
Chr02_17374598	NA	2	17374598	NA	NA	NA	NA	NA	NA	NA	TT	TT	TT	TT	TT	TT	TT	TT	TT	TT	TT	CC	TT	TT	TT	TT	TT	TT	TT	CC	TT	TT	TT	TT	TT	TT	TT	TT	TT	TT	TT	TT	TT	TT	TT	TT	TT	TT	NN
Chr02_17374890	NA	2	17374890	NA	NA	NA	NA	NA	NA	NA	AA	AA	AG	AA	AA	AA	AA	AA	AA	AA	AA	AA	AA	AA	AG	AA	AA	AA	AA	NN	AA	AA	NN	AA	AG	AA	AA	AA	AA	AA	AG	NN	AG	AA	AA	AA	AG	AA	AA
Chr02_17374895	NA	2	17374895	NA	NA	NA	NA	NA	NA	NA	CC	CC	CT	CC	CC	CC	CC	CC	CC	CC	CC	CC	CC	CC	CT	CC	CC	CC	CC	NN	CC	CC	NN	CC	CT	CC	CC	CC	CC	CC	CT	NN	CT	CC	CC	CC	CT	CC	CC
Chr02_17374905	NA	2	17374905	NA	NA	NA	NA	NA	NA	NA	TT	TT	TC	TT	TT	TT	TT	TT	TT	TT	TT	TT	TT	TT	TC	TT	TT	TT	TT	NN	TT	TT	NN	TT	TC	TT	TT	TT	TT	TT	TC	NN	TC	TT	TT	TT	TC	TT	TT
Chr02_17401570	NA	2	17401570	NA	NA	NA	NA	NA	NA	NA	AA	AA	AA	AA	AA	AA	AA	AA	AA	AA	AA	GG	AA	AA	AA	AA	NN	AA	AA	GG	AA	AA	AA	AA	AA	NN	AA	AA	AA	NN	AA	AA	AA	AA	AA	AA	AA	AA	AA
Chr02_17531686	NA	2	17531686	NA	NA	NA	NA	NA	NA	NA	CC	CC	CC	CC	CC	CC	CC	CC	CC	CC	CC	TT	CC	CC	CC	CC	CC	CC	CC	TT	CC	CC	CC	CC	CC	CC	CC	CC	CC	CC	CC	CC	CC	CC	CC	CC	CC	CC	CC
Chr02_17621507	NA	2	17621507	NA	NA	NA	NA	NA	NA	NA	CC	CC	CC	CC	CC	CC	CC	CC	CC	CC	CC	CT	CC	CC	CC	CC	CC	CC	CC	TT	CC	CC	CC	CC	CC	NN	CC	CC	CC	NN	CC	CC	CC	CC	CC	CC	CC	CC	CC
Chr02_17694674	NA	2	17694674	NA	NA	NA	NA	NA	NA	NA	CC	CC	CC	CC	CC	CC	CC	CC	CC	CC	CC	CT	CC	CC	CC	CC	CC	CC	CC	TT	CC	CC	CC	CC	CC	CC	CC	CC	CC	CC	CC	CC	CC	CC	CC	CC	CC	CC	CC
Chr02_17790591	NA	2	17790591	NA	NA	NA	NA	NA	NA	NA	AA	AA	AA	AA	AA	AA	AA	AA	AA	AA	AA	GG	AA	AA	AA	AA	AA	AA	AA	GG	AA	AA	AA	AA	AA	AA	AA	AA	AA	AA	AA	AA	AA	AA	AA	AA	AA	AA	AA
Chr02_18111252	NA	2	18111252	NA	NA	NA	NA	NA	NA	NA	CC	CC	CC	CC	CC	CC	CC	CC	CC	CC	CC	TT	CC	CC	CC	CC	CC	CC	CC	CT	CC	CC	CC	CC	CC	CC	CC	CC	CC	CC	CC	CC	CC	CC	CC	CC	CC	CC	CC
Chr02_18519785	NA	2	18519785	NA	NA	NA	NA	NA	NA	NA	CC	CC	CC	CC	CC	CC	CC	CC	CC	CC	CC	TT	CC	CC	CC	CT	CC	CC	CC	TT	CC	CC	CC	CC	CC	CC	CC	CC	CC	CC	CC	CC	CC	CC	CC	NN	CC	CC	CC
Chr02_18632267	NA	2	18632267	NA	NA	NA	NA	NA	NA	NA	TT	CC	CC	CC	CC	CC	CC	CC	CC	CC	CC	CC	CC	CC	CC	NN	CC	CC	TT	CC	CC	CC	CC	TT	CC	CC	CC	CC	CC	CC	CC	CC	CC	CC	CC	CC	CC	NN	CC
Chr02_18807548	NA	2	18807548	NA	NA	NA	NA	NA	NA	NA	AA	GG	GG	GG	GG	GG	GG	GG	GG	GG	GG	NN	NN	GG	GG	AA	GG	GG	NN	NN	GG	GG	GG	AA	GG	GG	GG	GG	GG	GG	GG	NN	GG	GG	GG	GG	GG	GG	GG
Chr02_18917429	NA	2	18917429	NA	NA	NA	NA	NA	NA	NA	GG	GG	GG	GG	GG	GG	GG	GG	GG	GG	GG	AA	GG	GG	GG	GG	GG	GG	NN	AA	GG	GG	GG	GG	GG	GG	GG	NN	GG	GG	GG	GG	GG	GG	GG	GG	GG	NN	NN
Chr02_19066203	NA	2	19066203	NA	NA	NA	NA	NA	NA	NA	TT	CC	CC	CC	CC	CC	CC	CC	NN	CC	CC	CC	CC	CC	CC	TT	CC	CC	NN	CC	CC	CC	CC	TT	CC	CC	CC	CC	CC	CC	CC	NN	CC	CC	CC	CC	CC	TT	CC
Chr02_19085499	NA	2	19085499	NA	NA	NA	NA	NA	NA	NA	GG	AA	AA	AA	AA	AA	AA	AA	AA	AA	AA	GG	AA	AA	AA	GG	AA	AA	GG	GG	AA	AA	AA	GG	AA	AA	AA	AA	AA	AA	NN	AA	AA	AA	AA	AA	AA	GG	AA
Chr02_19085562	NA	2	19085562	NA	NA	NA	NA	NA	NA	NA	CC	CC	CC	CC	CC	CC	CC	CC	CC	CC	CC	AA	CC	CC	CC	CC	CC	CC	CC	AA	CC	CC	CC	CC	CC	CC	CC	CC	CC	CC	NN	CC	CC	CC	CC	CC	CC	CC	CC
Chr02_19239630	NA	2	19239630	NA	NA	NA	NA	NA	NA	NA	AA	AA	AA	AA	AA	AA	AA	AA	AA	AA	AA	CC	AA	AA	AA	AA	AA	AA	AA	CC	AA	AA	AA	AA	AA	AA	AA	AA	AA	AA	AA	AA	AA	AA	AA	AA	AA	AA	AA
Chr02_19419497	NA	2	19419497	NA	NA	NA	NA	NA	NA	NA	GG	GG	GG	GG	GG	GG	GG	GG	GG	GG	GG	AA	GG	GG	GG	GG	GG	GG	GG	AA	GG	GG	GG	GG	GG	GG	GG	GG	GG	GG	GG	GG	GG	GG	GG	GG	GG	GG	GG
Chr02_19419498	NA	2	19419498	NA	NA	NA	NA	NA	NA	NA	CC	CC	CC	CC	CC	CC	CC	CC	CC	CC	CC	AA	CC	CC	CC	CC	CC	CC	CC	AA	CC	CC	CC	CC	CC	CC	CC	CC	CC	CC	CC	CC	CC	CC	CC	CC	CC	CC	CC
Chr02_19505338	NA	2	19505338	NA	NA	NA	NA	NA	NA	NA	C*	CC	CC	CC	CC	CC	CC	CC	CC	CC	CC	TT	CC	CC	CC	CC	CC	CC	C*	TT	CC	CC	CC	C*	CC	CC	CC	CC	CC	CC	CC	CC	CC	CC	CC	CC	CC	CC	CC
Chr02_19505339	NA	2	19505339	NA	NA	NA	NA	NA	NA	NA	T*	TT	TT	TT	TT	TT	TT	TT	TT	TT	TT	AA	TT	TT	TT	TT	TT	TT	T*	AA	TT	TT	TT	T*	TT	TT	TT	TT	TT	TT	TT	TT	TT	TT	TT	TT	TT	NN	TT
Chr02_20437696	NA	2	20437696	NA	NA	NA	NA	NA	NA	NA	AA	CC	CC	CC	CC	CC	CC	CC	CC	CC	CC	AA	CC	CC	CC	NN	CC	CC	NN	AA	CC	CC	CC	NN	CC	CC	CC	CC	CC	CC	CC	NN	CC	CC	CC	CC	CC	AA	NN
Chr02_20437704	NA	2	20437704	NA	NA	NA	NA	NA	NA	NA	AA	AA	AA	AA	AA	AA	AA	AA	AA	AA	AA	GG	AA	AA	AA	AA	AA	AA	AA	GG	AA	AA	AA	AA	AA	AA	AA	AA	AA	AA	AA	NN	AA	AA	AA	AA	AA	AA	NN
Chr02_20483708	NA	2	20483708	NA	NA	NA	NA	NA	NA	NA	GG	GG	GG	GG	GG	GG	GG	GG	GG	GG	GG	TT	GG	GG	GG	GG	GG	GG	NN	TT	GG	GG	GG	GG	GG	GG	GG	GG	GG	GG	GG	GG	GG	GG	GG	GG	GG	GG	GG
Chr02_20483743	NA	2	20483743	NA	NA	NA	NA	NA	NA	NA	AA	AA	AA	AA	AA	AA	AA	AA	AA	AA	AA	GG	AA	AA	AA	AA	AA	AA	NN	GG	AA	AA	AA	AA	AA	AA	AA	AA	AA	AA	AA	AA	AA	AA	AA	AA	AA	AA	AA
Chr02_20483788	NA	2	20483788	NA	NA	NA	NA	NA	NA	NA	CC	CC	CC	CC	CC	CC	CC	CC	CC	CC	CC	TT	CC	CC	CC	CC	CC	CC	NN	TT	CC	CC	CC	CC	CC	CC	CC	CC	CC	CC	CC	CC	CC	CC	CC	CC	CC	CC	CC
Chr02_20566631	NA	2	20566631	NA	NA	NA	NA	NA	NA	NA	TT	TT	TT	TT	TT	TT	TT	TT	TT	TT	TT	CC	TT	TT	TT	TT	TT	TT	TT	CC	TT	TT	TT	TT	TT	TT	TT	NN	TT	TT	NN	NN	TT	TT	TT	TT	TT	TT	TT
Chr02_20677480	NA	2	20677480	NA	NA	NA	NA	NA	NA	NA	GG	AA	AA	AA	AA	AA	AA	AA	AA	AA	AA	GG	AA	AA	AA	GG	AA	AA	GG	GG	AA	AA	AA	GG	AA	AA	AA	AA	AA	AA	AA	AA	AA	AA	AA	AA	AA	GG	AA
Chr02_20677551	NA	2	20677551	NA	NA	NA	NA	NA	NA	NA	AA	GG	GG	GG	GG	GG	GG	GG	GG	GG	GG	GG	GG	GG	GG	AA	GG	GG	AA	GG	GG	GG	GG	AA	GG	GG	GG	GG	GG	GG	GG	GG	GG	GG	GG	GG	GG	AA	GG
Chr02_20842266	NA	2	20842266	NA	NA	NA	NA	NA	NA	NA	CC	CC	CC	CC	CC	CC	CC	CC	CC	CC	CC	TT	CC	CC	CC	CC	CC	CC	CC	TT	CC	CC	CC	CC	CC	CC	CC	CC	CC	CC	CC	CC	CC	CC	CC	CC	CC	CC	CC
Chr02_20918715	NA	2	20918715	NA	NA	NA	NA	NA	NA	NA	CC	CC	CC	CC	CC	CC	CC	CC	NN	CC	CC	TT	CC	CC	CC	CC	CC	CC	CC	TT	CC	CC	CC	CC	CC	CC	CC	CC	CC	CC	CC	CC	CC	CC	CC	CC	CC	CC	CC
Chr02_20947685	NA	2	20947685	NA	NA	NA	NA	NA	NA	NA	TT	CC	CC	CC	CC	CC	CC	CC	CC	CC	CC	CC	CC	CC	CC	NN	CC	CC	TT	CC	CC	CC	CC	TT	CC	CC	CC	NN	CC	CC	CC	CC	CC	CC	CC	CC	CC	TT	CC
Chr02_20947716	NA	2	20947716	NA	NA	NA	NA	NA	NA	NA	AA	TT	TT	TT	TT	TT	TT	TT	TT	TT	TT	TT	TT	TT	TT	NN	TT	TT	AA	TT	TT	TT	TT	AA	TT	TT	TT	NN	TT	TT	TT	TT	TT	TT	TT	TT	TT	AA	TT
Chr02_21005675	NA	2	21005675	NA	NA	NA	NA	NA	NA	NA	GG	AA	AA	AA	AA	AA	AA	AA	AA	AA	AA	GG	AA	AA	AA	GG	AA	AA	GG	GG	AA	AA	AA	GG	AA	AA	AA	AA	AA	AA	AA	AA	AA	AA	AA	AA	AA	GG	AA
Chr02_21062503	NA	2	21062503	NA	NA	NA	NA	NA	NA	NA	TT	TT	TT	TT	TT	TT	TT	TT	TT	TT	TT	TT	NN	TT	TT	TC	TT	TT	TT	TT	NN	TT	TT	TT	TT	TT	TT	TC	TT	TT	TT	TT	TT	TT	CC	NN	TT	TC	TT
Chr02_21062606	NA	2	21062606	NA	NA	NA	NA	NA	NA	NA	CC	CC	CC	CC	CC	CC	CC	CC	CC	CC	CC	AA	CC	CC	CC	CC	CC	CC	CC	AA	CC	CC	CC	CC	CC	CC	CC	CC	CC	CC	CC	CC	CC	CC	CC	CC	CC	CC	CC
Chr02_21298780	NA	2	21298780	NA	NA	NA	NA	NA	NA	NA	CC	CC	CC	CC	CC	CC	CC	CC	CC	CC	CC	TT	CC	CC	CC	CC	CC	CC	CC	TT	CC	CC	CC	CC	CC	CC	CC	CC	CC	CC	CC	CC	CC	CC	CC	CC	CC	CC	CC
Chr02_21316439	NA	2	21316439	NA	NA	NA	NA	NA	NA	NA	GG	AA	AA	AA	AA	AA	AA	AA	AA	AA	AA	GG	AA	AA	AA	GG	AA	AA	NN	NN	AA	AA	AA	GG	AA	AA	AA	AA	AA	AA	AA	AA	AA	AA	AA	AA	AA	GG	AA
Chr02_21352045	NA	2	21352045	NA	NA	NA	NA	NA	NA	NA	GG	AA	AA	AA	AA	AA	AA	AA	AA	AA	AA	GG	AA	AA	AA	GG	AA	AA	GG	GG	AA	AA	AA	GG	AA	AA	AA	AA	AA	AA	AA	AA	AA	AA	AA	AA	AA	GG	AA
Chr02_21360292	NA	2	21360292	NA	NA	NA	NA	NA	NA	NA	GG	GG	AA	AA	GG	GG	GG	GG	AA	GG	GG	GG	AA	AA	GG	GG	GG	GG	GG	GG	GG	AA	GG	GG	GG	AA	AA	AA	GG	AA	AA	AA	GG	AA	AA	GG	GG	GG	NN
Chr02_21488595	NA	2	21488595	NA	NA	NA	NA	NA	NA	NA	GG	GG	GG	GG	GG	GG	GG	GG	GG	GG	GG	AA	GG	GG	GG	GG	GG	GG	NN	AA	GG	GG	GG	GG	GG	GG	GG	GG	GG	GG	GG	GG	GG	GG	GG	GG	GG	GG	GG
Chr02_21552972	NA	2	21552972	NA	NA	NA	NA	NA	NA	NA	CC	CC	CC	TT	CC	CC	CC	CC	CC	CC	CC	CC	CC	TT	CC	CC	CC	CC	CC	CC	CC	CC	CC	CC	CC	CC	CC	CC	CC	CC	TT	TT	CC	CC	CC	CC	CC	CC	TT
Chr02_21587116	NA	2	21587116	NA	NA	NA	NA	NA	NA	NA	GG	GG	GG	GG	GG	GG	GG	GG	GG	GG	GG	AA	GG	GG	GG	GG	GG	GG	GG	AA	NN	GG	NN	GG	GG	GG	GG	NN	GG	NN	GG	NN	GG	GG	GG	GG	GG	GG	GG
Chr02_21620164	NA	2	21620164	NA	NA	NA	NA	NA	NA	NA	GG	GG	GG	GG	GG	GG	GG	GG	GG	GG	GG	TT	GG	GG	GG	GG	GG	GG	GG	TT	GG	GG	GG	GG	GG	GG	GG	GG	GG	GG	GG	NN	GG	GG	GG	GG	GG	GG	GG
Chr02_21661902	NA	2	21661902	NA	NA	NA	NA	NA	NA	NA	CC	TT	TT	TT	TT	TT	TT	TT	TT	TT	TT	TT	TT	TT	TT	NN	TT	TT	CC	TT	TT	TT	TT	CC	TT	TT	TT	TT	TT	TT	TT	TT	TT	TT	TT	TT	TT	TC	TT
Chr02_21958899	NA	2	21958899	NA	NA	NA	NA	NA	NA	NA	NN	TT	TT	TT	TT	TT	TT	TT	TT	TT	TT	TT	TT	TT	TT	TT	TT	TT	TT	TT	TT	TT	TT	TT	TT	TT	TT	TT	CC	TT	TT	TT	TT	TT	CC	TT	TT	TT	TT
Chr02_22086204	NA	2	22086204	NA	NA	NA	NA	NA	NA	NA	CC	TT	TT	TT	TT	TT	TT	TT	TT	TT	TT	CC	TT	TT	TT	CC	TT	TT	NN	CC	TT	TT	TT	CC	TT	TT	TT	TT	TT	TT	TT	TT	TT	TT	TT	TT	TT	NN	TT
Chr02_22266069	NA	2	22266069	NA	NA	NA	NA	NA	NA	NA	NN	TA	TA	TA	TA	TA	TT	TA	TA	TA	TT	NN	TA	TA	TA	TT	TA	TA	TT	TT	TA	TA	TA	NN	TA	TT	TA	AA	TA	TT	TA	TT	TA	TA	TA	TT	TA	TT	TA
Chr02_22327039	NA	2	22327039	NA	NA	NA	NA	NA	NA	NA	AA	TT	TT	TT	TT	TT	TT	TT	TT	TT	TT	TT	TT	TT	TT	TT	TT	TT	AA	NN	TT	TT	TT	AA	TT	TT	TT	TT	TT	TT	TT	NN	TT	TT	TT	TT	TT	TA	TT
Chr02_22434263	NA	2	22434263	NA	NA	NA	NA	NA	NA	NA	TT	CC	CC	CC	CC	CC	CC	CC	CC	CC	CC	CC	CC	CC	CC	TT	CC	CC	NN	CC	CC	CC	CC	TT	CC	CC	CC	CC	CC	CC	CC	NN	CC	CC	CC	CC	CC	TT	CC
Chr02_22604675	NA	2	22604675	NA	NA	NA	NA	NA	NA	NA	AA	GG	GG	GG	GG	GG	GG	GG	GG	GG	NN	GG	GG	GG	NN	AA	GG	GG	NN	GG	GG	GG	GG	AA	GG	GG	GG	GG	GG	GG	GG	NN	GG	GG	GG	GG	GG	AA	GG
Chr02_22730807	NA	2	22730807	NA	NA	NA	NA	NA	NA	NA	AA	CC	CC	CC	CC	CC	CC	CC	CC	CC	CC	NN	CC	CC	CC	AA	CC	CC	AA	NN	CC	CC	CC	AA	CC	CC	CC	CC	CC	CC	CC	CC	CC	CC	CC	CC	CC	AA	CC
Chr02_23014447	NA	2	23014447	NA	NA	NA	NA	NA	NA	NA	CC	TT	TT	TT	TT	TT	TT	TT	TT	TT	TT	NN	TT	TT	TT	CC	TT	TT	CC	NN	TT	TT	TT	CC	TT	TT	TT	TT	TT	TT	TT	TT	TT	TT	TT	TT	TT	CC	TT
Chr02_23371955	NA	2	23371955	NA	NA	NA	NA	NA	NA	NA	AA	AA	AA	AA	AA	AA	AA	AA	AA	AA	AA	GG	AA	AA	AA	AA	AA	AA	AA	GG	AA	AA	AA	AA	AA	AA	AA	AA	AA	AA	AA	AA	AA	AA	AA	AA	AA	AA	AA
Chr02_23396978	NA	2	23396978	NA	NA	NA	NA	NA	NA	NA	CC	CC	CC	CC	CC	CC	CC	CC	CC	CC	CC	TT	CC	CC	CC	CC	CC	CC	CC	TT	CC	CC	CC	CC	CC	CC	CC	CC	CC	CC	CC	CC	CC	CC	CC	NN	NN	CC	CC
Chr02_23456796	NA	2	23456796	NA	NA	NA	NA	NA	NA	NA	CC	TT	TT	TT	TT	TT	TT	TT	TT	TT	TT	CC	TT	TT	TT	TC	TT	TT	CC	CC	TT	TT	TT	CC	TT	TT	TT	TT	TT	TT	TT	TT	TT	TT	TT	TT	TT	CC	TT
Chr02_23456825	NA	2	23456825	NA	NA	NA	NA	NA	NA	NA	AA	TT	TT	TT	TT	TT	TT	TT	TT	TT	TT	TT	TT	TT	TT	TA	TT	TT	TT	TT	TT	TT	TT	AA	TT	TT	TT	TT	TT	TT	TT	TT	TT	TT	TT	TT	TT	AA	TT
Chr02_23495825	NA	2	23495825	NA	NA	NA	NA	NA	NA	NA	TG	TT	TT	TG	TT	TG	TT	TT	GG	TT	TG	GG	TT	TT	TT	TT	NN	TG	TT	GG	TG	TT	TG	TG	TG	TT	GG	TT	GG	TT	TG	TT	TT	GG	TT	TT	TG	TG	TT
Chr02_23495849	NA	2	23495849	NA	NA	NA	NA	NA	NA	NA	GC	GG	GG	GC	GG	GC	GG	GG	CC	GG	GC	GC	GG	GG	GG	GG	NN	GC	GG	GG	GC	GG	GC	GC	GC	GG	CC	GG	GG	GG	GC	GG	GG	CC	GG	GG	GC	GC	GG
Chr02_23495855	NA	2	23495855	NA	NA	NA	NA	NA	NA	NA	GA	GG	GG	GA	GG	GA	GG	GG	AA	GG	GA	GA	GG	GG	GG	GG	NN	GA	GG	GG	GA	GG	GA	GA	GA	GG	AA	GG	AA	GG	GA	GG	GG	AA	GG	GG	GA	GA	GG
Chr02_23495876	NA	2	23495876	NA	NA	NA	NA	NA	NA	NA	AT	AA	AA	AT	AA	AT	AA	AA	TT	AA	AT	AT	AA	AA	AA	AA	NN	AT	AA	AA	AT	AA	AT	AT	AT	AA	TT	AA	TT	AA	AT	AA	AA	TT	AA	AA	AT	AT	AA
Chr02_23495913	NA	2	23495913	NA	NA	NA	NA	NA	NA	NA	GA	GG	GG	GA	GG	GA	GG	GG	AA	GG	GA	GA	GG	GG	GG	GG	AA	GA	GG	GG	GA	GG	GA	GA	GA	GG	AA	GG	AA	GG	GA	GG	GG	GA	GG	GG	GA	AA	GG
Chr02_23495932	NA	2	23495932	NA	NA	NA	NA	NA	NA	NA	CT	CC	CC	CT	CC	CT	CC	CC	TT	CC	CT	CT	CC	CC	CC	CC	TT	CT	CC	CC	NN	CC	CT	CT	CT	CC	TT	CC	TT	CC	CT	CC	CC	CT	CC	CC	CT	TT	CC
Chr02_23703037	NA	2	23703037	NA	NA	NA	NA	NA	NA	NA	GG	GG	GG	GG	GG	GG	GG	GG	GG	GG	GG	AA	GG	GG	GG	GG	GG	GG	NN	AA	GG	NN	GG	GG	GG	GG	GG	GG	NN	GG	NN	GG	GG	GG	GG	GG	GG	GG	GG
Chr02_23934899	NA	2	23934899	NA	NA	NA	NA	NA	NA	NA	TT	AA	AA	AA	AA	AA	AA	AA	AA	AA	AA	AA	AA	AA	AA	NN	AA	AA	TT	AA	AA	AA	AA	TT	AA	AA	AA	AA	AA	AA	AA	AA	AA	AA	AA	AA	AA	TT	AA
Chr02_24626930	NA	2	24626930	NA	NA	NA	NA	NA	NA	NA	AA	AA	AA	AA	AA	AA	AA	AA	AA	AA	AA	GG	AA	AA	AA	AA	AA	AA	AA	GG	AA	AA	AA	AA	AA	AA	AA	AA	AA	AA	AA	AG	AA	AA	AA	AA	AA	AA	AA
Chr02_24626941	NA	2	24626941	NA	NA	NA	NA	NA	NA	NA	AA	AA	AA	AA	AA	AA	AA	AA	AA	AA	AA	GG	AA	AA	AA	AA	AA	AA	AA	GG	AA	AA	AA	AA	AA	AA	AA	AA	AA	AA	AA	AG	AA	AA	AA	AA	AA	AA	AA
Chr02_24763525	NA	2	24763525	NA	NA	NA	NA	NA	NA	NA	NN	GG	GG	GG	GG	GG	GG	GG	GG	GG	GG	GG	GG	GG	GG	AA	GG	GG	AA	GG	GG	GG	GG	AA	GG	GG	GG	GG	GG	GG	GG	GG	GG	GG	GG	GG	GG	AA	GG
Chr02_24969728	NA	2	24969728	NA	NA	NA	NA	NA	NA	NA	AA	GG	GG	GG	GG	GG	GG	GG	GG	GG	GG	GG	GG	GG	GG	AA	GG	GG	AA	GG	GG	GG	GG	AA	GG	GG	GG	NN	GG	GG	GG	NN	GG	GG	GG	NN	GG	NN	GG
Chr02_25143308	NA	2	25143308	NA	NA	NA	NA	NA	NA	NA	NN	CC	CC	TT	CC	CC	CC	CC	CC	CC	CC	NN	CC	TT	CC	NN	CC	CC	NN	NN	CC	CC	CC	NN	CC	CC	CC	CC	CC	CC	TT	TT	CC	CC	CC	CC	CC	CC	TT
Chr02_25143796	NA	2	25143796	NA	NA	NA	NA	NA	NA	NA	AA	AA	AA	AA	AA	AA	AA	AA	AA	AA	AA	GG	AA	AA	AA	AA	AA	AA	AA	GG	AA	AA	AA	AA	AA	AA	AA	AA	AA	AA	AA	AA	AA	AA	AA	AA	AA	AA	AA
Chr02_25435159	NA	2	25435159	NA	NA	NA	NA	NA	NA	NA	CC	CC	CC	CC	CC	CC	CC	CC	CC	CC	CC	TT	CC	CC	CC	CC	CC	CC	CC	TT	CC	CC	CC	CC	CC	CC	CC	CC	CC	CC	CC	CC	CC	CC	CC	CC	CC	CC	CC
Chr02_25448200	NA	2	25448200	NA	NA	NA	NA	NA	NA	NA	GG	AA	AA	AA	AA	AA	AA	AA	AA	AA	AA	GG	AA	AG	AA	NN	AA	AA	GG	GG	AA	AA	AA	GG	AA	AA	AA	AA	AA	AA	AA	AA	AA	AA	AA	AA	AA	GG	AA
Chr02_25454403	NA	2	25454403	NA	NA	NA	NA	NA	NA	NA	AA	GG	GG	GG	GG	GG	GG	GG	GG	GG	GG	GG	GG	GG	GG	AA	GG	GG	AA	GG	GG	GG	GG	AA	GG	GG	GG	GG	GG	GG	GG	GG	GG	GG	GG	GG	GG	AA	GG
Chr02_25456057	NA	2	25456057	NA	NA	NA	NA	NA	NA	NA	GG	TT	GG	GG	TT	TT	TT	TT	GG	TT	TT	GG	GG	GG	TT	GG	TT	TT	GG	GG	TT	GG	TT	GG	TT	GG	GG	GG	TT	GG	GG	NN	TT	GG	NN	TT	TT	GG	GG
Chr02_25529749	NA	2	25529749	NA	NA	NA	NA	NA	NA	NA	TC	TC	TT	TT	TT	TC	TT	TT	TT	TT	TT	NN	TT	TT	TT	TT	TT	TT	TT	TT	TT	TC	TT	TT	TT	TT	TC	TT	TT	TT	TC	TT	TT	TT	TT	TT	TT	TT	TT
Chr02_25529819	NA	2	25529819	NA	NA	NA	NA	NA	NA	NA	CG	CG	CC	CC	CC	CG	CC	CC	CC	CC	CC	CC	CC	CC	CC	CC	CC	CC	CC	CC	CC	CG	CC	CC	CC	CC	CG	CC	CC	CC	CG	CC	CC	CC	CC	CC	CC	CC	CC
Chr02_25623287	NA	2	25623287	NA	NA	NA	NA	NA	NA	NA	TT	TT	TT	TT	TT	TT	TT	TT	TT	TT	TT	CC	TT	TT	TT	TT	TT	TT	TT	TC	TT	TT	TT	TT	TT	TT	TT	TT	TT	TT	TT	TT	TT	TT	TT	TT	TT	TT	TT
Chr02_25623361	NA	2	25623361	NA	NA	NA	NA	NA	NA	NA	CC	TT	TT	TT	TT	TT	TT	TT	TT	TT	TT	CC	TT	TT	TT	CC	TT	TT	NN	TC	TT	TT	TT	CC	TT	TT	TT	TT	TT	TT	TT	TT	TT	TT	TT	TT	TT	CC	TT
Chr02_26041628	NA	2	26041628	NA	NA	NA	NA	NA	NA	NA	CC	CC	TT	TT	CC	CC	CC	CC	TT	CC	CC	TT	TT	TT	CC	CC	TT	CC	CC	TT	CC	TT	CC	CC	CC	TT	TT	TT	CC	TT	TT	TT	CC	TT	TT	CC	CC	CC	TT
Chr02_26041689	NA	2	26041689	NA	NA	NA	NA	NA	NA	NA	AA	AA	GG	GG	AA	AA	AA	AA	GG	AA	AA	GG	GG	GG	AA	AA	GG	AA	AA	GG	AA	GG	AA	AA	AA	GG	GG	GG	AA	GG	GG	GG	AA	GG	GG	AA	AA	AA	GG
Chr02_26060392	NA	2	26060392	NA	NA	NA	NA	NA	NA	NA	TT	TT	TT	TT	TT	TT	NN	TT	TT	TT	TT	CC	TT	TT	TT	TT	TT	TT	NN	CC	TT	TT	NN	TT	TT	TT	TT	TT	TT	TT	TT	TT	TT	TT	TT	TT	TT	TT	TT
Chr02_26134928	NA	2	26134928	NA	NA	NA	NA	NA	NA	NA	AA	GG	AA	AA	AA	AG	AG	GG	AA	AG	AG	AA	AA	AA	GG	AA	AA	GG	AA	AA	AG	AA	AG	AA	AA	AA	AA	AA	AG	AA	AA	AA	GG	AA	AA	GG	AA	AA	AA
Chr02_26134947	NA	2	26134947	NA	NA	NA	NA	NA	NA	NA	CT	CC	CT	CC	CT	CT	CC	CC	CC	CT	CT	CT	CC	CT	CC	CC	CC	NN	TT	CC	CT	CT	CT	CC	TT	TT	CT	CT	CT	NN	CT	CC	CC	CC	CT	CC	NN	CT	TT
Chr02_26134978	NA	2	26134978	NA	NA	NA	NA	NA	NA	NA	GA	GG	GA	GG	GA	GA	GG	GG	GG	GA	GA	GA	GG	GA	GG	GG	GG	GG	NN	GG	GG	GA	GA	GG	AA	AA	GG	GA	GA	NN	GA	GG	GG	GG	GA	GG	NN	GA	AA
Chr02_26181390	NA	2	26181390	NA	NA	NA	NA	NA	NA	NA	GG	GG	TT	TT	GG	GG	GG	NN	TT	GG	GG	GG	TT	TT	GG	GG	TT	GG	NN	GG	GG	TT	GG	GG	GG	TT	TT	TT	GG	TT	TT	TT	GG	TT	TT	TT	GG	GG	NN
Chr02_26605313	NA	2	26605313	NA	NA	NA	NA	NA	NA	NA	AA	AA	AA	AA	AA	AA	AA	AA	AA	AA	AA	AA	TT	AA	AA	AA	AA	AA	AA	TT	AA	AA	AA	TT	AA	NN	AA	AA	AA	NN	AA	AA	AA	AT	AA	AA	AA	TT	AA
Chr02_26605322	NA	2	26605322	NA	NA	NA	NA	NA	NA	NA	TT	TT	TT	TT	TT	TT	TT	TT	TT	TT	TT	TT	AA	TT	TT	TT	TT	TT	TT	AA	TT	TT	TT	AA	TT	NN	TT	TT	TT	NN	TT	TT	TT	TA	TT	TT	TT	AA	TT
Chr02_26786066	NA	2	26786066	NA	NA	NA	NA	NA	NA	NA	CC	TT	CC	CC	TT	TT	TT	TT	CC	TT	TT	CC	CC	CC	TT	CC	CC	TT	CC	CC	TT	CC	TT	CC	TT	TT	CC	CC	TT	CT	CC	CC	TT	CC	CC	TT	TT	CC	CC
Chr02_27047971	NA	2	27047971	NA	NA	NA	NA	NA	NA	NA	TT	TT	TT	TT	TT	TT	TT	TT	TT	TT	TT	CC	TT	TT	TT	TT	TT	TT	TT	CC	TT	TT	TT	TT	TT	NN	TT	TT	NN	TT	TT	TT	TT	TT	TT	TT	TT	TT	TT
Chr02_27048203	NA	2	27048203	NA	NA	NA	NA	NA	NA	NA	CC	CC	TT	TT	CC	CC	CC	CC	TT	CC	CC	CC	TT	TT	CC	CC	TT	CC	CC	CC	TT	TT	TC	CC	CC	CC	TT	TT	CC	TT	TT	TT	CC	TT	TT	CC	CC	CC	TT
Chr02_27084388	NA	2	27084388	NA	NA	NA	NA	NA	NA	NA	GG	GG	AA	AA	GG	GG	GG	GG	AA	GG	GG	GG	AA	AA	GG	GG	AA	GG	GG	GG	AA	AA	GG	GG	GG	GG	AA	AA	GG	AA	AA	AA	GG	AA	AA	GG	GG	GG	AA
Chr02_28726135	NA	2	28726135	NA	NA	NA	NA	NA	NA	NA	CC	CC	AA	CC	CC	CC	CC	CC	CC	CC	CC	CC	AA	CC	CC	CC	AA	CC	CC	CC	CC	AA	CC	CC	CC	CC	AA	AA	CC	AA	CC	CC	CC	AA	AA	CC	CC	CC	CC
Chr02_29960769	NA	2	29960769	NA	NA	NA	NA	NA	NA	NA	CC	CC	CC	CC	CC	CC	CC	CC	CC	CC	CC	CC	TT	CC	CC	CC	CC	CC	NN	CC	CC	TT	CC	TT	CC	CC	CC	CC	TT	CC	CC	CC	CC	TT	TT	TT	CC	CC	TT
Chr02_29960771	NA	2	29960771	NA	NA	NA	NA	NA	NA	NA	GG	GG	GG	GG	GG	GG	GG	GG	GG	GG	GG	GG	GG	GG	GG	GG	GG	GG	NN	GG	GG	GG	GG	GG	GG	AA	AA	GG	GG	GG	GG	GG	GG	GG	GG	GG	GG	GG	GG
Chr02_30798106	NA	2	30798106	NA	NA	NA	NA	NA	NA	NA	TT	TC	TT	TT	TC	TT	TT	TC	NN	TC	TT	TC	TT	TT	TT	TT	TT	TT	NN	TT	TT	TT	TT	TT	CC	TT	NN	TT	TT	NN	NN	CC	TT	TC	TT	TT	NN	TT	NN
Chr02_30798182	NA	2	30798182	NA	NA	NA	NA	NA	NA	NA	CC	CT	CC	CC	CT	CC	CC	CT	NN	CT	NN	CT	CC	CC	CC	CC	CC	CC	NN	CC	CC	CC	CC	CC	TT	CC	NN	CC	CC	NN	NN	TT	CC	CT	CC	CC	CC	CC	CC
Chr02_30932636	NA	2	30932636	NA	NA	NA	NA	NA	NA	NA	GG	GG	AA	GG	GG	GG	GG	GG	GG	GG	GG	AA	AA	GG	GG	GG	AA	GG	GG	AA	GG	AA	GG	GG	GG	GG	NN	AA	GG	NN	GG	NN	GG	NN	AA	GG	GG	GG	GG
Chr02_31437977	NA	2	31437977	NA	NA	NA	NA	NA	NA	NA	CC	CC	TT	CC	CC	CC	CC	CC	CC	CC	CC	CC	TT	CC	TT	CC	TT	CC	NN	CC	CC	TT	CC	CC	CC	CC	TT	TT	CC	CC	CC	CC	CC	TT	TT	CC	CC	CC	CC
Chr02_31665600	NA	2	31665600	NA	NA	NA	NA	NA	NA	NA	CC	CC	TT	CC	CC	CC	CC	CC	CC	CC	CC	CC	TT	CC	TT	NN	TT	CC	TT	CC	NN	TT	CC	CC	CC	CC	TT	TT	CC	CC	CC	CT	CC	TT	TT	CC	CC	CC	CC
Chr02_31689633	NA	2	31689633	NA	NA	NA	NA	NA	NA	NA	GG	GG	AA	GG	GG	GG	GG	GG	GG	GG	GG	GG	AA	GG	AA	GG	AA	GG	NN	GG	NN	AA	GG	GG	GG	GG	AA	AA	GG	GG	GG	NN	GG	AA	AA	GG	GG	GG	GG
Chr02_31845021	NA	2	31845021	NA	NA	NA	NA	NA	NA	NA	TT	TT	GG	TT	TT	TT	TT	TT	TT	TT	TT	TT	GG	TT	GG	TT	GG	TT	GG	TT	TT	GG	TT	TT	TT	TT	GG	GG	TT	TT	TT	NN	TT	GG	GG	TT	TT	TT	TT
Chr02_31845038	NA	2	31845038	NA	NA	NA	NA	NA	NA	NA	CC	CC	TT	CC	CC	CC	CC	CC	CC	CC	CC	CC	TT	CC	TT	CC	TT	CC	TT	CC	CC	TT	CC	CC	CC	CC	TT	TT	CC	CC	CC	NN	CC	TT	TT	CC	CC	CC	CC
Chr02_31845040	NA	2	31845040	NA	NA	NA	NA	NA	NA	NA	AA	AA	GG	AA	AA	AA	AA	AA	AA	AA	AA	AA	GG	AA	GG	AA	GG	AA	GG	AA	AA	GG	AA	AA	AA	AA	GG	GG	AA	AA	AA	NN	AA	GG	GG	AA	AA	AA	AA
Chr02_31845041	NA	2	31845041	NA	NA	NA	NA	NA	NA	NA	TT	TT	CC	TT	TT	TT	TT	TT	TT	TT	TT	TT	CC	TT	CC	TT	CC	TT	CC	TT	TT	CC	TT	TT	TT	TT	CC	CC	TT	TT	TT	NN	TT	CC	CC	TT	TT	TT	TT
Chr02_31845048	NA	2	31845048	NA	NA	NA	NA	NA	NA	NA	AA	AA	GG	AA	AA	AA	AA	AA	AA	AA	AA	AA	GG	AA	GG	AA	GG	AA	GG	AA	AA	GG	AA	AA	AA	AA	GG	GG	AA	AA	AA	NN	AA	GG	GG	AA	AA	AA	AA
Chr02_31845074	NA	2	31845074	NA	NA	NA	NA	NA	NA	NA	GG	GG	TT	GG	GG	GG	GG	GG	GG	GG	GG	GG	TT	GG	TT	GG	TT	GG	TT	GG	GG	TT	GG	GG	GG	GG	TT	TT	GG	GG	GG	NN	GG	TT	TT	GG	GG	GG	GG
Chr02_31845084	NA	2	31845084	NA	NA	NA	NA	NA	NA	NA	TT	TT	CC	TT	TT	TT	TT	TT	TT	TT	TT	TT	CC	TT	CC	TT	CC	TT	CC	TT	TT	CC	TT	TT	TT	TT	CC	CC	TT	TT	TT	NN	TT	CC	CC	TT	TT	TT	TT
Chr02_31845086	NA	2	31845086	NA	NA	NA	NA	NA	NA	NA	TT	TT	CC	TT	TT	TT	TT	TT	TT	TT	TT	TT	CC	TT	CC	TT	CC	TT	CC	TT	TT	CC	TT	TT	TT	TT	CC	CC	TT	TT	TT	NN	TT	CC	CC	TT	TT	TT	TT
Chr02_31845105	NA	2	31845105	NA	NA	NA	NA	NA	NA	NA	GG	GG	AA	GG	GG	GG	GG	GG	GG	GG	GG	GG	AA	GG	AA	GG	AA	GG	AA	GG	GG	AA	GG	GG	GG	GG	AA	AA	GG	GG	GG	NN	GG	AA	AA	GG	GG	GG	GG
Chr02_31845127	NA	2	31845127	NA	NA	NA	NA	NA	NA	NA	AA	AA	GG	AA	AA	AA	AA	AA	AA	AA	AA	AA	GG	AA	GG	AA	GG	AA	GG	AA	AA	GG	AA	AA	AA	AA	GG	GG	AA	AA	AA	NN	AA	GG	GG	AA	AA	AA	AA
Chr02_31845134	NA	2	31845134	NA	NA	NA	NA	NA	NA	NA	TT	TT	AA	TT	TT	TT	TT	TT	TT	TT	TT	TT	AA	TT	AA	TT	AA	TT	AA	TT	TT	AA	TT	TT	TT	TT	AA	AA	TT	TT	TT	NN	TT	AA	AA	TT	TT	TT	TT
Chr02_32134854	NA	2	32134854	NA	NA	NA	NA	NA	NA	NA	TT	TT	CC	TT	TT	TT	TT	TT	NN	TT	TT	TT	CC	TT	CC	TT	CC	TT	CC	TT	TT	CC	TT	TT	TT	TT	CC	TC	TT	TT	TT	NN	TT	CC	CC	TT	TT	TT	TT
Chr02_32142563	NA	2	32142563	NA	NA	NA	NA	NA	NA	NA	GG	GG	AA	GG	GG	GG	GG	GG	GG	GG	GG	GG	AA	GG	AA	GG	AA	GG	AA	GG	GG	AA	GG	GG	GG	GG	AA	AA	GG	GG	GG	GG	GG	AA	AA	GG	GG	GG	GG
Chr02_32252810	NA	2	32252810	NA	NA	NA	NA	NA	NA	NA	TT	TT	CC	TT	TT	TT	TT	TT	TT	TT	TT	TT	NN	TT	CC	TT	CC	TT	NN	TT	TT	CC	TT	TT	TT	TT	CC	CC	TT	TT	TT	NN	TT	CC	CC	TT	TT	TT	TT
Chr02_32253028	NA	2	32253028	NA	NA	NA	NA	NA	NA	NA	CC	CC	TT	CC	CC	CC	CC	CC	CC	CC	CC	CC	NN	CC	TT	CC	TT	CC	NN	CC	CC	TT	CC	CC	CC	CC	TT	TT	CC	CC	CC	NN	CC	TT	TT	CC	CC	CC	CC
Chr02_32281208	NA	2	32281208	NA	NA	NA	NA	NA	NA	NA	GG	GG	CC	GG	GG	GG	GG	GG	GG	GG	GG	GG	CC	GG	CC	GG	CC	GG	GG	GG	GG	CC	GG	GG	GG	GG	CC	CC	GG	GG	GG	GG	GG	CC	CC	GG	GG	GG	GG
Chr02_32281214	NA	2	32281214	NA	NA	NA	NA	NA	NA	NA	AA	AA	GG	AA	AA	AA	AA	AA	AA	AA	AA	GG	GG	AA	GG	AA	GG	AA	GG	GG	GG	GG	AA	AA	AA	AA	GG	GG	AA	AA	AA	AA	AA	GG	GG	AA	AA	AA	AA
Chr02_32461763	NA	2	32461763	NA	NA	NA	NA	NA	NA	NA	GG	GG	AA	GG	GG	GG	GG	GG	GG	GG	GG	AA	AA	GG	AA	GG	AA	GG	GG	AA	GG	AA	GG	GG	GG	GG	AA	AA	GG	GG	GG	GG	GG	AA	AA	GG	GG	GG	GG
Chr02_32726899	NA	2	32726899	NA	NA	NA	NA	NA	NA	NA	GG	GG	AA	GG	GG	GG	GG	GG	GG	GG	GG	AA	AA	GG	AA	GG	AA	GG	NN	AA	GG	AA	GG	GG	GG	GG	NN	AA	NN	NN	GG	NN	GG	AA	AA	GG	GG	GG	GG
Chr02_32942433	NA	2	32942433	NA	NA	NA	NA	NA	NA	NA	GG	GG	AA	GG	GG	GG	GG	GG	GG	GG	GG	GG	AA	GG	AA	GG	AA	GG	NN	GG	GG	AA	GG	GG	GG	GG	AA	AA	GG	GG	GG	GG	GG	AA	AA	GG	GG	NN	GG
Chr02_32942464	NA	2	32942464	NA	NA	NA	NA	NA	NA	NA	AA	AA	GG	AA	AA	AA	AA	AA	AA	AA	AA	AA	GG	AA	GG	AA	GG	AA	NN	AA	AA	GG	AA	AA	AA	AA	GG	GG	AA	AA	AA	AA	AA	GG	GG	AA	AA	NN	AA
Chr02_33139111	NA	2	33139111	NA	NA	NA	NA	NA	NA	NA	CC	CC	TT	CC	CC	CC	CC	CC	CC	CC	CC	CC	NN	CC	TT	CC	TT	CC	NN	CC	CC	TT	CC	CC	CC	CC	TT	TT	CC	CC	CC	CC	CC	TT	TT	CC	CC	CC	CC
Chr02_33165735	NA	2	33165735	NA	NA	NA	NA	NA	NA	NA	AA	AA	GG	AA	AA	AA	AA	AA	AA	AA	AA	GG	GG	AA	GG	AA	GG	AA	GG	GG	GG	GG	AA	AA	AA	AA	NN	NN	AA	AA	AA	AA	AA	GG	NN	AA	AA	AA	AA
Chr02_33386127	NA	2	33386127	NA	NA	NA	NA	NA	NA	NA	AA	AA	GG	AA	AA	AA	AA	AA	AA	AA	AA	GG	GG	AA	GG	AA	GG	AA	GG	GG	GG	GG	AA	AA	AA	AA	GG	GG	AA	AA	AA	AA	AA	GG	GG	AA	AA	AA	AA
Chr02_33645188	NA	2	33645188	NA	NA	NA	NA	NA	NA	NA	GG	GG	AA	GG	GG	GG	GG	GG	GG	GG	GG	GG	AA	GG	NN	GG	AA	GG	GG	GG	GG	NN	GG	GG	GG	GG	AA	NN	GG	GG	GG	GG	GG	AA	AA	GG	GG	GG	GG
Chr02_33646101	NA	2	33646101	NA	NA	NA	NA	NA	NA	NA	CC	CC	TT	CC	CC	CC	CC	CC	CC	CC	CC	CC	TT	CC	TT	CC	TT	CC	CC	CC	CC	TT	CC	CC	CC	CC	TT	TT	CC	NN	CC	CC	CC	TT	TT	CC	CC	CC	CC
Chr02_33850141	NA	2	33850141	NA	NA	NA	NA	NA	NA	NA	CC	CC	CC	CC	CC	CC	NN	CC	CC	CC	CC	AA	CC	CC	CC	CC	CC	CC	AA	AA	AA	CC	CC	CC	CC	CC	CC	CC	NN	CC	CC	CC	CC	CC	CC	CC	CC	CC	CC
Chr02_34469334	NA	2	34469334	NA	NA	NA	NA	NA	NA	NA	AA	AA	GG	AA	AA	AA	AA	AA	AA	AA	AA	AA	GG	AA	GG	AA	GG	AA	AA	AA	AA	GG	AA	AA	AA	AA	NN	NN	NN	NN	NN	AA	AA	GG	NN	AA	AA	AA	AA
Chr02_35186955	NA	2	35186955	NA	NA	NA	NA	NA	NA	NA	CC	CC	TT	CC	CC	CC	CC	CC	CC	CC	CC	CC	TT	CC	CC	CC	CC	CC	CC	CC	NN	TT	CC	NN	CC	CC	CC	NN	CC	CC	CC	CC	CC	CC	TT	CC	CC	CC	CC
Chr02_35187151	NA	2	35187151	NA	NA	NA	NA	NA	NA	NA	GG	GG	TT	GG	GG	GG	GG	GG	GG	GG	GG	GG	TT	GG	TT	GG	TT	GG	GG	GG	GG	TT	GG	GG	GG	GG	TT	TT	GG	GG	GG	GG	GG	TT	TT	GG	GG	GG	GG
Chr02_35340624	NA	2	35340624	NA	NA	NA	NA	NA	NA	NA	TT	TT	CC	TT	TT	TT	NN	TT	TT	TT	TT	CC	CC	TT	NN	TT	CC	TT	CC	CC	CC	CC	TT	TT	TT	TT	CC	CC	TT	NN	TT	TT	TT	CC	CC	TT	TT	TT	NN
Chr02_35411041	NA	2	35411041	NA	NA	NA	NA	NA	NA	NA	CC	CC	TT	CC	CC	CC	CC	CC	CC	CC	CC	CC	TT	NN	TT	CC	TT	CC	CC	CC	CC	NN	CC	CC	CC	CC	TT	TT	CC	CC	CC	CC	CC	TT	TT	CC	CC	CC	CC
Chr02_35411043	NA	2	35411043	NA	NA	NA	NA	NA	NA	NA	AA	AA	GG	AA	AA	AA	AA	AA	AA	AA	AA	AA	GG	NN	GG	AA	GG	AA	AA	AA	AA	NN	AA	AA	AA	AA	GG	GG	AA	AA	AA	AA	AA	GG	GG	AA	AA	AA	AA
Chr02_35482754	NA	2	35482754	NA	NA	NA	NA	NA	NA	NA	AC	AC	AA	AC	AC	AC	AA	AC	AA	AC	AC	AC	AA	AA	AA	AA	AA	AA	NN	AA	AC	AA	AC	AA	AC	NN	AA	AA	AA	AA	AC	NN	AA	AA	AA	AC	AC	AA	AA
Chr02_35482757	NA	2	35482757	NA	NA	NA	NA	NA	NA	NA	TC	TC	TT	TC	TC	TC	TT	TC	TT	TC	TC	TC	TT	TT	TT	TT	TT	TT	NN	TT	TC	TT	TC	TT	TC	NN	TT	TT	TT	TT	TC	NN	TT	TT	TT	TC	TC	TT	TT
Chr02_35482785	NA	2	35482785	NA	NA	NA	NA	NA	NA	NA	AG	AG	AA	AG	AG	AG	AA	AG	AA	AG	AG	AG	AA	AA	AA	AA	AA	AA	AA	AA	AG	AA	AG	AA	AG	AA	AA	AA	AA	AA	AG	NN	AA	AA	AA	AG	AG	AA	AA
Chr02_35482789	NA	2	35482789	NA	NA	NA	NA	NA	NA	NA	AG	AG	AA	AG	AG	AG	AA	AG	AA	AG	AG	AG	AA	AA	AA	AA	AA	AA	AA	AA	AG	AA	AG	AA	AG	AA	AA	AA	AA	AA	AG	NN	AA	AA	AA	AG	AG	AA	AA
Chr02_35482792	NA	2	35482792	NA	NA	NA	NA	NA	NA	NA	TT	TC	TT	TC	TC	TC	TT	TC	TT	TC	TC	TC	TT	TT	TT	TT	TT	TT	TT	TT	TC	TT	TC	TT	TC	TT	TT	TT	TT	TT	TT	NN	TT	TT	TT	TC	TT	TT	TT
Chr02_35482807	NA	2	35482807	NA	NA	NA	NA	NA	NA	NA	AA	AA	GG	AA	AA	AA	AA	AA	AA	AA	AA	AA	GG	AA	GG	AA	GG	AA	GG	AA	AA	GG	AA	AA	AA	AA	GG	GG	AA	AA	AA	NN	AA	GG	AG	AA	AA	AA	AA
Chr02_35482836	NA	2	35482836	NA	NA	NA	NA	NA	NA	NA	GG	GG	CC	GG	GG	GG	GG	GG	GG	GG	GG	GG	CC	GG	CC	GG	CC	GG	CC	GG	GG	CC	GG	GG	GG	GG	CC	CC	GG	GG	GG	NN	GG	CC	GC	GG	GG	GG	GG
Chr02_35520690	NA	2	35520690	NA	NA	NA	NA	NA	NA	NA	AA	AA	AG	AA	AA	AA	AA	AA	AA	AA	AA	AG	AG	AA	AG	AA	AG	AA	AA	AA	AG	AA	AA	AG	AA	AG	AG	AG	AG	AA	AA	AG	AA	AG	AG	AA	AA	AG	AA
Chr02_35520691	NA	2	35520691	NA	NA	NA	NA	NA	NA	NA	AA	AA	AG	AA	AA	AA	AA	AA	AA	AA	AA	AG	AG	AA	AG	AA	AG	AA	AA	AA	AG	AA	AA	AG	NN	AG	AG	AG	AG	AA	AA	AG	AA	AG	AG	AA	AA	AG	AA
Chr02_35520725	NA	2	35520725	NA	NA	NA	NA	NA	NA	NA	CC	CC	CT	CC	CC	CC	CC	CC	CC	CC	CC	CC	CT	CC	CT	CC	CT	CC	CC	CC	CC	CT	CC	CC	CC	CC	CC	CT	CC	CC	CC	CC	CC	CT	CT	CC	CC	CC	CC
Chr02_35598038	NA	2	35598038	NA	NA	NA	NA	NA	NA	NA	GG	GG	GG	GG	GG	GG	GG	GG	GG	GG	GG	GG	GG	GG	GG	AA	GG	GG	GG	GG	GG	GG	GG	AA	GG	GG	GG	GG	GG	GG	GG	GG	GG	GG	GG	GG	GG	AA	GG
Chr02_35598097	NA	2	35598097	NA	NA	NA	NA	NA	NA	NA	GG	GG	AA	GG	GG	GG	GG	GG	GG	GG	GG	GG	AA	GG	AA	GG	AA	GG	GG	GG	GG	AA	GG	GG	GG	GG	AA	AA	GG	GG	GG	GG	GG	AA	AA	GG	GG	GG	GG
Chr02_35598123	NA	2	35598123	NA	NA	NA	NA	NA	NA	NA	AA	AA	CC	AA	AA	AA	AA	AA	AA	AA	AA	AA	CC	AA	CC	AA	CC	AA	CC	AA	AA	CC	AA	AA	AA	AA	CC	NN	AA	AA	AA	AA	AA	CC	CC	AA	AA	AA	AA
Chr02_35753815	NA	2	35753815	NA	NA	NA	NA	NA	NA	NA	GG	GG	AA	GG	GG	GG	GG	GG	GG	GG	GG	GG	AA	GG	**	NN	AA	NN	NN	GG	GG	NN	GG	GG	GG	GG	NN	**	GG	GG	GG	GG	GG	AA	AA	GG	GG	GG	GG
Chr02_35753825	NA	2	35753825	NA	NA	NA	NA	NA	NA	NA	AA	AA	GG	AA	AA	AA	AA	AA	AA	AA	AA	AA	GG	AA	**	NN	GG	NN	NN	AA	AA	NN	AA	AA	AA	AA	NN	**	AA	AA	AA	AA	AA	GG	GG	AA	AA	AA	AA
Chr02_35753837	NA	2	35753837	NA	NA	NA	NA	NA	NA	NA	CC	CC	TT	CC	CC	CC	CC	CC	CC	CC	CC	CC	TT	CC	**	CC	TT	NN	CC	CC	CC	CC	CC	CC	CC	CC	NN	**	CC	CC	CC	CC	CC	TT	CT	CC	CC	CC	CC
Chr02_35753858	NA	2	35753858	NA	NA	NA	NA	NA	NA	NA	GG	GG	AA	GG	GG	GG	GG	GG	GG	GG	GG	GG	AA	GG	GG	GG	GG	NN	NN	GG	GG	GG	GG	GG	GG	GG	GG	NN	GG	GG	GG	GG	GG	AA	GG	GG	GG	GG	GG
Chr02_35753861	NA	2	35753861	NA	NA	NA	NA	NA	NA	NA	TT	TT	CC	TT	TT	TT	TT	TT	TT	TT	TT	TT	CC	TT	TT	TT	TT	NN	TT	TT	TT	TT	TT	TT	TT	TT	TT	TT	TT	TT	TT	TT	TT	CC	TT	TT	TT	TT	TT
Chr02_35753925	NA	2	35753925	NA	NA	NA	NA	NA	NA	NA	AA	AA	TT	AA	AA	AA	AA	AA	AA	AA	AA	AA	TT	AA	TT	AA	TT	NN	NN	AA	AA	TT	AA	AA	AA	AA	TT	NN	AA	AA	AA	AA	AA	TT	AA	AA	AA	AA	AA
Chr02_35754059	NA	2	35754059	NA	NA	NA	NA	NA	NA	NA	GG	GG	AA	GG	GG	GG	GG	GG	GG	GG	GG	GG	AA	GG	AA	GG	AA	GG	GG	GG	GG	AA	GG	GG	GG	GG	AA	AA	GG	GG	GG	GG	GG	AA	AA	GG	GG	GG	GG
Chr02_35754223	NA	2	35754223	NA	NA	NA	NA	NA	NA	NA	GG	GG	AA	GG	GG	GG	GG	GG	GG	GG	GG	GG	NN	GG	AA	GG	NN	GG	NN	GG	GG	AA	GG	GG	GG	GG	NN	AA	GG	GG	GG	GG	GG	NN	NN	GG	GG	GG	GG
Chr02_35754374	NA	2	35754374	NA	NA	NA	NA	NA	NA	NA	CC	CC	AA	CC	CC	CC	CC	CC	CC	CC	CC	CC	AA	CC	AA	CC	AA	CC	NN	CC	CC	AA	CC	CC	CC	CC	AA	AA	CC	CC	CC	NN	CC	AA	AA	CC	CC	CC	CC
Chr02_35770872	NA	2	35770872	NA	NA	NA	NA	NA	NA	NA	TT	TT	CC	TT	TT	TT	TT	TT	TT	TT	TT	TT	CC	TT	CC	TT	CC	TT	CC	TT	TT	CC	TT	TT	TT	TT	CC	CC	TT	TT	TT	TT	TT	CC	CC	TT	TT	TT	TT
Chr02_36024092	NA	2	36024092	NA	NA	NA	NA	NA	NA	NA	TT	TT	AA	TT	TT	TT	TT	TT	TT	TT	TT	TT	AA	TT	AA	TT	AA	TT	TT	TT	TT	AA	TT	TT	TT	TT	AA	AA	NN	TT	TT	TT	TT	AA	AA	TT	TT	TA	NN
Chr02_36180053	NA	2	36180053	NA	NA	NA	NA	NA	NA	NA	AA	AA	TT	AA	AA	AA	AA	AA	AA	AA	AA	AA	TT	AA	TT	AA	TT	AA	AA	AA	AA	TT	AA	AA	AA	AA	TT	TT	AA	AA	AA	AA	AA	TT	TT	AA	AA	AA	AA
Chr02_36410830	NA	2	36410830	NA	NA	NA	NA	NA	NA	NA	GG	GG	GG	GG	GG	GG	GG	GG	GG	GG	GG	GG	GG	GG	GG	GG	GG	GG	GG	GG	GG	GG	GG	GG	GG	GG	GG	GG	GG	GG	GG	GG	GG	GG	GG	AA	GG	GG	GG
Chr02_36411657	NA	2	36411657	NA	NA	NA	NA	NA	NA	NA	TT	TT	CC	TT	TT	TT	TT	TT	TT	TT	TT	CC	CC	TT	NN	TT	CC	TT	CC	NN	CC	CC	TT	TT	TT	TT	NN	NN	TT	TT	TT	NN	TT	CC	CC	TT	TT	TT	NN
Chr02_36588177	NA	2	36588177	NA	NA	NA	NA	NA	NA	NA	CC	CC	CC	CC	CC	CC	CC	AA	CC	CC	CC	CC	CC	CC	CC	AA	CC	CC	NN	CC	AA	CC	CC	AA	CC	NN	CC	CC	AA	CC	CC	CC	CC	CC	CC	CC	CC	AA	NN
Chr02_36588188	NA	2	36588188	NA	NA	NA	NA	NA	NA	NA	AA	AA	AA	AA	AA	AA	AA	GG	AA	AA	AA	AA	AA	AA	AA	GG	AA	AA	NN	AA	GG	AA	AA	GG	AA	NN	AA	AA	NN	AA	AA	AA	AA	AA	AA	AA	AA	GG	NN
Chr02_36588239	NA	2	36588239	NA	NA	NA	NA	NA	NA	NA	AA	AA	AA	AA	AA	AA	AA	CC	AA	AA	AA	AA	AA	AA	AA	CC	AA	AA	NN	AA	AA	AA	AA	CC	AA	NN	AA	AA	CC	AA	AA	AA	AA	AA	AA	AC	AA	CC	AA
Chr02_36639436	NA	2	36639436	NA	NA	NA	NA	NA	NA	NA	GG	GG	GG	GG	GG	GG	GG	GA	GG	GG	GG	GG	GG	GG	GG	GA	GG	GG	GA	GG	GG	GG	GG	GA	GG	GA	GG	GG	GA	GG	GG	GG	GG	GG	GG	GG	GG	GA	GG
Chr02_36874950	NA	2	36874950	NA	NA	NA	NA	NA	NA	NA	CC	CC	CC	CC	CC	CC	CC	CC	CC	CC	CC	CC	CC	TT	CC	CC	CC	CC	NN	CC	CC	CC	CC	CC	CC	CC	CC	CC	CC	TT	TT	TT	CC	CC	CC	CC	CC	CC	TT
Chr02_37149108	NA	2	37149108	NA	NA	NA	NA	NA	NA	NA	CC	CC	CC	CC	CC	CC	CC	AA	CC	CC	CC	CC	CC	CC	CC	AA	CC	NN	CC	CC	AA	CC	CC	CA	CC	CC	CC	CC	AA	CC	CC	CC	CC	CC	CC	AA	CC	AA	CC
Chr02_37366918	NA	2	37366918	NA	NA	NA	NA	NA	NA	NA	AA	AG	AA	AG	AG	AG	AG	AG	AG	AG	AG	AA	AG	AG	AA	AA	AA	AG	NN	AA	NN	AA	AG	AA	AA	AA	AA	AA	AA	AA	AA	AG	AA	AA	AA	AA	AA	NN	AG
Chr02_37366964	NA	2	37366964	NA	NA	NA	NA	NA	NA	NA	CC	CA	CC	CA	CA	CA	CA	CA	CA	CA	CA	CC	CA	CA	CC	CC	CC	CA	NN	CC	NN	CC	CA	CC	CC	AA	CC	CC	CC	CC	CC	CA	CC	CC	CC	CC	CC	NN	CA
Chr02_38859188	NA	2	38859188	NA	NA	NA	NA	NA	NA	NA	CC	CC	CC	CC	CC	CC	CC	CC	CC	CC	CC	CC	CC	CC	CC	CC	TT	CC	NN	CC	CC	CC	CC	CC	CC	CC	CC	CC	TT	CC	CC	CC	CC	CC	CC	CC	CC	CC	CC
Chr02_38903265	NA	2	38903265	NA	NA	NA	NA	NA	NA	NA	GG	GG	GG	GG	GG	GG	GG	GG	GG	GG	GG	GG	GG	GG	GG	GG	GG	GG	AA	GG	AA	GG	GG	GG	GG	GG	GG	GG	AA	NN	GG	GG	GG	GG	GG	GG	GG	AA	GG
Chr02_38935935	NA	2	38935935	NA	NA	NA	NA	NA	NA	NA	AA	AA	AA	AA	AA	AA	AA	AA	AA	AA	AA	AA	AA	AA	GG	AA	AA	AA	AA	AA	AA	AA	AA	AA	AA	AA	AA	AA	AA	AA	AA	AA	AA	AA	AA	AA	AA	GG	AA
Chr02_38935936	NA	2	38935936	NA	NA	NA	NA	NA	NA	NA	TT	TT	TT	TT	TT	TT	TT	TT	TT	TT	TT	TT	TT	TT	CC	TT	TT	TT	CC	TT	CC	TT	TT	TT	TT	TT	TT	TT	NN	TT	TT	TT	TT	TT	TT	TT	TT	CC	TT
Chr02_39560572	NA	2	39560572	NA	NA	NA	NA	NA	NA	NA	TT	AA	AA	AA	AA	AA	AA	AA	AA	AA	AA	AA	TT	AA	AA	TT	AA	AA	AA	TT	AA	AA	AA	TT	AA	AA	AA	AA	AA	TT	TT	AA	AA	TT	TT	AA	AA	AA	TT
Chr02_39599912	NA	2	39599912	NA	NA	NA	NA	NA	NA	NA	AA	AA	TT	AA	AA	AA	AA	AA	AA	AA	AA	AA	AA	AA	NN	AA	AA	AA	TT	AA	AA	AA	AA	AA	AA	AA	AA	AA	TT	AA	AA	AA	AA	AA	AA	AA	AA	AA	AA
Chr02_39600089	NA	2	39600089	NA	NA	NA	NA	NA	NA	NA	GG	GG	CC	GG	GG	GG	GG	GG	GG	GG	GG	GG	GG	GG	NN	GG	GG	GG	CC	GG	GG	GG	GG	GG	GG	GG	GG	GG	CC	GG	GG	GG	GG	GG	GG	GG	GG	GG	GG
Chr02_39634936	NA	2	39634936	NA	NA	NA	NA	NA	NA	NA	TT	TT	TT	TT	TT	TT	TT	TT	TT	TT	TT	TT	TT	TT	TT	TT	GG	TT	NN	TT	GG	TT	TT	GG	TT	TT	TT	TT	TT	TT	TT	TT	TT	TT	TT	TT	TT	TT	TT
Chr02_39642125	NA	2	39642125	NA	NA	NA	NA	NA	NA	NA	NN	NN	AA	NN	NN	NN	NN	NN	NN	AA	AA	AA	AA	AA	AA	AA	CC	AA	AA	AA	CC	AA	AA	CC	AA	AA	AA	AA	AA	AA	AA	AA	AA	AA	AA	AA	AA	AA	AA
Chr02_39642170	NA	2	39642170	NA	NA	NA	NA	NA	NA	NA	NN	NN	GG	NN	NN	NN	NN	NN	NN	GG	GG	GG	GG	GG	GG	GG	CC	GG	GG	GG	CC	GG	GG	CC	GG	GG	GG	GG	GG	GG	GG	GG	GG	GG	GG	GG	GG	GG	GG
Chr02_39711360	NA	2	39711360	NA	NA	NA	NA	NA	NA	NA	CC	GG	GG	GG	GG	GG	GG	GG	GG	GG	GG	CC	CC	GG	GG	CC	CC	GG	GG	CC	CC	GG	GG	CC	GG	NN	CC	CC	GG	CC	CC	CC	GG	CC	CC	GG	CG	NN	CC
Chr02_39711372	NA	2	39711372	NA	NA	NA	NA	NA	NA	NA	TT	CC	CC	CC	CC	CC	CC	CC	CC	CC	CC	TT	TT	CC	CC	TT	CC	CC	CC	TT	TT	CC	CC	CC	CC	NN	TT	TT	CC	TT	TT	TT	CC	TT	TT	CC	TC	NN	TT
Chr02_39711375	NA	2	39711375	NA	NA	NA	NA	NA	NA	NA	GG	AA	AA	AA	AA	AA	AA	AA	AA	AA	AA	GG	GG	AA	AA	GG	GG	AA	AA	GG	GG	AA	AA	GG	AA	NN	GG	GG	AA	GG	GG	GG	AA	NN	NN	AA	GA	NN	NN
Chr02_39967575	NA	2	39967575	NA	NA	NA	NA	NA	NA	NA	GG	AA	GG	AA	AA	AA	AA	AA	AA	AA	AA	GG	AA	GG	GG	GG	AA	AA	GG	GG	GG	AA	AA	AA	AA	AA	GG	GG	GG	GG	GG	GG	GA	AA	AA	AA	AA	GG	AA
Chr02_39990296	NA	2	39990296	NA	NA	NA	NA	NA	NA	NA	GG	GG	AA	GG	GG	GG	GG	GG	GG	GG	GG	GG	GG	GG	GA	GG	GG	GG	AA	GG	GG	GA	GG	GG	GG	GG	GG	GG	AA	GG	GG	GG	GG	GG	GG	GG	GG	GG	GG
Chr02_39990317	NA	2	39990317	NA	NA	NA	NA	NA	NA	NA	GG	GG	AA	GG	GG	GG	GG	GG	GG	GG	GG	GG	GG	GG	GA	GG	GG	GG	AA	GG	GG	GG	GG	GG	GG	GG	GG	GG	AA	GG	GG	GG	GG	GG	GG	GG	GG	GG	GG
Chr02_40055126	NA	2	40055126	NA	NA	NA	NA	NA	NA	NA	GG	AA	AA	AA	AA	AA	AA	AA	AA	AA	AA	GG	AA	GG	AA	GG	GG	AA	AA	GG	GG	AA	AA	AA	AA	GG	GG	GG	AA	GG	GG	GG	AA	AA	AA	AA	AA	AA	AA
Chr02_40085078	NA	2	40085078	NA	NA	NA	NA	NA	NA	NA	GG	GG	AA	GG	GG	GG	GG	GG	GG	GG	GG	GG	GG	GG	AA	GG	GG	GG	AA	GG	GG	GG	GG	GG	GG	GG	GG	GG	AA	GG	GG	GG	GG	GG	GG	GG	GG	GG	GG
Chr02_40151140	NA	2	40151140	NA	NA	NA	NA	NA	NA	NA	GG	GG	GG	GG	GG	GG	GG	GG	GG	GG	GG	GG	GG	GG	GG	GG	GG	GG	AA	GG	NN	GG	GG	GG	GG	GG	GG	NN	NN	GG	GG	GG	GG	GG	GG	GG	GG	GG	NN
Chr02_40280352	NA	2	40280352	NA	NA	NA	NA	NA	NA	NA	TT	TT	TT	TT	TT	TT	TT	TT	TT	TT	TT	TT	TT	TT	TT	TT	TT	TT	NN	TT	TT	TT	TT	TT	TT	TT	TT	TT	CC	NN	TT	TT	TT	TT	TT	TT	TT	TT	TT
Chr02_40297767	NA	2	40297767	NA	NA	NA	NA	NA	NA	NA	AA	AA	AA	AA	AA	AA	AA	AA	AA	AA	AA	AA	AA	AA	AA	AA	AA	AA	GG	AA	AA	AA	AA	AA	AA	AA	AA	AA	GG	AA	AA	AA	AA	AA	AA	AA	AA	AA	AA
Chr02_40456364	NA	2	40456364	NA	NA	NA	NA	NA	NA	NA	GG	GG	AA	GG	GG	GG	GG	GG	GG	GG	GG	AA	GG	GG	AA	GG	GG	GG	GG	GG	NN	GG	GG	AA	GG	GG	GG	AA	GG	GG	GG	NN	GG	GG	GG	GG	GG	GG	NN
Chr02_40456367	NA	2	40456367	NA	NA	NA	NA	NA	NA	NA	GG	GG	GG	GG	GG	GG	GG	GG	GG	GG	GG	GG	GG	GG	GG	GG	GG	GG	AA	GG	NN	GG	GG	GG	GG	GG	GG	GG	AA	GG	GG	NN	GG	GG	GG	GG	GG	GG	NN
Chr02_40693747	NA	2	40693747	NA	NA	NA	NA	NA	NA	NA	CC	CC	TT	CC	CC	CC	CC	CC	CC	CC	CC	CC	CC	CC	TT	CC	CC	CC	CC	CC	CC	CC	CC	TT	CC	CC	CC	CC	CC	CC	CC	CC	CC	CC	CC	CC	CC	CC	TT
Chr02_40716331	NA	2	40716331	NA	NA	NA	NA	NA	NA	NA	CC	CC	TT	CC	CC	CC	CC	CC	CC	CC	CC	TT	CC	CC	TT	CC	CC	CC	TT	CC	NN	CC	CC	TT	CC	CC	CC	CC	TT	CC	CC	CC	CC	CC	CC	TT	CC	CC	TT
Chr02_40733292	NA	2	40733292	NA	NA	NA	NA	NA	NA	NA	AA	AA	AA	AA	AA	AA	AA	AA	AA	AA	AA	AA	AA	AA	AA	AA	AA	AA	TT	AA	AA	AA	AA	AA	AA	AA	AA	AA	TT	NN	AA	AA	AA	AA	AA	AA	AA	AA	AA
Chr02_40793724	NA	2	40793724	NA	NA	NA	NA	NA	NA	NA	AA	CC	AA	CC	CC	CC	CC	CC	CC	CC	CC	AA	AA	CC	AA	AA	AA	CC	AA	AA	AA	AA	CC	AA	CC	AA	AA	CC	AA	AA	AA	AA	CC	AA	CC	AA	CC	CC	AA
Chr02_40866822	NA	2	40866822	NA	NA	NA	NA	NA	NA	NA	GG	GG	GG	GG	GG	GG	GG	GG	GG	GG	GG	GG	GG	GG	GG	GG	GG	GG	TT	GG	GG	GG	GG	GG	GG	GG	GG	GG	TT	GG	GG	GG	GG	GG	GG	GG	GG	GG	GG
Chr02_40866879	NA	2	40866879	NA	NA	NA	NA	NA	NA	NA	TT	TT	TT	TT	TT	TT	TT	TT	TT	TT	TT	TT	TT	TT	TT	TT	TT	TT	NN	TT	TT	TT	TT	TT	TT	TT	TT	TT	NN	TT	TT	TT	TT	TT	TT	TT	TT	TT	TT
Chr02_40914669	NA	2	40914669	NA	NA	NA	NA	NA	NA	NA	CC	TT	CC	TT	TT	TT	TT	TT	TT	TT	TT	CC	CC	TT	CC	TT	CC	TT	TT	TT	CC	NN	TT	CC	TT	TT	NN	TT	TT	TT	TT	TT	TT	CC	TT	CC	TT	TT	CC
Chr02_40928059	NA	2	40928059	NA	NA	NA	NA	NA	NA	NA	GG	GG	GG	GG	GG	GG	GG	GG	GG	GG	GG	GG	GG	GG	GG	GG	GG	GG	AA	GG	GG	GG	GG	GG	GG	GG	GG	GG	AA	GG	GG	GG	GG	GG	GG	GG	GG	GG	GG
Chr02_40928082	NA	2	40928082	NA	NA	NA	NA	NA	NA	NA	TT	TT	TT	TT	TT	TT	TT	TT	TT	TT	TT	TT	TT	TT	TT	TT	TT	TT	CC	TT	TT	TT	TT	TT	TT	TT	TT	TT	CC	TT	TT	TT	TT	TT	TT	TT	TT	TT	TT
Chr02_40928134	NA	2	40928134	NA	NA	NA	NA	NA	NA	NA	GG	GG	GG	GG	GG	GG	GG	GG	GG	GG	GG	GG	GG	GG	GG	GG	GG	GG	AA	GG	GG	GG	GG	GG	GG	GG	GG	GG	AA	GG	GG	GG	GG	GG	GG	GG	GG	GG	GG
Chr02_40934117	NA	2	40934117	NA	NA	NA	NA	NA	NA	NA	GG	AA	GG	AA	AA	AA	AA	AA	AA	AA	AA	GG	GG	AA	GG	AG	GG	AA	GG	AA	GG	GG	AA	GG	AA	AA	GG	AA	GG	AA	AA	AA	AA	GG	AA	GG	AA	AA	GG
Chr02_41097029	NA	2	41097029	NA	NA	NA	NA	NA	NA	NA	CC	TT	CC	TT	TT	TT	TT	TT	TT	TT	TT	CC	TT	TT	CC	TT	CC	TT	CC	TT	CC	CC	TT	CC	TT	CC	CC	CC	CC	TT	CC	NN	TT	TT	CC	CC	TT	TT	TT
Chr02_41108797	NA	2	41108797	NA	NA	NA	NA	NA	NA	NA	AA	TT	AA	TT	TT	TT	TT	TT	TT	TT	TT	AA	TT	TT	AA	TT	AA	TT	TT	TT	AA	AA	TT	AA	TT	AA	AA	NN	TT	NN	AA	AA	TT	TT	AA	AA	TT	TT	TT
Chr02_41176241	NA	2	41176241	NA	NA	NA	NA	NA	NA	NA	AA	GG	AA	GG	GG	GG	GG	GG	GG	GG	GG	AA	AA	GG	AA	GG	AA	GG	AA	GG	AA	AA	GG	AA	GG	GG	AA	GG	AA	GG	GG	GG	GG	GG	GG	AA	GG	GG	GG
Chr02_41282016	NA	2	41282016	NA	NA	NA	NA	NA	NA	NA	TT	TT	TT	TT	TT	TT	TT	TT	TT	TT	TT	TT	TT	TT	TT	TT	TT	TT	CC	TT	NN	TT	TT	TT	TT	TT	TT	TT	NN	NN	TT	TT	TT	NN	TT	CC	TT	TT	TT
Chr02_41322138	NA	2	41322138	NA	NA	NA	NA	NA	NA	NA	NN	TT	TT	TT	TT	TT	TT	TT	TT	TT	CC	TT	CC	CC	TT	CC	CC	TT	TT	CC	TT	CC	TT	TT	TT	TT	NN	CC	TT	CC	TT	CC	CC	TT	CC	TT	TT	CC	CC
Chr02_41324868	NA	2	41324868	NA	NA	NA	NA	NA	NA	NA	AA	AA	AA	AA	AA	AA	AA	AA	AA	AA	AA	AA	TT	TT	AA	TT	TT	AA	TT	TT	AA	TT	AA	AA	AA	AA	AA	TT	TT	TT	NN	AA	TT	NN	TT	AA	AA	TT	TT
Chr02_41388471	NA	2	41388471	NA	NA	NA	NA	NA	NA	NA	CC	GG	CC	GG	GG	GG	GG	GG	GG	GG	GG	CC	CC	CC	CC	CC	CC	GG	CC	CC	CC	CC	GG	CC	GG	CC	CC	CC	GG	CC	CC	CC	CC	GG	CC	GG	GG	CC	CC
Chr02_41388510	NA	2	41388510	NA	NA	NA	NA	NA	NA	NA	CC	CC	CC	CC	CC	CC	CC	CC	CC	CC	CC	CC	CC	CC	CC	CC	CC	CC	TT	CC	CC	CC	CC	CC	CC	CC	CC	CC	CC	CC	CC	CC	CC	CC	CC	CC	CC	CC	CC
Chr02_41388594	NA	2	41388594	NA	NA	NA	NA	NA	NA	NA	CC	CC	CC	CC	CC	CC	CC	CC	CC	CC	CC	CC	CC	TT	CC	CC	CC	CC	CC	CC	CC	CC	CC	CC	CC	CC	CC	CC	CC	CC	CC	CC	TT	CC	CC	CC	CC	TT	TT
Chr02_41388636	NA	2	41388636	NA	NA	NA	NA	NA	NA	NA	CC	CC	CC	CC	CC	CC	CC	CC	CC	CC	CC	CC	NN	TT	TT	TT	TT	CC	CC	TT	CC	TT	CC	CC	CC	CC	CC	TT	CC	TT	CC	CC	TT	CC	TT	CC	CC	TT	TT
Chr02_41388660	NA	2	41388660	NA	NA	NA	NA	NA	NA	NA	GG	GG	GG	GG	GG	GG	GG	GG	GG	GG	AG	GG	AA	AA	AA	AA	AA	GG	GG	AA	GG	AA	GG	GG	GG	GG	GG	AA	GG	AA	GG	GG	AA	GG	AA	GG	GG	AA	AA
Chr02_41388690	NA	2	41388690	NA	NA	NA	NA	NA	NA	NA	AA	AA	AA	AA	AA	AA	AA	AA	AA	AA	TA	AA	TT	TT	TT	TT	TT	AA	AA	TT	AA	TT	AA	AA	AA	AA	AA	TT	AA	TT	AA	AA	TT	AA	TT	AA	AA	TT	TT
Chr02_41441097	NA	2	41441097	NA	NA	NA	NA	NA	NA	NA	CC	TT	TT	TT	TT	TT	TT	TT	TT	TT	TT	TT	TT	TT	TT	TT	TT	TT	TT	TT	TT	TT	TT	TT	TT	TT	CC	TT	TT	TT	TT	TT	TT	TT	TT	TT	TT	TT	TT
Chr02_41450915	NA	2	41450915	NA	NA	NA	NA	NA	NA	NA	AA	AA	AA	AA	AA	AA	AA	AA	AA	AA	AA	AA	GG	GG	GG	GG	AA	AA	GG	GG	AA	GG	AA	AA	GA	GG	AA	GG	AA	GG	GG	GG	GG	AA	GG	AA	AA	GG	GG
Chr02_41612166	NA	2	41612166	NA	NA	NA	NA	NA	NA	NA	AT	AT	AA	AT	AT	TT	AT	TT	AT	TT	TT	TT	AA	AA	TT	TT	AA	AT	AT	AA	AA	AA	TT	AT	AT	AA	AT	AT	AT	NN	AT	AA	AA	AT	AA	TT	TT	AT	AT
Chr02_41727359	NA	2	41727359	NA	NA	NA	NA	NA	NA	NA	GG	GG	GG	GG	GG	GG	GG	GG	GG	GG	GG	GG	GG	AA	GG	GG	GG	NN	NN	GG	GG	GG	GG	NN	GG	GG	GG	GG	GG	GG	GG	GG	NN	GG	NN	GG	GG	GG	AA
Chr02_41734782	NA	2	41734782	NA	NA	NA	NA	NA	NA	NA	GG	GG	GG	GG	GG	GG	GG	GG	GG	GG	GG	CC	CC	CC	CC	CC	CC	NN	CC	CC	NN	GG	GG	CC	GG	CC	GG	CC	GG	CC	CC	CC	CC	GG	CC	CC	GG	CC	CC
Chr02_41756158	NA	2	41756158	NA	NA	NA	NA	NA	NA	NA	AA	AA	AA	AA	AA	AA	AA	AA	AA	AA	AA	AA	AA	AA	AA	AA	AA	AA	GG	AA	AA	AA	AA	AA	AA	AA	AA	AA	AA	AA	AA	AA	AA	AA	GG	GG	AA	AA	AA
Chr02_41771545	NA	2	41771545	NA	NA	NA	NA	NA	NA	NA	CC	CC	CC	CC	CC	CC	CC	CC	CC	CC	CC	CC	CC	CC	CC	CC	CC	CC	GG	CC	CC	CC	CC	CC	CC	CC	CC	CC	GG	CC	CC	CC	CC	CC	GG	CC	CC	CC	CC
Chr02_41771549	NA	2	41771549	NA	NA	NA	NA	NA	NA	NA	TT	TT	TT	TT	TT	TT	TT	TT	TT	TT	TT	TT	TT	TT	TT	TT	TT	TT	CC	TT	TT	TT	TT	TT	TT	TT	TT	TT	CC	TT	TT	TT	TT	TT	CC	TT	TT	TT	TT
Chr02_41877823	NA	2	41877823	NA	NA	NA	NA	NA	NA	NA	CC	CC	CC	CC	CC	CC	CC	CC	CC	CC	CC	CC	CC	CC	CC	CC	CC	CC	TT	CC	CC	CC	CC	CC	CC	CC	CC	CC	TT	CC	CC	CC	CC	CC	TT	CC	CC	CC	CC
Chr02_41965920	NA	2	41965920	NA	NA	NA	NA	NA	NA	NA	GA	GG	AA	GG	GG	GG	GG	GG	GG	GG	GG	GA	GA	GG	GG	GG	GG	GG	GG	GG	GG	AA	GG	GG	GG	GG	GG	GG	GG	GG	GG	GG	GG	GG	GG	NN	GG	GG	GG
Chr02_41965934	NA	2	41965934	NA	NA	NA	NA	NA	NA	NA	CC	CC	CC	CC	CT	CC	CC	CT	NN	TT	NN	CC	CC	CC	CC	CC	CC	NN	CC	CC	CC	CC	CT	CC	TT	CC	CC	CC	CC	CC	CC	CC	CC	CT	CC	CC	NN	CC	CT
Chr02_42115242	NA	2	42115242	NA	NA	NA	NA	NA	NA	NA	CC	CC	TT	CC	CC	CC	CC	CC	CC	CC	CC	CC	CC	CC	TT	TT	TT	CC	TT	TT	TT	CC	CC	CC	CC	CC	CC	CC	CC	TT	TT	TT	CC	TT	CC	CC	CC	CC	CC
Chr02_42184891	NA	2	42184891	NA	NA	NA	NA	NA	NA	NA	CC	CC	GG	CC	CC	CC	CC	CC	CC	CC	CC	CC	CC	CC	GG	GG	GG	CC	GG	GG	CC	CC	CC	CC	CC	CC	CC	CC	GG	GG	GG	GG	CC	GG	GG	CC	CC	CC	CC
Chr02_42343012	NA	2	42343012	NA	NA	NA	NA	NA	NA	NA	TT	TT	TT	TT	TT	TT	TT	TT	TT	TT	TT	TT	TT	TT	TT	TT	TT	TT	CC	TT	TT	TT	TT	TT	TT	TT	TT	TT	CC	TT	CC	CC	TT	TT	TT	TT	TT	TT	TT
Chr02_42343015	NA	2	42343015	NA	NA	NA	NA	NA	NA	NA	TT	TT	TT	TT	TT	TT	TT	TT	TT	TT	TT	TT	TT	TT	TT	TT	TT	TT	CC	TT	TT	TT	TT	TT	TT	TT	TT	TT	CC	TT	CC	CC	TT	TT	TT	TT	TT	TT	TT
Chr02_42370173	NA	2	42370173	NA	NA	NA	NA	NA	NA	NA	CC	CC	TT	CC	CC	CC	CC	CC	CC	CC	CC	CC	CC	TT	TT	TT	CC	CC	TT	TT	CC	CC	CC	TT	CC	CC	CC	CC	TT	TT	TC	TT	TT	CC	CC	CC	CC	CC	TT
Chr02_42411070	NA	2	42411070	NA	NA	NA	NA	NA	NA	NA	TT	TT	CC	TT	TT	TT	TT	TT	TT	TT	TT	TT	TT	CC	CC	CC	TT	TT	CC	CC	NN	TT	TT	CC	TT	TT	NN	TT	CC	CC	CC	NN	CC	TT	TT	TT	TT	TT	CC
Chr02_42411119	NA	2	42411119	NA	NA	NA	NA	NA	NA	NA	CC	CC	CC	CC	CC	CC	CC	CC	CC	CC	CC	CC	CC	CC	CC	CC	CC	CC	NN	CC	NN	CC	CC	CC	CC	CC	CC	CC	TT	CC	TT	NN	CC	CC	CC	CC	CC	CC	CC
Chr02_42523277	NA	2	42523277	NA	NA	NA	NA	NA	NA	NA	TT	TT	CC	TT	TT	TT	TT	TT	TT	TT	TT	TT	TT	CC	CC	CC	TT	TT	CC	CC	TT	CC	TT	CC	TT	TT	TT	TT	TT	CC	TT	NN	CC	TT	NN	TT	TT	TT	CC
Chr02_42523359	NA	2	42523359	NA	NA	NA	NA	NA	NA	NA	CC	CC	TT	CC	CC	CC	CC	CC	CC	CC	CC	CC	CC	TT	TT	TT	CC	CC	TT	TT	CC	TT	CC	TT	CC	CC	CC	CC	CC	TT	CC	NN	TT	CC	CC	CC	CC	CC	TT
Chr02_42523716	NA	2	42523716	NA	NA	NA	NA	NA	NA	NA	CC	CC	AA	CC	CC	CC	CC	CC	CC	CC	CC	CC	CC	AA	AA	AC	CC	CC	AA	AA	CC	AA	CC	AA	CC	CC	AC	CC	CC	AA	CC	CC	AA	CC	CC	CC	CC	CC	AA
Chr02_42523728	NA	2	42523728	NA	NA	NA	NA	NA	NA	NA	AA	AA	GG	AA	AA	AA	AA	AA	AA	AA	AA	AA	AA	GG	GG	GA	AA	AA	GG	GG	AA	GG	AA	GG	AA	AA	GA	AA	GG	GG	GG	GG	GG	GG	AA	AA	AA	AA	GG
Chr02_42523943	NA	2	42523943	NA	NA	NA	NA	NA	NA	NA	TT	TT	CC	TT	TT	TT	TT	TT	TT	TT	TT	TT	TT	CC	CC	CC	TT	TT	CC	CC	TT	CC	TT	CC	TT	NN	TT	TT	CC	CC	CC	CC	CC	CC	TT	CT	TT	TT	CC
Chr02_42525675	NA	2	42525675	NA	NA	NA	NA	NA	NA	NA	TT	TT	TT	TT	TT	TT	TT	TT	TT	TT	TT	TT	TT	TT	TT	TT	TT	TT	TT	TT	TT	TT	TT	TT	TT	TT	TT	TT	CC	TT	CC	CC	TT	CC	TT	TT	TT	TT	TT
Chr02_42525687	NA	2	42525687	NA	NA	NA	NA	NA	NA	NA	GG	GG	GG	GG	GG	GG	GG	GG	GG	GG	GG	GG	GG	GG	GG	GG	GG	GG	GG	GG	GG	GG	GG	GG	GG	GG	GG	GG	AA	GG	AA	AA	GG	AA	GG	GG	GG	GG	GG
Chr02_42883767	NA	2	42883767	NA	NA	NA	NA	NA	NA	NA	GG	GG	AA	GG	GG	GG	GG	GG	GG	GG	GG	GG	GG	AA	AA	AA	GG	GG	AA	AA	GG	AA	GG	AA	GG	AA	AA	GG	AA	AA	AA	AA	AA	GG	GG	GG	GG	GG	AA
Chr02_42962748	NA	2	42962748	NA	NA	NA	NA	NA	NA	NA	CC	CC	AA	CC	CC	CC	CC	CC	CC	CC	CC	CC	CC	AA	AA	AA	CC	CC	CC	AA	CC	NN	CC	CC	CC	AA	CC	CC	AA	AA	AA	AA	AA	CC	CC	CC	AC	CC	AA
Chr02_42962950	NA	2	42962950	NA	NA	NA	NA	NA	NA	NA	CC	CC	CC	CC	CC	CC	CC	CC	CC	CC	CC	CC	CC	CC	CC	CC	CC	CC	TT	CC	CC	CC	CC	CC	CC	CC	NN	CC	CC	CC	CC	NN	CC	CC	CC	CC	CC	CC	CC
Chr02_42993793	NA	2	42993793	NA	NA	NA	NA	NA	NA	NA	GG	GG	GG	GG	GG	GG	GG	GG	GG	GG	GG	GG	GG	GG	GG	GG	GG	GG	CC	GG	GG	GG	GG	GG	GG	GG	CC	GG	GG	GG	GG	GG	GG	GG	GG	GG	GG	GG	GG
Chr02_43367206	NA	2	43367206	NA	NA	NA	NA	NA	NA	NA	GG	GG	AA	GG	GG	GG	GG	GG	GG	GG	GG	AA	GG	AA	AA	AA	GG	GG	GG	AA	GG	GG	GG	GG	GG	AA	AA	GG	AA	AA	AA	AA	AA	GG	AA	GG	GG	GG	AA
Chr02_43637691	NA	2	43637691	NA	NA	NA	NA	NA	NA	NA	TT	TT	CC	TT	TT	TT	TT	TT	TT	TT	TT	CC	CC	CC	CC	CC	CC	TT	CC	CC	CC	CC	TT	CC	TT	CC	CC	CC	CC	CC	CC	CC	CC	CC	CC	CC	TT	CC	CC
Chr02_43817530	NA	2	43817530	NA	NA	NA	NA	NA	NA	NA	CC	TT	TT	TT	TT	TT	TT	TT	TT	TT	TT	TT	TT	TT	TT	TT	TT	TT	CC	TT	TT	TC	TT	TT	TT	TT	TT	TT	TT	TT	TT	NN	TT	TT	TT	TT	TT	TT	TT
Chr02_43843249	NA	2	43843249	NA	NA	NA	NA	NA	NA	NA	TT	TT	CC	TT	TT	TT	TT	TT	TT	TT	TT	NN	TT	TT	NN	TT	TT	TT	NN	TT	CC	TT	TT	CC	TT	TT	NN	TT	TT	TT	TT	TT	TT	TT	TT	TT	TT	TT	TT
Chr02_43847736	NA	2	43847736	NA	NA	NA	NA	NA	NA	NA	GG	GG	AA	GG	GG	GG	GG	GG	GG	GG	GG	AA	GG	GG	AA	GG	GG	GG	NN	GG	AA	GG	GG	AA	GG	GG	AA	GG	GG	GG	GG	GG	GG	GG	GG	GG	GG	GG	GG
Chr02_43887131	NA	2	43887131	NA	NA	NA	NA	NA	NA	NA	CC	CC	TT	CC	CC	CC	CC	CC	CC	CC	CC	CC	CC	CC	TT	CC	CC	CC	TT	CC	CC	CC	CC	TT	CC	CC	TT	CC	CC	CC	CC	CC	CC	CC	CC	CC	CC	CC	CC
Chr02_43903677	NA	2	43903677	NA	NA	NA	NA	NA	NA	NA	TT	TT	CC	TT	TT	TT	TT	TT	TT	TT	TT	TT	TT	TT	CC	TT	TT	TT	CC	TT	TT	TT	TT	CC	TT	TT	CC	TT	TT	TT	TT	TT	TT	TT	TT	TT	TT	TT	TT
Chr02_43930302	NA	2	43930302	NA	NA	NA	NA	NA	NA	NA	CC	CC	GG	CC	CC	CC	CC	CC	CC	CC	CC	CC	CC	CC	GG	CC	CC	CC	NN	CC	CC	CC	CC	NN	CC	CC	NN	CC	CC	CC	CC	CC	CC	CC	CC	CC	CC	CC	CC
Chr02_43946369	NA	2	43946369	NA	NA	NA	NA	NA	NA	NA	AA	CC	CC	CC	CC	CC	CC	CC	NN	CC	CC	AA	CC	CC	CC	CC	NN	CC	CC	CC	CC	CC	CC	CC	CC	CA	CC	CC	CC	CA	CC	NN	CC	CC	AA	CC	CC	CC	CC
Chr02_44089446	NA	2	44089446	NA	NA	NA	NA	NA	NA	NA	GG	GG	AA	GG	GG	GG	GG	GG	GG	GG	GG	AA	GG	AA	AA	AA	GG	GG	GG	AG	AA	GG	GG	GG	GG	AA	AA	GG	AA	AG	AG	AA	AA	GG	AA	AA	GG	GG	GG
Chr02_44293321	NA	2	44293321	NA	NA	NA	NA	NA	NA	NA	GG	GG	AA	GG	GG	GG	GG	GG	GG	GG	GG	GG	GG	AA	AA	AA	AA	GG	NN	AA	GG	GG	GG	NN	GG	AA	GG	NN	AA	AA	NN	AA	AA	GG	AA	AA	GG	GG	GG
Chr02_44293342	NA	2	44293342	NA	NA	NA	NA	NA	NA	NA	CC	CC	CC	CC	CC	CC	CC	CC	CC	CC	CC	CC	AA	CC	CC	CC	CC	CC	CC	CC	CC	CC	CC	NN	CC	CC	CC	NN	CC	CC	CC	CC	CC	AA	CC	CC	CC	AA	CC
Chr02_44306840	NA	2	44306840	NA	NA	NA	NA	NA	NA	NA	AA	AA	AA	AA	AA	AA	AA	AA	AA	AA	AA	AA	GG	AA	AA	NN	AA	AA	AA	AA	AA	AA	AA	GG	AA	AA	AA	GG	AA	AA	AA	NN	AA	GG	AA	AA	AA	GG	AA
Chr02_44383993	NA	2	44383993	NA	NA	NA	NA	NA	NA	NA	AA	AA	GG	AA	AA	AA	AA	AA	AA	AA	AA	AA	GG	GG	GG	GG	GG	AA	GG	GG	AA	NN	AA	GG	NN	GG	NN	GG	GG	GG	GG	GG	GG	GG	GG	GG	AA	GG	AA
Chr02_44434464	NA	2	44434464	NA	NA	NA	NA	NA	NA	NA	AT	TT	AA	AT	AT	AT	TT	TT	AT	AT	TT	TT	AA	AA	AA	TT	AT	AT	AT	NN	AA	AA	AA	AT	TT	AA	AT	AA	AA	AA	AT	TT	TT	TT	TT	AT	AT	AT	AA
Chr02_44434483	NA	2	44434483	NA	NA	NA	NA	NA	NA	NA	GT	TT	GG	GT	GT	GT	TT	TT	GT	GT	TT	TT	GG	GG	GG	TT	GT	GT	GT	NN	GG	GG	GG	GT	TT	GG	GT	NN	GG	GG	GT	TT	TT	TT	TT	GT	GT	GT	GG
Chr02_44434507	NA	2	44434507	NA	NA	NA	NA	NA	NA	NA	AG	GG	AA	AA	AG	AG	GG	GG	AG	AG	GG	NN	AA	AA	AA	GG	AG	AA	AG	NN	AA	AA	AA	AA	GG	AA	AG	AA	AA	AA	AG	GG	GG	GG	GG	AG	AA	AG	AA
Chr02_44442246	NA	2	44442246	NA	NA	NA	NA	NA	NA	NA	TT	TT	TT	TT	TT	TT	TT	TT	TT	TT	TT	TT	CC	CC	TT	CC	TT	TT	CC	CC	TT	TT	TT	CC	TT	CC	TT	CC	CC	CC	CC	CC	CC	CC	CC	TT	TT	CC	TT
Chr02_44497040	NA	2	44497040	NA	NA	NA	NA	NA	NA	NA	AA	AA	AA	AA	AA	AA	AA	AA	AA	AA	AA	AA	AA	GG	AA	GG	AA	AA	GG	GG	AA	AA	AA	AA	AA	GG	AA	AA	GG	GG	GG	GG	GG	AA	GG	AA	AA	AA	AA
Chr02_44834458	NA	2	44834458	NA	NA	NA	NA	NA	NA	NA	GG	GG	AA	GG	GG	GG	GG	GG	GG	GG	GG	AA	GG	GG	AA	GG	GG	GG	AA	GG	AA	GG	GG	GG	GG	GG	GG	GG	GG	NN	GG	NN	GG	AA	GG	AA	GG	GG	AA
Chr02_44912832	NA	2	44912832	NA	NA	NA	NA	NA	NA	NA	GG	GG	AA	GG	GG	GG	GG	GG	GG	GG	GG	GG	GG	GG	AA	GG	GG	GG	AA	GG	AA	GG	GG	GG	GG	GG	GG	NN	GG	NN	GG	NN	GG	AA	GG	AA	GG	GG	AA
Chr02_44945253	NA	2	44945253	NA	NA	NA	NA	NA	NA	NA	GG	GG	AA	GG	GG	GG	GG	GG	GG	GG	GG	AA	GG	GG	AA	GG	GG	GG	GG	GG	AA	GG	GG	GG	GG	GG	GG	NN	GG	GG	GG	GG	GG	AA	GG	AA	GG	GG	AA
Chr02_45085208	NA	2	45085208	NA	NA	NA	NA	NA	NA	NA	TT	TT	CC	TT	TT	TT	TT	TT	TT	TT	TT	TT	TT	TT	CC	TT	TT	TT	TT	TT	TT	TT	TT	TT	TT	TT	TT	TT	TT	TT	TT	TT	TT	TT	TT	TT	TT	TT	TT
Chr02_45152959	NA	2	45152959	NA	NA	NA	NA	NA	NA	NA	GG	AA	AA	AA	AA	AA	AA	AA	AA	AA	AA	GG	GG	AA	AA	AA	GG	AA	AA	AA	AA	AA	AA	AA	AA	AA	GG	NN	AA	AA	AA	AA	AA	GG	AA	AA	AA	AA	GG
Chr02_45169411	NA	2	45169411	NA	NA	NA	NA	NA	NA	NA	AA	AA	AA	AA	AA	AA	AA	AA	AA	AA	AA	AA	AA	AA	AA	AA	AA	AA	AA	AA	NN	AA	AA	AA	AA	NN	AA	AA	AT	AA	TT	NN	AA	AA	TT	TT	AA	TT	AA
Chr02_45217344	NA	2	45217344	NA	NA	NA	NA	NA	NA	NA	CC	CC	TT	CC	CC	CC	CC	CC	CC	CC	CC	CC	CC	CC	TT	CC	CC	CC	CC	CC	CC	CC	CC	CC	CC	CC	CC	CC	CC	CC	CC	CC	CC	TT	CC	CC	CC	CC	TT
Chr02_45217488	NA	2	45217488	NA	NA	NA	NA	NA	NA	NA	CC	CC	TT	CC	CC	CC	CC	CC	CC	CC	CC	CC	CC	CC	TT	CC	CC	CC	TT	CC	CC	CC	CC	CC	CC	CC	CC	CC	CC	CC	CC	CC	CC	TT	CC	CC	CC	CC	TT
Chr02_45238205	NA	2	45238205	NA	NA	NA	NA	NA	NA	NA	AA	AA	GG	AA	AA	AA	AA	AA	NN	AA	AA	AA	AA	AA	GG	AA	AA	AA	AA	AA	NN	AA	AA	AA	AA	AA	AA	NN	AA	AA	AA	NN	AA	AA	AA	AA	AA	AA	AA
Chr02_45263226	NA	2	45263226	NA	NA	NA	NA	NA	NA	NA	GG	GG	GG	GG	GG	GG	GG	GG	GG	GG	GG	GG	GG	AA	GG	AA	GG	GG	GG	AA	AA	GG	GG	GG	GG	GG	GG	NN	AA	GG	GG	GG	AA	AA	AA	GG	GG	AA	AA
Chr02_45555513	NA	2	45555513	NA	NA	NA	NA	NA	NA	NA	CC	TT	CC	TT	TT	TT	TT	TT	TT	TT	TT	NN	TT	CC	CC	NN	TT	TT	CC	CC	CC	TT	TT	CC	TT	CC	CC	NN	TT	CC	CC	NN	CC	TT	TT	CC	TT	TT	NN
Chr02_45555520	NA	2	45555520	NA	NA	NA	NA	NA	NA	NA	AA	TT	AA	TT	TT	TT	TT	TT	TT	TT	TT	NN	TT	AA	AA	NN	TT	TT	AA	AA	AA	TT	TT	AA	TT	AA	AA	NN	TT	AA	AA	NN	AA	TT	TT	AA	TT	TT	NN
Chr02_45555534	NA	2	45555534	NA	NA	NA	NA	NA	NA	NA	TT	CC	TT	CC	CC	CC	CC	CC	CC	CC	CC	NN	CC	TT	TT	NN	CC	CC	TT	TT	TT	CC	CC	TT	CC	TT	TT	NN	CC	TT	TT	NN	TT	CC	CC	TT	CC	CC	NN
Chr02_45743013	NA	2	45743013	NA	NA	NA	NA	NA	NA	NA	TT	CC	CC	CC	CC	CC	CC	CC	CC	CC	CC	CC	CC	TT	CC	TT	CC	CC	TT	TT	TT	CC	CC	CC	CC	CC	CC	CC	CC	CC	CC	TT	TT	CC	CC	TT	CC	CC	CC
Chr02_45800675	NA	2	45800675	NA	NA	NA	NA	NA	NA	NA	TT	AA	AA	AA	AA	AA	AA	AA	AA	AA	AA	AA	AA	TT	NN	TT	AA	AA	NN	TT	TT	AA	AA	TT	AA	AA	NN	AA	AA	TT	AA	TT	TT	AA	AA	AA	AA	AA	AA
Chr02_45832540	NA	2	45832540	NA	NA	NA	NA	NA	NA	NA	AA	TT	TT	TT	TT	TT	TT	TT	TT	TT	TT	TT	TT	AA	TT	AA	TT	TT	TT	AA	AA	TT	TT	AA	TT	TT	TT	TT	TT	AA	TT	AA	AA	TT	TT	TT	TT	TT	TT
Chr02_45998303	NA	2	45998303	NA	NA	NA	NA	NA	NA	NA	GG	CC	CC	CC	CC	CC	CC	CC	CC	CC	CC	CC	CC	GG	CC	GG	GC	CC	GG	GG	GG	CC	CC	GG	CC	CC	CC	CC	CC	GG	CC	GG	GG	CC	CC	CC	CC	CC	CC
Chr02_45998304	NA	2	45998304	NA	NA	NA	NA	NA	NA	NA	GG	CC	CC	CC	CC	CC	CC	CC	CC	CC	CC	CC	CC	GG	CC	GG	GC	CC	GG	GG	GG	CC	CC	GG	CC	CC	CC	CC	CC	GG	CC	GG	GG	CC	CC	CC	CC	CC	CC
Chr02_46268763	NA	2	46268763	NA	NA	NA	NA	NA	NA	NA	CC	GG	GG	GG	GG	GG	GG	GG	GG	GG	GG	GG	GG	GG	GG	GG	GG	GG	NN	GG	GG	GG	GG	CC	GG	GG	GG	GG	GG	NN	GG	GG	GG	GG	CC	GG	GG	GG	GG
Chr02_46271874	NA	2	46271874	NA	NA	NA	NA	NA	NA	NA	CC	CC	CC	CC	CC	CC	CC	CC	NN	CC	CC	CC	CC	CC	CC	CC	CC	CC	NN	CC	CC	CC	CC	CC	CC	CC	NN	CC	CC	NN	NN	CC	CC	CC	CC	CC	CC	CC	CC
Chr02_46271911	NA	2	46271911	NA	NA	NA	NA	NA	NA	NA	TT	GG	GG	GG	GG	GG	GG	GG	NN	GG	GG	GG	GG	GG	GG	GG	GG	GG	NN	GG	GG	GG	GG	TT	GG	GG	GG	GG	GG	NN	NN	GG	GG	GG	TT	GG	GG	GG	GG
Chr02_46290435	NA	2	46290435	NA	NA	NA	NA	NA	NA	NA	CC	AA	AA	AA	AA	AA	AA	AA	AA	AA	AA	AA	AA	AA	AA	AA	AA	AA	NN	AA	AA	AA	AA	CC	AA	AA	AA	AA	NN	NN	NN	AA	AA	AA	NN	AA	AA	AA	AA
Chr02_46294882	NA	2	46294882	NA	NA	NA	NA	NA	NA	NA	TT	AA	AA	AA	AA	AA	AA	AA	AA	AA	AA	AA	AA	AA	AA	AA	AA	NN	TT	AA	AA	AA	AA	TT	AA	AA	AA	AA	AA	NN	AA	AA	AA	AA	TT	AA	AA	AA	AA
Chr02_46295663	NA	2	46295663	NA	NA	NA	NA	NA	NA	NA	GG	AA	AA	AA	AA	AA	AA	AA	AA	AA	AA	AA	AA	AA	AA	AA	AA	AA	NN	AA	AA	AA	AA	AA	AA	AA	AA	AA	AA	NN	AA	NN	AA	AA	GG	AA	AA	AA	AA
Chr02_46304697	NA	2	46304697	NA	NA	NA	NA	NA	NA	NA	CC	GG	GG	GG	GG	GG	GG	GG	GG	GG	GG	GG	GG	GG	GG	GG	GG	GG	GG	GG	GG	GG	GG	CC	GG	GG	GG	NN	GG	CC	GG	GG	GG	GG	GG	GG	GG	GG	GG
Chr02_46304698	NA	2	46304698	NA	NA	NA	NA	NA	NA	NA	TT	AA	AA	AA	AA	AA	AA	AA	AA	AA	AA	AA	AA	AA	AA	AA	AA	AA	AA	AA	AA	AA	AA	TT	AA	AA	AA	NN	AA	TT	AA	AA	AA	AA	AA	AA	AA	AA	AA
Chr02_46310229	NA	2	46310229	NA	NA	NA	NA	NA	NA	NA	TT	AA	AA	AA	AA	AA	AA	AA	AA	AA	AA	AA	AA	AA	AA	AA	AA	AA	AA	AA	AA	AA	AA	TT	AA	AA	AA	AA	AA	TT	AA	AA	AA	AA	AA	AA	AA	AA	AA
Chr02_46428150	NA	2	46428150	NA	NA	NA	NA	NA	NA	NA	CC	TT	TT	TT	TT	TT	TT	TT	TT	TT	TT	TT	TT	TT	TT	TT	TT	TT	NN	TT	TT	TT	TT	TT	TT	TT	TT	TT	CC	TT	TT	TT	TT	TT	CC	TT	NN	TT	TT
Chr02_46501398	NA	2	46501398	NA	NA	NA	NA	NA	NA	NA	GG	GG	GG	GG	GG	GG	GG	GG	GG	GG	GG	GG	GG	GG	GG	GG	GG	GG	AA	GG	GG	GG	GG	GG	GG	GG	GG	GG	AA	GG	GG	GG	GG	GG	AA	GG	GG	GG	GG
Chr02_46501415	NA	2	46501415	NA	NA	NA	NA	NA	NA	NA	CC	CC	CC	CC	CC	CC	CC	CC	CC	CC	CC	CC	CC	CC	CC	CC	CC	CC	CC	CC	CC	CC	CC	CC	CC	CC	TT	CC	CC	CC	CC	CC	CC	CC	CC	CC	CC	CC	CC
Chr02_46501439	NA	2	46501439	NA	NA	NA	NA	NA	NA	NA	CC	CC	CC	CC	CC	CC	CC	CC	CC	CC	CC	CC	CC	CC	CC	CC	CC	CC	TT	CC	CC	CC	CC	CC	CC	CC	TT	CC	TT	CC	CC	CC	CC	CC	TT	CC	CC	CC	CC
Chr02_46501484	NA	2	46501484	NA	NA	NA	NA	NA	NA	NA	CC	CC	CC	CC	CC	CC	CC	CC	CC	CC	CC	CC	CC	CC	CC	CC	CC	CC	TT	CC	CC	CC	CC	CC	CC	CC	TT	CC	TT	CC	CC	CC	CC	CC	TT	CC	CC	CC	CC
Chr02_46594116	NA	2	46594116	NA	NA	NA	NA	NA	NA	NA	TT	TT	TT	TT	TT	TT	TT	TT	TT	TT	TT	TT	TT	TT	TT	TT	TT	TT	TT	TT	TT	TT	TT	TT	TT	TT	NN	TT	TT	TT	TT	TT	TT	TT	TT	CC	TT	TT	TT
Chr02_46611876	NA	2	46611876	NA	NA	NA	NA	NA	NA	NA	CC	CC	CC	CC	CC	CC	CC	CC	CC	CC	CC	CC	CC	CC	CC	CC	CC	CC	TT	CC	CC	CC	CC	CC	CC	CC	TT	CC	TT	CC	CC	CC	CC	CC	TT	TT	CC	CC	CC
Chr02_46611896	NA	2	46611896	NA	NA	NA	NA	NA	NA	NA	AA	AA	AA	AA	AA	AA	AA	AA	AA	AA	AA	AA	AA	AA	AA	AA	AA	AA	GG	AA	AA	AA	AA	AA	AA	AA	GG	AA	GG	AA	AA	AA	AA	AA	GG	GG	AA	AA	AA
Chr02_46656246	NA	2	46656246	NA	NA	NA	NA	NA	NA	NA	CC	CC	CC	CC	CC	CC	CC	CC	CC	CC	CC	CC	GG	CC	CC	CC	CC	CC	GG	CC	CC	GG	CC	CC	CC	CC	GG	GG	GG	CC	CC	CC	CC	CC	GG	GG	CC	GG	CC
Chr02_46714220	NA	2	46714220	NA	NA	NA	NA	NA	NA	NA	CC	CC	GG	CC	CC	CC	CC	CC	CC	CC	CC	GG	GG	GG	GG	GG	GG	CC	GG	GG	GG	GG	CC	CC	CC	CC	GG	GG	GG	CC	CC	CC	GG	GG	GG	GG	CC	GG	GG
Chr02_46714234	NA	2	46714234	NA	NA	NA	NA	NA	NA	NA	AA	AA	GG	AA	AA	AA	AA	AA	AA	AA	AA	GG	GG	GG	GG	GG	GG	AA	GG	GG	GG	GG	AA	AA	AA	AA	GG	GG	GG	AA	AA	AA	GG	GG	GG	GG	AA	GG	GG
Chr02_46714256	NA	2	46714256	NA	NA	NA	NA	NA	NA	NA	CC	CC	AA	CC	CC	CC	CC	CC	CC	CC	CC	AA	AA	AA	AA	AA	AA	CC	AA	AA	AA	AA	CC	CC	CC	CC	AA	AA	AA	CC	CC	CC	AA	AA	AA	AA	CC	AA	AA
Chr02_46714310	NA	2	46714310	NA	NA	NA	NA	NA	NA	NA	GG	GG	AA	GG	GG	GG	GG	GG	NN	GG	GG	AA	AA	AA	AA	AA	AA	NN	AA	AA	AA	AA	GG	GG	NN	GG	AA	AA	NN	NN	GG	NN	AA	AA	AA	AA	GG	AA	AA
Chr02_46718300	NA	2	46718300	NA	NA	NA	NA	NA	NA	NA	TT	TT	AA	TT	TT	TT	TT	TT	TT	TT	TT	AA	AA	AA	AA	AA	AA	TT	AA	AA	AA	AA	TT	TT	TT	TT	AA	AA	AA	TT	TT	NN	AA	AA	AA	AA	TT	AA	AA
Chr02_46777776	NA	2	46777776	NA	NA	NA	NA	NA	NA	NA	AA	AG	AG	AG	AG	AG	AG	AG	AA	AA	AA	AG	AA	AG	AA	AA	AA	AA	AA	AA	AA	AA	AA	AG	AA	AA	AA	AA	AA	AG	AA	AA	AA	AA	AA	AG	AA	AA	AA
Chr02_46777782	NA	2	46777782	NA	NA	NA	NA	NA	NA	NA	GG	GA	GA	GA	GA	GA	GA	GA	GG	GG	GG	GA	GG	GA	GG	GG	GG	GG	GG	GG	GG	GG	GG	GA	GG	GG	GG	GG	GG	GA	GG	GG	GG	GG	GG	GA	GG	GG	GG
Chr02_46937870	NA	2	46937870	NA	NA	NA	NA	NA	NA	NA	GG	GG	GG	GG	GG	GG	GG	GG	GG	GG	GG	GG	CC	GG	GG	GG	GG	GG	NN	GG	GG	NN	GG	GG	GG	GG	GG	CC	NN	NN	GG	GG	GG	GG	GG	GG	GG	CC	GG
Chr02_47004959	NA	2	47004959	NA	NA	NA	NA	NA	NA	NA	CC	CC	CC	CC	CC	CC	CC	CC	CC	CC	CC	CC	GG	CC	CC	CC	CC	CC	CC	CC	CC	GG	CC	CC	CC	CC	CC	GG	GG	CC	CC	CC	CC	CC	GG	CC	CC	GG	CC
Chr02_47004978	NA	2	47004978	NA	NA	NA	NA	NA	NA	NA	GG	GG	GG	GG	GG	GG	GG	GG	GG	GG	GG	GG	AA	GG	GG	GG	GG	GG	AA	GG	GG	AA	GG	GG	GG	GG	GG	AA	AA	GG	GG	GG	GG	GG	AA	GG	GG	AA	GG
Chr02_47011157	NA	2	47011157	NA	NA	NA	NA	NA	NA	NA	CC	CC	CC	CC	CC	CC	CC	CC	CC	CC	CC	CC	NN	CC	CC	CC	CC	CC	CC	CC	CC	TT	CC	CC	CC	CC	CC	TT	TT	CC	CC	CC	CC	CC	TT	CC	CC	NN	CC
Chr02_47130288	NA	2	47130288	NA	NA	NA	NA	NA	NA	NA	GG	GG	GG	GG	GG	GG	NN	GG	GG	GG	NN	AA	GG	NN	GG	GG	GG	GG	GG	GG	AA	GG	GG	AA	GG	AA	AA	NN	GG	NN	AA	AA	GG	GG	GG	AA	GG	GG	GG
Chr02_47130299	NA	2	47130299	NA	NA	NA	NA	NA	NA	NA	NN	TT	CC	TT	TT	TT	NN	TT	TT	TT	NN	CC	CC	NN	CC	CC	TT	TT	CC	CC	CC	CC	TT	CC	TT	CC	CC	NN	CC	NN	CC	CC	CC	TT	CC	CC	TT	CC	TT
Chr02_47189786	NA	2	47189786	NA	NA	NA	NA	NA	NA	NA	CC	CC	CC	CC	CC	CC	CC	CC	CC	CC	CC	AA	CC	CC	CC	CC	CC	CC	CC	CC	NN	CC	CC	NN	CC	AA	AA	CC	CC	AA	AA	AA	CC	CC	CC	NN	CC	CC	CC
Chr02_47189970	NA	2	47189970	NA	NA	NA	NA	NA	NA	NA	CC	CC	GG	CC	CC	CC	CC	CC	CC	CC	CC	GG	GG	GG	GG	GG	CC	CC	GG	GG	GG	GG	CC	GG	CC	GG	GG	GG	GG	NN	GG	GG	GG	CC	GG	GC	CC	GG	CC
Chr02_47504375	NA	2	47504375	NA	NA	NA	NA	NA	NA	NA	CC	TT	CC	TT	TT	TT	TT	TT	TT	TT	TT	TT	CC	CC	CC	CC	TT	TT	TT	CC	TT	CC	TT	TT	TT	CC	TT	CC	CC	TT	CC	CC	CC	TT	CC	TT	TT	CC	NN
Chr02_47730870	NA	2	47730870	NA	NA	NA	NA	NA	NA	NA	CC	CC	CC	CC	CC	CC	CC	CC	CC	CC	CC	CT	CC	CC	CC	CC	CC	CC	CC	CC	CC	CC	CC	CC	CC	CC	CT	CC	CC	TT	CC	NN	CC	CC	CC	CC	CC	CC	CC
Chr02_47730872	NA	2	47730872	NA	NA	NA	NA	NA	NA	NA	CC	CC	CC	CC	CC	CC	CC	CC	CC	CC	CC	CA	CC	CC	CC	CC	CC	CC	CC	CC	CC	CC	CC	CC	CC	CC	CA	CC	CC	AA	CC	NN	CC	CC	CC	CC	CC	CC	CC
Chr02_47730889	NA	2	47730889	NA	NA	NA	NA	NA	NA	NA	CC	CC	CC	CC	CC	CC	CC	CC	CC	CC	CC	CT	CC	CC	CC	CC	CC	CC	CC	CC	CC	CC	CC	CC	CC	CC	CT	CC	CC	TT	CC	NN	CC	CC	CC	CC	CC	CC	CC
Chr02_47730922	NA	2	47730922	NA	NA	NA	NA	NA	NA	NA	AA	AA	AA	AA	AA	AA	AA	AA	AA	AA	AA	AT	AA	AA	AA	AA	AA	AA	AA	AA	AA	AA	AA	AA	AA	AA	AT	AA	AA	TT	AA	NN	AA	AA	AA	AA	AA	AA	AA
Chr02_47730935	NA	2	47730935	NA	NA	NA	NA	NA	NA	NA	GG	GG	GG	GG	GG	GG	GG	GG	GG	GG	GG	GA	GG	GG	GG	GG	GG	GG	GA	GG	GG	GG	GG	GG	GG	GG	GA	GG	GG	AA	GG	NN	GG	GG	GG	GG	GG	GG	GG
Chr02_47730958	NA	2	47730958	NA	NA	NA	NA	NA	NA	NA	AA	AA	AA	AA	AA	AA	AA	AA	AA	AA	AA	AG	AA	AA	AA	AA	AA	AA	AA	AA	AA	AA	AA	AA	AA	AA	AG	AA	AA	GG	AA	NN	AA	AA	AA	AA	AA	AA	AA
Chr02_47730964	NA	2	47730964	NA	NA	NA	NA	NA	NA	NA	GG	GG	GG	GG	GG	GG	GG	GG	GG	GG	GG	GA	GG	GG	GG	GG	GG	GG	GG	GG	GG	GG	GG	GG	GG	GG	GA	GG	GG	AA	GG	NN	GG	GG	GG	GG	GG	GG	GG
Chr02_47730968	NA	2	47730968	NA	NA	NA	NA	NA	NA	NA	GG	GG	GG	GG	GG	GG	GG	GG	GG	GG	GG	GC	GG	GG	GG	GG	GG	GG	GG	GG	GG	GG	GG	GG	GG	GG	GC	GG	GG	CC	GG	NN	GG	GG	GG	GG	GG	GG	GG
Chr02_47778133	NA	2	47778133	NA	NA	NA	NA	NA	NA	NA	AA	NN	AA	AA	AA	AA	AA	AA	AA	AA	AA	AA	AA	AA	AA	NN	AA	AA	AA	AA	TT	AA	AA	AA	AA	NN	AA	NN	AA	TT	TT	NN	AA	AA	AA	TT	AA	AA	AA
Chr02_47884172	NA	2	47884172	NA	NA	NA	NA	NA	NA	NA	AA	AA	AA	AA	AA	AA	AA	AA	AA	AA	AA	AA	GG	AA	AA	AA	AA	AA	GG	AA	AA	GG	AA	AA	AA	AA	GG	GG	GG	AA	AA	AA	AA	AA	AA	AG	AA	GG	AA
Chr02_47884187	NA	2	47884187	NA	NA	NA	NA	NA	NA	NA	GG	GG	GG	GG	GG	GG	GG	GG	GG	GG	GG	GG	AA	GG	GG	GG	GG	GG	AA	GG	GG	AA	GG	GG	GG	GG	AA	AA	AA	GG	GG	GG	GG	GG	GG	GA	GG	AA	GG
Chr02_47904378	NA	2	47904378	NA	NA	NA	NA	NA	NA	NA	AA	AA	AA	AA	AA	AA	AA	AA	AA	AA	AA	AA	TT	AA	AA	AA	AA	AA	TT	AA	AA	TT	AA	AA	AA	AA	TT	TT	TT	AA	AA	AA	AA	AA	AA	AA	AA	TT	AA
Chr02_47904418	NA	2	47904418	NA	NA	NA	NA	NA	NA	NA	GG	GG	GG	GG	GG	GG	GG	GG	GG	GG	GG	GG	AA	GG	GG	GG	GG	GG	AA	GG	GG	AA	GG	GG	GG	GG	AA	AA	AA	GG	GG	GG	GG	GG	GG	GG	GG	AA	GG
Chr02_47904430	NA	2	47904430	NA	NA	NA	NA	NA	NA	NA	CC	CC	CC	CC	CC	CC	CC	CC	CC	CC	CC	CC	TT	CC	CC	CC	CC	CC	TT	CC	CC	TT	CC	CC	CC	CC	TT	TT	TT	CC	CC	CC	CC	CC	CC	CC	CC	TT	CC
Chr02_47914552	NA	2	47914552	NA	NA	NA	NA	NA	NA	NA	TT	TT	TT	TT	TT	TT	TT	TT	TT	TT	TT	TT	GG	TT	TT	TT	TT	TT	NN	TT	TT	TG	TT	TT	TT	TT	NN	GG	NN	TT	TT	TT	TT	TT	TT	TT	TT	NN	TT
Chr02_47914678	NA	2	47914678	NA	NA	NA	NA	NA	NA	NA	GG	GG	GG	GG	GG	GG	GG	GG	GG	GG	GG	GG	AA	GG	GG	GG	AA	GG	NN	GG	AA	GA	GG	AA	GG	AA	NN	AA	AA	AA	AA	NN	GG	AA	GG	AA	GG	NN	AA
Chr02_47970754	NA	2	47970754	NA	NA	NA	NA	NA	NA	NA	AA	AA	AA	AA	AA	AA	AA	AA	AA	AA	AA	AA	CC	AA	AA	AA	AA	AA	CC	AA	AA	CC	AA	AA	AA	AA	CC	CC	CC	AA	AA	AA	AA	AA	AA	AA	AA	CC	AA
Chr02_47991001	NA	2	47991001	NA	NA	NA	NA	NA	NA	NA	CC	GG	CC	GG	GG	GG	GG	NN	GG	GG	NN	GG	CC	CC	CC	CC	GG	GG	CC	CC	NN	CC	GG	NN	GG	GG	CC	CC	CC	GG	GG	NN	CC	GG	CC	GG	GG	CC	NN
Chr02_48176139	NA	2	48176139	NA	NA	NA	NA	NA	NA	NA	CC	TT	CC	TT	TT	TT	TT	TT	TT	TT	TT	TT	CC	CC	CC	CC	TT	TT	CC	CC	TT	CC	TT	TT	TT	TT	CC	CC	CC	TT	TT	TT	CC	TT	CC	TT	TT	CC	TT
Chr02_48176165	NA	2	48176165	NA	NA	NA	NA	NA	NA	NA	TT	CC	TT	CC	CC	CC	CC	CC	CC	CC	CC	CC	TT	TT	TT	TT	CC	CC	TT	TT	CC	TT	CC	CC	CC	CC	TT	TT	TT	CC	CC	CC	TT	CC	TT	CC	CC	TT	CC
Chr02_48179429	NA	2	48179429	NA	NA	NA	NA	NA	NA	NA	CC	AA	CC	AA	AA	AA	AA	AA	AA	AA	AA	AA	CC	CC	CC	CC	AA	AA	CC	CC	AA	CC	AA	AA	AA	AA	CC	CC	CC	NN	NN	NN	CC	AA	CC	AA	AA	CC	AA
Chr02_48179498	NA	2	48179498	NA	NA	NA	NA	NA	NA	NA	CC	GG	CC	GG	GG	GG	GG	GG	GG	GG	GG	GG	CC	CC	CC	CC	GG	GG	CC	CC	GG	CC	GG	GG	GG	GG	CC	CC	CC	NN	NN	NN	CC	GG	CC	GG	GG	CC	GG
Chr02_48352600	NA	2	48352600	NA	NA	NA	NA	NA	NA	NA	TT	TT	TT	TT	TT	TT	TT	TT	TT	TT	TT	AA	TT	TT	TT	TT	AA	TT	TT	TT	TT	TT	TT	AA	TT	AA	TT	TT	TT	AA	AA	TA	TT	AA	TT	AA	TT	TT	AA
Chr02_48355455	NA	2	48355455	NA	NA	NA	NA	NA	NA	NA	CC	TT	CC	TT	TT	TT	TT	TT	NN	TT	NN	TT	CC	CC	CC	CC	TT	TT	CC	CC	TT	CC	TT	TT	TT	TT	CC	CC	CC	TT	TT	TT	CC	TT	CC	TT	TT	CC	TT
Chr02_48395535	NA	2	48395535	NA	NA	NA	NA	NA	NA	NA	AA	TT	AA	TT	TT	TT	TT	TT	TT	TT	TT	NN	AA	AA	AA	AA	TT	TT	AA	AA	NN	AA	TT	TT	TT	TT	AA	AA	AA	NN	TT	TT	AA	TT	AA	NN	TT	AA	TT
Chr02_48395542	NA	2	48395542	NA	NA	NA	NA	NA	NA	NA	CC	GG	CC	GG	GG	GG	GG	GG	GG	GG	GG	NN	CC	CC	CC	CC	GG	GG	CC	CC	NN	CC	GG	GG	GG	GG	CC	CC	CC	NN	GG	GG	CC	GG	CC	NN	GG	CC	GG
Chr02_48395553	NA	2	48395553	NA	NA	NA	NA	NA	NA	NA	GG	AA	GG	AA	AA	AA	AA	AA	AA	AA	AA	NN	GG	GG	GG	GG	AA	AA	GG	GG	NN	GG	AA	AA	AA	AA	GG	GG	GG	NN	AA	AA	GG	AA	GG	NN	AA	GG	AA
Chr02_48409930	NA	2	48409930	NA	NA	NA	NA	NA	NA	NA	TT	CC	TT	CC	CC	CC	CC	CC	CC	CC	CC	CC	TT	TT	TT	TT	CC	CC	NN	TT	CC	TT	CC	CC	CC	CC	TT	TT	TT	CC	CC	CC	TT	CC	TT	CC	CC	TT	CC
Chr02_48416036	NA	2	48416036	NA	NA	NA	NA	NA	NA	NA	AA	CC	AA	CC	CC	CC	CC	CC	CC	CC	CC	CC	AA	AA	AA	AA	CC	CC	AA	AA	NN	AA	CC	CC	NN	CC	AA	AA	AA	CC	CC	NN	AA	CC	AA	CC	CC	AA	CC
Chr02_48416046	NA	2	48416046	NA	NA	NA	NA	NA	NA	NA	GG	AA	GG	AA	AA	AA	AA	AA	AA	AA	AA	AA	GG	GG	GG	GG	AA	AA	GG	GG	NN	GG	AA	AA	NN	AA	GG	GG	GG	AA	AA	NN	GG	AA	GG	AA	AA	GG	AA
Chr02_48464471	NA	2	48464471	NA	NA	NA	NA	NA	NA	NA	CC	TT	CC	TT	TT	TT	TT	TT	TT	TT	NN	NN	CC	CC	CC	CC	TT	TT	CC	CC	NN	CC	TT	TT	TT	NN	CC	CC	CC	NN	NN	TT	CC	TT	CC	TT	TT	CC	NN
Chr02_48470807	NA	2	48470807	NA	NA	NA	NA	NA	NA	NA	CC	AA	CC	AA	AA	AA	AA	AA	AA	AA	AA	AA	CC	CC	CC	CC	AA	AA	CC	CC	AA	CC	AA	AA	AA	AA	CC	CC	CC	AA	AA	CC	CC	AA	CC	AA	AA	CC	AA
Chr03_214256	NA	3	214256	NA	NA	NA	NA	NA	NA	NA	TT	TT	CC	TT	TT	TT	TT	TT	TT	TT	TT	TT	TT	TT	CC	TT	TT	TT	TT	TT	TT	CC	TT	TT	TT	TT	TT	TT	CC	NN	TT	TT	NN	CC	CC	NN	TT	TT	NN
Chr03_214333	NA	3	214333	NA	NA	NA	NA	NA	NA	NA	TT	CC	CC	CC	CC	CC	CC	CC	CC	CC	CC	TT	TT	CC	CC	CC	TT	CC	TT	CC	TT	CC	CC	TT	CC	TT	TT	TT	CC	NN	CC	CC	CC	CC	CC	CC	CC	TT	CC
Chr03_232468	NA	3	232468	NA	NA	NA	NA	NA	NA	NA	AA	AA	CC	AA	AA	AA	AA	AA	AA	AA	AA	AA	AA	AA	CC	AA	AA	AA	AA	AA	AA	CC	AA	AA	AA	AA	AA	AA	CC	AA	AA	AA	CC	CC	CC	CC	AA	NN	CC
Chr03_292469	NA	3	292469	NA	NA	NA	NA	NA	NA	NA	GG	GG	GG	GG	GG	GG	GG	GG	GG	GG	GG	GG	GG	GG	GG	GG	GG	GG	GG	GG	NN	GG	GG	TT	GG	GG	TT	NN	GG	GG	GG	GG	GG	GG	GG	GG	GG	TT	GG
Chr03_314515	NA	3	314515	NA	NA	NA	NA	NA	NA	NA	GG	GG	TT	GG	GG	GG	GG	GG	GG	GG	GG	GG	GG	GG	TT	GG	GG	GG	TT	GG	GG	TT	GG	GG	GG	GG	GG	GG	TT	NN	GG	GG	TT	TT	TT	TT	GG	GG	TT
Chr03_314541	NA	3	314541	NA	NA	NA	NA	NA	NA	NA	CC	CC	TT	CC	CC	CC	CC	CC	CC	CC	CC	CC	CC	CC	TT	CC	CC	CC	TT	CC	CC	TT	CC	CC	CC	CC	CC	CC	TT	NN	CC	CC	TT	TT	TT	NN	CC	CC	TT
Chr03_441275	NA	3	441275	NA	NA	NA	NA	NA	NA	NA	CC	CC	TT	CC	CC	CC	CC	CC	CC	CC	CC	CC	TT	CC	TT	CC	CC	CC	TT	CC	CC	TT	CC	CC	CC	CC	CC	CC	TT	CC	CC	CC	TT	TT	TT	TT	CC	CC	TT
Chr03_469854	NA	3	469854	NA	NA	NA	NA	NA	NA	NA	CC	CC	TT	CC	CC	CC	CC	CC	CC	CC	CC	CC	TT	CC	TT	CC	CC	CC	TT	CC	CC	TT	CC	CC	CC	CC	CC	CC	TT	CC	CC	CC	TT	TT	TT	TT	CC	CC	TT
Chr03_514294	NA	3	514294	NA	NA	NA	NA	NA	NA	NA	AA	AA	AA	AA	AA	AA	AA	AA	AA	AA	AA	AA	AA	AA	AA	AA	AA	AA	AA	AA	NN	AA	AA	AA	AA	AA	AA	NN	NN	NN	AA	AA	AA	AA	AA	NN	AA	AA	AA
Chr03_547115	NA	3	547115	NA	NA	NA	NA	NA	NA	NA	CC	CC	CC	CC	CC	CC	CC	CC	CC	NN	CC	CC	CC	CC	CC	CC	CC	CC	CC	CC	CC	CC	CC	NN	CC	CC	CC	NN	CC	CC	CC	CC	CC	CC	CC	CC	CC	CC	CC
Chr03_560688	NA	3	560688	NA	NA	NA	NA	NA	NA	NA	GG	GG	GG	GG	GG	GG	GG	GG	GG	GG	GG	GG	GG	GG	GG	GG	GG	GG	GG	GG	GG	GG	GG	GG	GG	GG	GG	GG	GG	GG	GG	GG	GG	GG	GG	GG	GG	GG	GG
Chr03_601750	NA	3	601750	NA	NA	NA	NA	NA	NA	NA	CC	CC	CC	CC	CC	CC	CC	CC	CC	CC	CC	CC	NN	CC	CC	CC	TT	CC	CC	CC	CC	CC	CC	CC	CC	NN	CC	CC	CC	NN	CC	CC	CC	CC	CC	CC	CC	NN	CC
Chr03_601813	NA	3	601813	NA	NA	NA	NA	NA	NA	NA	CC	CC	CC	CC	CC	CC	CC	CC	CC	CC	CC	CC	CC	CC	CC	CC	AA	CC	CC	CC	CC	CC	CC	CC	CC	CC	CC	CC	CC	NN	CC	CC	CC	CC	CC	CC	CC	CC	CC
Chr03_660680	NA	3	660680	NA	NA	NA	NA	NA	NA	NA	GG	CC	GG	CC	CC	CC	CC	CC	CC	CC	CC	GG	CC	CC	GG	GC	CC	CC	CC	GG	GG	GG	CC	GG	CC	GG	GG	GG	CC	GG	CC	CC	GG	GG	GG	GG	CC	CC	GG
Chr03_660684	NA	3	660684	NA	NA	NA	NA	NA	NA	NA	GG	TT	GG	TT	TT	TT	TT	TT	TT	TT	TT	GG	TT	TT	GG	GT	TT	TT	TT	GG	GG	GG	TT	GG	TT	GG	GG	GG	TT	GG	TT	TT	GG	GG	GG	GG	TT	TT	GG
Chr03_758271	NA	3	758271	NA	NA	NA	NA	NA	NA	NA	CC	AA	CC	AA	AA	AA	AA	NN	NN	AA	AA	NN	AA	AA	CC	CC	CC	AA	CC	CC	CC	CC	AA	AA	AA	CC	AA	AA	CC	AA	AA	NN	AA	CA	AA	NN	AA	AA	AA
Chr03_914206	NA	3	914206	NA	NA	NA	NA	NA	NA	NA	GG	GG	AA	GG	GG	GG	GG	GG	GG	GG	GG	AA	NN	GG	AA	GG	GG	GG	GG	GG	GG	AA	GG	GG	GG	GG	GG	NN	GG	NN	GG	GG	GG	GG	GG	AA	GG	AA	GG
Chr03_976313	NA	3	976313	NA	NA	NA	NA	NA	NA	NA	CC	CC	CC	CC	CC	CC	CC	CC	CC	CC	CC	CC	CC	CC	CC	CC	CC	CC	NN	CC	CC	CC	CC	TT	CC	CC	TT	CC	TT	CC	CC	CC	CC	CC	CC	CC	CC	CC	CC
Chr03_976324	NA	3	976324	NA	NA	NA	NA	NA	NA	NA	TT	TT	TT	TT	TT	TT	TT	TT	TT	TT	TT	TT	TT	TT	TT	TT	TT	TT	NN	TT	TT	TT	TT	CC	TT	TT	CC	TT	CC	TT	TT	TT	TT	TT	TT	TT	TT	TT	TT
Chr03_976329	NA	3	976329	NA	NA	NA	NA	NA	NA	NA	CC	CC	CC	CC	CC	CC	CC	CC	CC	CC	CC	CC	CC	CC	CC	CC	CC	CC	CC	CC	CC	CC	CC	TT	CC	CC	TT	CC	TT	CC	CC	CC	CC	CC	CC	CC	CC	CC	CC
Chr03_1044921	NA	3	1044921	NA	NA	NA	NA	NA	NA	NA	TT	TT	TT	TT	TT	TT	TT	TT	TT	TT	TT	TT	TT	TT	TT	TT	TT	TT	NN	TT	TT	TT	TT	CC	TT	TT	NN	TT	CC	TT	TT	NN	TT	TT	TT	TT	TT	TT	TT
Chr03_1044927	NA	3	1044927	NA	NA	NA	NA	NA	NA	NA	CC	CC	CC	CC	CC	CC	CC	CC	CC	CC	CC	CC	CC	CC	CC	CC	CC	CC	NN	CC	CC	CC	CC	TT	CC	CC	NN	CC	TT	CC	CC	NN	CC	CC	CC	CC	CC	CC	CC
Chr03_1113580	NA	3	1113580	NA	NA	NA	NA	NA	NA	NA	CC	CC	CC	CC	CC	CC	CC	CC	CC	CC	CC	TT	CC	CC	CC	CC	TT	CC	CC	CC	TT	CC	CC	CC	CC	TT	CC	CC	CC	CC	CC	CC	CC	CC	CC	CC	CC	CC	CC
Chr03_1113589	NA	3	1113589	NA	NA	NA	NA	NA	NA	NA	AA	AA	AA	AA	AA	AA	NN	AA	AA	AA	AA	GG	AA	AA	AA	AA	GG	NN	GG	AA	GG	AA	AA	AA	AA	GG	AA	AA	GG	AA	AA	AA	GG	AG	AG	AA	AA	AA	GG
Chr03_1210970	NA	3	1210970	NA	NA	NA	NA	NA	NA	NA	AA	AA	AA	AA	AA	AA	AA	AA	AA	AA	AA	AA	AA	AA	AA	NN	TT	AA	AA	AA	TT	AA	AA	AA	AA	AA	AA	AA	AA	AA	AA	NN	AA	AA	AA	AA	AA	AA	AA
Chr03_1388360	NA	3	1388360	NA	NA	NA	NA	NA	NA	NA	AA	AA	AA	AA	AA	AA	AA	AA	AA	AA	AA	GG	GG	AA	AA	AA	GG	AA	GG	AA	GG	AA	AA	GG	AA	GG	GG	AA	GG	NN	AA	AA	AA	AA	GG	AA	AA	GG	AA
Chr03_1388448	NA	3	1388448	NA	NA	NA	NA	NA	NA	NA	GG	GG	GG	GG	GG	GG	GG	GG	GG	GG	GG	GG	CC	GG	GG	GG	GG	GG	CC	GG	GG	GG	GG	GG	GG	GG	GG	GG	NN	CC	GG	GG	GG	GG	GC	GG	GG	NN	GG
Chr03_1389175	NA	3	1389175	NA	NA	NA	NA	NA	NA	NA	GG	GG	GG	GG	GG	GG	GG	NN	GG	GG	GG	GG	TT	GG	GG	NN	GG	GG	TT	GG	GG	NN	GG	GG	GG	GG	GG	NN	NN	TT	GG	GG	GG	GG	TT	GG	GG	TT	GG
Chr03_1389199	NA	3	1389199	NA	NA	NA	NA	NA	NA	NA	GG	GG	GG	GG	GG	GG	GG	NN	GG	GG	GG	GG	AA	GG	GG	NN	GG	GG	AA	GG	GG	NN	GG	GG	GG	GG	GG	NN	NN	AA	GG	GG	GG	GG	AA	GG	GG	AA	GG
Chr03_1536380	NA	3	1536380	NA	NA	NA	NA	NA	NA	NA	TT	TT	TT	TT	TT	TT	TT	TT	TT	TT	TT	TT	TT	TT	TT	CC	TT	TT	NN	CC	CC	CC	TT	CC	TT	TT	CC	CC	TT	CC	CC	CC	TT	TT	CC	CC	TT	TT	TT
Chr03_1634398	NA	3	1634398	NA	NA	NA	NA	NA	NA	NA	NN	TT	CC	TT	TT	TT	TT	TT	TT	TT	TT	TT	CC	TT	TT	CC	NN	TT	CC	CC	TT	CC	TT	CC	TT	NN	CC	CC	CC	TT	TT	NN	TT	CC	TT	CC	TT	CC	CC
Chr03_1634615	NA	3	1634615	NA	NA	NA	NA	NA	NA	NA	NN	CC	CC	CC	CC	CC	CC	CC	CC	CC	CC	CC	CC	CC	CC	TT	NN	CC	TT	TT	CC	TT	CC	CC	CC	NN	CC	TT	TT	CC	CC	NN	CC	CC	CC	TT	CC	CC	CC
Chr03_1688109	NA	3	1688109	NA	NA	NA	NA	NA	NA	NA	TT	AT	AA	TT	TT	TT	TT	TT	TT	TT	TT	NN	AA	AA	TT	AA	AA	TT	TT	AA	TT	AA	TT	AA	TT	TT	AA	AA	AA	TT	TT	TT	AA	AA	TT	AA	TT	AA	AA
Chr03_1693384	NA	3	1693384	NA	NA	NA	NA	NA	NA	NA	AA	AA	GG	AA	AA	AA	AA	AA	AA	AA	AA	AA	GG	GG	AA	GG	GG	AA	GG	GG	AA	GG	AA	GG	AA	AA	GG	GG	GG	AA	AA	GG	GG	GG	AA	GG	AA	GG	GG
Chr03_1729840	NA	3	1729840	NA	NA	NA	NA	NA	NA	NA	TT	TT	TT	TT	TT	TT	TT	TT	TT	TT	TT	TT	TT	TT	TT	TT	TT	TT	TT	TT	TT	TT	TT	TT	TT	TT	TT	TT	TT	TT	TT	TT	TT	TT	TT	TG	TT	TG	TT
Chr03_1729851	NA	3	1729851	NA	NA	NA	NA	NA	NA	NA	AA	AA	AA	AA	AA	AA	AA	AA	AA	AA	AA	AA	AA	AA	AA	AA	NN	AA	AA	AA	NN	AA	AA	AA	AA	AA	AA	AA	AA	AA	AA	AA	AA	AA	AA	AT	AA	AT	AA
Chr03_1729877	NA	3	1729877	NA	NA	NA	NA	NA	NA	NA	GG	GG	GG	GG	GG	GG	GG	GG	GG	GG	GG	NN	GG	GG	GG	GG	NN	GG	GG	GG	NN	GG	GG	GG	GG	GG	GG	GG	GG	GG	GG	GG	GG	GG	GG	GA	GG	GA	GG
Chr03_1744699	NA	3	1744699	NA	NA	NA	NA	NA	NA	NA	GG	GG	CC	GG	GG	GG	GG	GG	GG	GG	GG	GG	CC	CC	GG	CC	CC	GG	CC	CC	GG	CC	GG	CC	GG	GG	CC	CC	CC	NN	GG	GG	CC	CG	GG	CC	GG	CC	CC
Chr03_1744712	NA	3	1744712	NA	NA	NA	NA	NA	NA	NA	AA	AA	CC	AA	AA	AA	AA	AA	AA	AA	AA	AA	CC	CC	AA	CC	CC	AA	CC	CC	AA	CC	AA	CC	AA	AA	CC	CC	CC	NN	AA	AA	CC	CA	AA	CC	AA	CC	CC
Chr03_1876092	NA	3	1876092	NA	NA	NA	NA	NA	NA	NA	CC	CC	AA	CC	CC	CC	CC	CC	CC	CC	CC	CC	AA	AA	CC	AA	AA	CC	AA	AA	CC	AA	CC	AA	CC	AA	AA	AA	AA	CC	AA	AA	AA	AA	CC	AA	CC	AA	AA
Chr03_2000712	NA	3	2000712	NA	NA	NA	NA	NA	NA	NA	GG	AA	GG	AA	AA	AA	AA	NN	AA	NN	AA	AA	AA	GG	AA	GG	NN	NN	GG	GG	GG	GG	AA	GG	AA	GG	GG	GG	GG	GG	GG	GG	GG	GG	NN	GG	AA	AA	GG
Chr03_2000728	NA	3	2000728	NA	NA	NA	NA	NA	NA	NA	GG	GG	AA	GG	GG	GG	GG	GG	GG	GG	GG	GG	GG	GG	GG	GG	NN	GG	GG	GG	GG	GG	GG	NN	GG	GG	NN	GG	GG	GG	GG	GG	GG	GG	GG	GG	GG	GG	GG
Chr03_2000805	NA	3	2000805	NA	NA	NA	NA	NA	NA	NA	CC	CC	CC	CC	CC	CC	CC	CC	CC	CC	CC	NN	CC	TT	CC	TT	TT	CC	TT	TT	CC	TT	CC	CC	CC	CC	CC	TT	CC	TT	TT	TT	TT	TT	CC	TT	CC	CC	TT
Chr03_2000829	NA	3	2000829	NA	NA	NA	NA	NA	NA	NA	CC	AA	CC	AA	AA	AA	AA	AA	AA	AA	AA	NN	AA	CC	AA	CC	CC	AA	CC	CC	CC	CC	AA	CC	AA	CC	CC	CC	AA	CC	CC	CC	CC	CC	AA	CC	AA	AA	CC
Chr03_2016741	NA	3	2016741	NA	NA	NA	NA	NA	NA	NA	CC	CC	GG	CC	CC	CC	CC	CC	CC	CC	CC	GG	CC	CC	CC	CC	CC	CC	CC	CC	CC	CC	CC	GG	CC	GG	GG	CC	CC	NN	CC	CC	CC	CC	CC	CC	CC	CC	CC
Chr03_2051343	NA	3	2051343	NA	NA	NA	NA	NA	NA	NA	CC	CC	CC	CC	CC	CC	CC	CC	CC	CC	CC	CC	CC	TT	CC	CC	TT	CC	CC	TT	CC	TT	CC	CC	CC	CC	CC	TT	CC	TT	CC	CC	TT	CC	CC	TT	CC	CC	CC
Chr03_2051405	NA	3	2051405	NA	NA	NA	NA	NA	NA	NA	AA	AA	AA	AA	AA	AA	AA	AA	AA	AA	AA	AA	AA	GG	AA	AA	GG	AA	AA	GG	AA	GG	AA	AA	AA	AA	AA	GG	AA	GG	AA	AA	GG	AA	AA	GA	AA	AA	AA
Chr03_2051434	NA	3	2051434	NA	NA	NA	NA	NA	NA	NA	CC	TT	TT	TT	TT	TT	TT	TT	TT	TT	TT	TT	CC	CC	TT	CC	CC	TT	CC	CC	CC	CC	TT	CC	TT	CC	CC	CC	CC	CC	CC	CC	CC	CC	CC	CC	TT	CC	CC
Chr03_2286499	NA	3	2286499	NA	NA	NA	NA	NA	NA	NA	TT	TT	TT	TT	TT	TT	TT	TT	TT	TT	TT	TT	TC	TT	TT	TT	TT	TT	TT	TT	TT	TT	TT	TT	TT	TT	TT	TT	TT	TT	TT	TT	TT	TT	TT	CC	TT	NN	TT
Chr03_2358817	NA	3	2358817	NA	NA	NA	NA	NA	NA	NA	TT	CC	TT	CC	CC	CC	CC	CC	CC	CC	CC	TT	TT	TT	CC	CC	TT	CC	TT	TT	TT	TT	CC	CC	CC	TT	TT	CC	TT	TT	CC	TT	TT	TT	TT	CC	CC	TT	TT
Chr03_2358820	NA	3	2358820	NA	NA	NA	NA	NA	NA	NA	GG	TT	GG	TT	TT	TT	TT	TT	TT	TT	TT	GG	GG	GG	TT	GG	GG	TT	GG	GG	GG	GG	TT	GG	TT	GG	GG	TT	GG	GG	TT	GG	GG	GG	GG	TT	TT	GG	GG
Chr03_2411109	NA	3	2411109	NA	NA	NA	NA	NA	NA	NA	TT	CC	TT	CC	CC	CC	CC	NN	CC	CC	CC	TT	TT	TT	CC	TT	TT	CC	TT	TT	TT	TT	CC	TT	CC	TT	TT	TT	TT	TT	CC	TT	TT	TT	TT	TT	CC	TT	TT
Chr03_2412151	NA	3	2412151	NA	NA	NA	NA	NA	NA	NA	TT	CC	TT	CC	CC	CC	CC	CC	CC	CC	NN	TT	TT	TT	CC	TT	TT	CC	TT	TT	TT	TT	CC	TT	NN	TT	TT	TT	NN	NN	CC	NN	TT	TT	TT	TT	CC	TT	TT
Chr03_2418762	NA	3	2418762	NA	NA	NA	NA	NA	NA	NA	CC	CC	CC	CC	CC	CC	CC	CC	CC	CC	CC	CC	CC	CC	CC	CC	CC	CC	NN	CC	CC	CC	CC	CC	CC	CC	CC	NN	AA	CC	CC	NN	CC	CC	CC	CC	CC	CC	CC
Chr03_2418906	NA	3	2418906	NA	NA	NA	NA	NA	NA	NA	TT	TT	TT	TT	TT	TT	TT	TT	TT	TT	TT	TT	TT	TT	TT	TT	TT	TT	NN	TT	TT	TT	TT	TT	TT	TT	TT	CC	CC	TT	TT	NN	TT	TT	TT	TT	TT	TT	TT
Chr03_2745983	NA	3	2745983	NA	NA	NA	NA	NA	NA	NA	TT	CC	CC	CC	CC	CC	CC	CC	CC	CC	CC	TT	TT	CC	CC	TT	CC	CC	CC	CC	TT	TT	CC	TT	CC	TT	TT	TT	TT	CC	TT	CC	CC	TT	TT	CC	CC	TT	CC
Chr03_2746027	NA	3	2746027	NA	NA	NA	NA	NA	NA	NA	GG	CC	CC	CC	CC	CC	CC	CC	CC	CC	CC	GG	GG	CC	CC	GG	CC	CC	CC	CC	GG	GG	CC	GG	CC	GG	GG	GG	GG	CC	GG	CC	CC	GG	NN	CC	CC	GG	CC
Chr03_2746042	NA	3	2746042	NA	NA	NA	NA	NA	NA	NA	AA	TT	TT	TT	TT	TT	TT	TT	TT	TT	TT	AA	AA	TT	TT	AA	TT	TT	TT	TT	AA	AA	TT	AA	TT	AA	AA	AA	AA	TT	AA	TT	TT	AA	NN	TT	TT	AA	TT
Chr03_2746062	NA	3	2746062	NA	NA	NA	NA	NA	NA	NA	TT	AA	AA	AA	AA	AA	AA	AA	AA	AA	AA	NN	TT	AA	AA	TT	AA	AA	AA	AA	TT	TT	AA	NN	AA	TT	TT	TT	NN	AA	TT	AA	AA	TT	NN	AA	AA	TT	AA
Chr03_2851418	NA	3	2851418	NA	NA	NA	NA	NA	NA	NA	CC	TT	TT	CC	CC	CC	CC	CC	CC	CC	CC	CC	NN	TT	CC	TT	TT	CC	TT	TT	TT	NN	CC	TT	CC	CC	CC	TT	TT	TT	CC	TT	TT	CC	CC	TT	CC	NN	TT
Chr03_2885664	NA	3	2885664	NA	NA	NA	NA	NA	NA	NA	GG	GG	GG	AA	AA	AA	AA	AA	AA	AA	AA	GG	NN	GG	AA	NN	GG	AA	GG	GG	GG	NN	AA	GG	AA	GG	GG	NN	GG	GG	GG	GG	GG	GG	GG	GG	AA	NN	GG
Chr03_2886359	NA	3	2886359	NA	NA	NA	NA	NA	NA	NA	TT	TT	TT	TT	TT	TT	TT	TT	TT	TT	TT	TT	NN	TT	TT	CC	TT	TT	TT	TT	CC	NN	TT	CC	TT	TT	TT	TT	TT	TT	TT	TT	TT	TT	TT	TT	TT	TT	TT
Chr03_2886377	NA	3	2886377	NA	NA	NA	NA	NA	NA	NA	GG	GG	GG	GG	GG	GG	GG	GG	GG	GG	GG	GG	NN	GG	GG	CC	GG	GG	GG	GG	CC	NN	GG	CC	GG	GG	GG	GG	GG	GG	GG	GG	GG	GG	GG	GG	GG	GG	GG
Chr03_2917900	NA	3	2917900	NA	NA	NA	NA	NA	NA	NA	CC	CC	CC	TT	TT	TT	TT	TT	TT	TT	TT	CC	CC	CC	TT	CC	CC	TT	CC	CC	CC	CC	TT	CC	TT	CC	CC	CC	CC	CC	CC	CC	CC	CC	CC	CC	TT	CC	CC
Chr03_2946157	NA	3	2946157	NA	NA	NA	NA	NA	NA	NA	CC	TT	TT	TT	TT	TT	TT	TT	TT	TT	TT	CC	TT	TT	TT	TT	TT	TT	TT	TT	TT	TT	TT	TT	TT	CC	CC	TT	TT	TT	TT	TT	TT	CC	TT	NN	TT	TT	TT
Chr03_2954438	NA	3	2954438	NA	NA	NA	NA	NA	NA	NA	GG	GG	GG	GG	GG	GG	GG	GG	GG	GG	GG	GG	GG	GG	GG	AA	GG	GG	GG	GG	AA	GG	GG	AA	GG	GG	GG	AA	GG	GG	AA	GG	GG	GG	AA	GG	GG	GG	GG
Chr03_2954455	NA	3	2954455	NA	NA	NA	NA	NA	NA	NA	GG	AA	AA	AA	AA	AA	AA	AA	AA	AA	AA	GG	AA	AA	AA	AA	AA	AA	AA	AA	AA	AA	AA	AA	AA	NN	GG	AA	AA	AA	AA	AA	AA	GG	AA	AA	AA	AA	AA
Chr03_2972033	NA	3	2972033	NA	NA	NA	NA	NA	NA	NA	TT	CC	CC	NN	CC	NN	NN	NN	NN	NN	NN	TT	CC	CC	NN	CC	CC	NN	CC	CC	CC	CC	NN	CC	NN	TT	TT	TT	CC	CC	TT	CC	CC	TT	TT	TT	CC	NN	TT
Chr03_3039628	NA	3	3039628	NA	NA	NA	NA	NA	NA	NA	GG	AA	GG	GG	GG	GG	GG	GG	GG	GG	GG	GG	GG	AA	GG	GG	AA	GG	NN	AA	GG	GG	GG	GG	GG	GG	GG	GG	NN	NN	GG	AA	GG	GG	GG	GG	GG	GG	GG
Chr03_3056418	NA	3	3056418	NA	NA	NA	NA	NA	NA	NA	CC	CC	CC	TT	TT	TT	TT	TT	TT	TT	TT	CC	CC	CC	NN	CC	CC	TT	CC	CC	CC	CC	TT	CC	TT	CC	CC	CC	CC	CC	CC	CC	CC	CC	CC	CC	TT	CC	CC
Chr03_3109688	NA	3	3109688	NA	NA	NA	NA	NA	NA	NA	GG	TT	TT	TT	TT	TT	TT	TT	TT	TT	TT	GG	TT	TT	TT	GG	TT	TT	TT	TT	GG	TT	TT	GG	TT	GG	GG	TT	TT	TT	TT	TT	TT	GG	TT	TT	TT	GG	TT
Chr03_3109727	NA	3	3109727	NA	NA	NA	NA	NA	NA	NA	TT	CC	CC	CC	CC	CC	CC	CC	CC	CC	CC	TT	CC	CC	CC	TT	CC	CC	CC	CC	TT	CC	CC	TT	CC	NN	TT	CC	CC	CC	CC	CC	CC	TT	CC	CC	CC	NN	CC
Chr03_3149405	NA	3	3149405	NA	NA	NA	NA	NA	NA	NA	CC	GG	GG	GG	GG	GG	GG	GG	GG	GG	GG	CC	GG	GG	GG	GG	GG	GG	GG	GG	GG	GG	GG	GG	GG	CC	CC	GG	GG	GG	GG	GG	GG	CC	GG	GG	GG	GG	GG
Chr03_3282454	NA	3	3282454	NA	NA	NA	NA	NA	NA	NA	CC	TT	CC	CC	CC	CC	CC	CC	CC	CC	CC	CC	CC	CC	CC	CC	CC	CC	TT	CC	CC	CC	CC	CC	CC	CC	CC	CC	CC	CC	TT	NN	CC	CC	CC	TT	NN	CC	CC
Chr03_3282606	NA	3	3282606	NA	NA	NA	NA	NA	NA	NA	TT	CC	TT	CC	CC	CC	CC	CC	CC	CC	CC	TT	CC	TT	CC	TT	TT	CC	CC	TT	TT	CC	CC	TT	CC	TT	TT	TT	TT	TT	CC	NN	CC	TT	TT	CC	CC	TT	CC
Chr03_3419215	NA	3	3419215	NA	NA	NA	NA	NA	NA	NA	CC	CC	CC	CC	CC	CC	CC	CC	CC	CC	CC	CC	NN	TT	NN	CC	TT	CC	CC	CC	CC	NN	CC	CC	CC	CC	CC	CC	CC	TT	CC	TT	CC	CC	CC	CC	CC	CC	CC
Chr03_3637876	NA	3	3637876	NA	NA	NA	NA	NA	NA	NA	CC	CC	CC	CC	CC	CC	CC	CC	CC	CC	CC	CC	CC	TT	TT	CC	CC	CC	CC	CC	CC	CC	CC	CC	CC	CC	TT	CC	CC	NN	CC	NN	CC	NN	CC	CC	CC	CC	CC
Chr03_3638005	NA	3	3638005	NA	NA	NA	NA	NA	NA	NA	GG	GG	GG	TT	TT	TT	TT	TT	TT	NN	TT	GG	TT	TT	TT	GG	GG	TT	TT	GG	TT	TT	TT	GG	TT	GG	TT	TT	GG	NN	GG	NN	GG	NN	GG	GG	TT	GG	GG
Chr03_3694387	NA	3	3694387	NA	NA	NA	NA	NA	NA	NA	AA	AA	AA	AA	AA	AA	AA	AA	AA	AA	AA	AA	AA	AA	AA	AA	AA	AA	NN	AA	AA	AA	AA	AA	AA	AA	AA	TT	AA	NN	AA	AA	AA	AA	AA	AA	AA	AA	AA
Chr03_3694406	NA	3	3694406	NA	NA	NA	NA	NA	NA	NA	AA	GG	GG	AA	AA	AA	AA	AA	AA	AA	AA	AA	NN	AA	AA	GG	GG	NN	NN	NN	NN	AA	AA	NN	AA	GG	NN	AA	GG	NN	GG	NN	AA	AA	AA	GG	AA	GG	AA
Chr03_3852804	NA	3	3852804	NA	NA	NA	NA	NA	NA	NA	GG	GG	GG	GG	GG	GG	GG	GG	GG	GG	GG	GG	AA	GG	GG	NN	GG	GG	AA	GG	GG	AA	GG	GG	GG	GG	GG	AA	GG	GG	GG	GG	GG	GG	GG	GG	GG	GG	NN
Chr03_3852876	NA	3	3852876	NA	NA	NA	NA	NA	NA	NA	CC	CC	CC	TT	TT	TT	TT	TT	TT	TT	TT	CC	CC	TT	TT	CC	CC	TT	CC	CC	NN	CC	TT	TT	TT	CC	TT	NN	CC	TT	CC	NN	TT	TT	NN	CC	TT	CC	TT
Chr03_3852888	NA	3	3852888	NA	NA	NA	NA	NA	NA	NA	AA	AA	AA	GG	GG	GG	GG	GG	GG	GG	GG	AA	AA	GG	GG	AA	AA	GG	AA	AA	NN	AA	GG	GG	GG	AA	GG	NN	AA	GG	AA	NN	GG	GG	NN	AA	GG	AA	GG
Chr03_3853029	NA	3	3853029	NA	NA	NA	NA	NA	NA	NA	AA	AA	AA	TT	TT	TT	NN	TT	TT	TT	TT	AA	AA	TT	TT	AA	AA	TT	AA	AA	NN	AA	TT	TT	NN	AA	NN	NN	AA	TT	AA	TT	TT	TT	TT	AA	TT	AA	TT
Chr03_3975034	NA	3	3975034	NA	NA	NA	NA	NA	NA	NA	AA	AA	AA	AA	GG	AA	AA	AA	AA	AA	AA	AA	AA	GG	AA	AA	AA	AA	AA	AA	AA	AA	AA	AA	GG	AA	GG	AA	AA	GG	AA	NN	AA	GG	AA	AA	GG	AA	AA
Chr03_3975066	NA	3	3975066	NA	NA	NA	NA	NA	NA	NA	CC	TT	CC	CC	TT	CC	CC	CC	CC	CC	CC	CC	CC	TT	TT	NN	CC	CC	CC	TT	CC	CC	CC	CC	TT	TT	TT	TT	TT	TT	TT	NN	CC	TT	CC	TT	TT	CC	CC
Chr03_3975194	NA	3	3975194	NA	NA	NA	NA	NA	NA	NA	CC	CC	CC	CC	TT	CC	CC	CC	CC	CC	CC	CC	CC	TT	CC	CC	CC	CC	CC	CC	CC	CC	CC	CC	TT	CC	TT	CC	CC	TT	CC	NN	CC	TT	CC	CC	TT	CC	CC
Chr03_3975212	NA	3	3975212	NA	NA	NA	NA	NA	NA	NA	CC	CC	CC	CC	TT	CC	CC	CC	CC	CC	CC	CC	CC	TT	CC	CC	CC	CC	CC	CC	CC	CC	CC	CC	TT	CC	TT	CC	CC	TT	CC	NN	CC	TT	CC	CC	TT	CC	CC
Chr03_3975244	NA	3	3975244	NA	NA	NA	NA	NA	NA	NA	GG	GG	GG	GG	TT	GG	GG	GG	GG	GG	GG	GG	GG	TT	GG	GG	GG	GG	GG	GG	GG	GG	GG	GG	TT	GG	TT	GG	GG	TT	GG	NN	GG	TT	GG	GG	TT	GG	GG
Chr03_3993079	NA	3	3993079	NA	NA	NA	NA	NA	NA	NA	CC	CC	CC	CC	AA	CC	CC	CC	CC	CC	CC	CC	CC	AA	CC	CC	CC	CC	CC	CC	CC	CC	CC	CC	NN	CC	AA	CC	CC	NN	CC	NN	CC	AA	CC	CC	AA	CC	CC
Chr03_4266380	NA	3	4266380	NA	NA	NA	NA	NA	NA	NA	CC	CC	TT	TT	TT	TT	TT	TT	TT	TT	TT	TT	CC	TT	CC	CC	CC	TT	CC	CC	CC	CC	TT	CT	TT	CC	TT	CC	CC	TT	CC	TT	TT	TT	TT	CC	TT	TT	TT
Chr03_4268668	NA	3	4268668	NA	NA	NA	NA	NA	NA	NA	AA	AA	AA	AA	AA	AA	AA	AA	NN	AA	AA	AA	AA	AA	AA	NN	AA	AA	NN	AA	AA	AA	AA	AA	AA	NN	AA	AA	NN	NN	AA	AA	AA	AA	AA	AA	AA	AA	AA
Chr03_4289485	NA	3	4289485	NA	NA	NA	NA	NA	NA	NA	TT	TT	CC	CC	CC	CC	CC	CC	CC	CC	CC	CC	TT	CC	TT	TT	TT	CC	TT	TT	TT	TT	CC	CC	CC	TT	CC	TT	TT	CC	TT	CC	CC	CC	CC	TT	CC	CC	CC
Chr03_4340590	NA	3	4340590	NA	NA	NA	NA	NA	NA	NA	CC	CC	CC	CC	CC	CC	CC	CC	CC	CC	CC	CC	CC	CC	CC	CC	CC	CC	CC	CC	CC	CC	CC	CC	CC	CC	CC	TT	TT	CC	TT	NN	CC	CC	CC	TT	CC	CC	CC
Chr03_4516185	NA	3	4516185	NA	NA	NA	NA	NA	NA	NA	TT	CC	TT	TT	TT	TT	TT	TT	TT	TT	TT	TT	TT	TT	TT	CC	TT	TT	TT	TC	TT	TT	TT	TT	TT	TC	TT	TT	TC	TT	TT	TT	TT	TT	TT	TT	TT	TT	TT
Chr03_4516207	NA	3	4516207	NA	NA	NA	NA	NA	NA	NA	CG	GG	CG	CG	CG	CG	CC	CC	CG	CC	CG	NN	CG	CC	GG	GG	GG	CC	GG	GG	GG	CG	GG	CG	CC	GG	CC	NN	GG	CC	CC	CC	CC	CC	CC	CC	CG	NN	NN
Chr03_4516384	NA	3	4516384	NA	NA	NA	NA	NA	NA	NA	CC	CC	CG	CG	CC	CG	CG	NN	CG	GG	CC	CC	CC	CC	CC	CC	CC	GG	CC	CC	CC	CC	CC	CC	CC	CC	CC	CC	CC	CC	CG	CC	CG	CC	CG	CC	CC	NN	NN
Chr03_4687720	NA	3	4687720	NA	NA	NA	NA	NA	NA	NA	AA	AA	AA	AA	AA	AA	AA	AA	AA	AA	AA	AA	AA	AA	AA	AA	AA	AA	AG	AA	AA	AA	AA	AA	AA	AA	AA	AA	NN	AA	AA	AA	AA	AA	AG	AA	AA	AG	AA
Chr03_4687791	NA	3	4687791	NA	NA	NA	NA	NA	NA	NA	GG	GG	GG	GG	GG	GG	GG	GG	GG	GG	GG	GG	GG	GG	GG	GG	GG	GG	GA	GG	GG	GG	GG	GG	GG	GG	GG	GG	GA	GG	GG	GG	GG	GG	GA	GG	GG	GA	GG
Chr03_4687806	NA	3	4687806	NA	NA	NA	NA	NA	NA	NA	CC	CC	CC	CC	CC	CC	CC	CC	CC	CC	CC	CC	CC	CC	CC	CC	CC	CC	CT	CC	CC	CC	CC	CC	CC	CC	CC	CC	CT	CC	CC	CC	CC	CC	CT	CC	CC	CT	CC
Chr03_4687810	NA	3	4687810	NA	NA	NA	NA	NA	NA	NA	AA	AA	AA	AA	AA	AA	AA	AA	AA	AA	AA	AA	AA	AA	AA	AA	AA	AA	AG	AA	AA	AA	AA	AA	AA	AA	AA	AA	AG	AA	AA	AA	AA	AA	AG	AA	AA	AG	AA
Chr03_4790816	NA	3	4790816	NA	NA	NA	NA	NA	NA	NA	AA	AA	AG	AG	AG	AA	AG	GG	AA	AG	AG	AG	AA	AA	NN	AA	AA	AG	AA	AG	AG	AA	AG	AA	AA	AA	AA	AA	AA	AA	AA	NN	AA	AA	AA	AA	AG	AG	AA
Chr03_4890901	NA	3	4890901	NA	NA	NA	NA	NA	NA	NA	CC	CC	CC	CC	CC	CC	CC	CC	CC	CC	CC	CC	CC	CC	CC	CC	CC	CC	CC	CC	CC	CC	CC	CC	CC	CC	CC	CC	CG	CC	CC	CC	CC	CC	NN	CC	CC	CC	CC
Chr03_4890918	NA	3	4890918	NA	NA	NA	NA	NA	NA	NA	CG	CC	CC	CG	CG	CG	CC	CC	NN	CG	CG	CG	GG	CG	GG	CC	CC	CG	NN	CC	GG	GG	CC	CC	GG	CC	CG	CC	CG	GG	CC	CG	NN	CG	NN	CC	CG	CC	GG
Chr03_4891021	NA	3	4891021	NA	NA	NA	NA	NA	NA	NA	CT	CC	CC	CT	CC	CC	CC	CC	CC	CC	TT	CT	CC	CC	CT	CC	CC	CT	CC	CC	CC	CC	CC	CC	CC	CC	CC	CC	CC	CC	CC	CC	NN	CC	NN	CC	CC	CC	TT
Chr03_4891073	NA	3	4891073	NA	NA	NA	NA	NA	NA	NA	TT	TC	TT	TT	TT	TT	TT	TT	TT	TT	TT	TT	TT	TT	TT	TT	TT	TT	TT	TT	NN	TT	TT	TT	TT	TT	TT	TC	TT	TT	TC	TT	TT	TT	NN	TC	TT	TT	TT
Chr03_4891079	NA	3	4891079	NA	NA	NA	NA	NA	NA	NA	CC	CC	CC	CC	CT	CC	CC	CC	CC	CC	CC	CC	CT	CT	CC	CC	CC	CC	CC	CC	NN	CC	CC	CC	CT	CC	CT	CC	CC	CT	CC	CC	CC	CT	NN	CC	CT	CC	CC
Chr03_5050842	NA	3	5050842	NA	NA	NA	NA	NA	NA	NA	CC	CC	CC	TT	TT	TT	TT	TT	TT	TT	TT	CC	CC	TT	CC	CC	CC	TT	CC	CC	CC	CC	TT	CC	TT	CC	CC	CC	CC	CC	CC	TT	CC	CC	CC	CC	TT	CC	CC
Chr03_5050878	NA	3	5050878	NA	NA	NA	NA	NA	NA	NA	GG	GG	GG	GG	GG	GG	GG	GG	GG	GG	GG	GG	GG	GG	GG	GG	GG	GG	GG	GG	GG	GG	GG	GG	GG	GG	GG	GG	CC	GG	GG	GG	GG	GG	GG	CC	GG	GG	GG
Chr03_5115481	NA	3	5115481	NA	NA	NA	NA	NA	NA	NA	AA	AA	AA	AA	AA	AA	AA	AA	AA	AA	AA	AA	AA	AA	AA	AA	AA	AA	AA	AA	AA	AA	AA	AA	AA	NN	AA	AA	NN	AA	AA	NN	AA	AA	AA	GG	AA	AA	AA
Chr03_5115496	NA	3	5115496	NA	NA	NA	NA	NA	NA	NA	CC	TT	CC	TT	TT	TT	TT	TT	TT	TT	TT	CC	CC	TT	CC	CC	CC	TT	CC	CC	CC	CC	TT	TT	TT	NN	CC	CC	CC	CC	CC	NN	TT	CC	TT	CC	TT	CC	TT
Chr03_5115510	NA	3	5115510	NA	NA	NA	NA	NA	NA	NA	CC	CC	TT	CC	CC	CC	CC	CC	CC	CC	CC	TT	TT	CC	TT	TT	CC	CC	CC	TT	TT	CC	CC	CC	CC	NN	CC	CC	CC	TT	CC	NN	CC	CC	CC	CC	CC	TT	CC
Chr03_5115547	NA	3	5115547	NA	NA	NA	NA	NA	NA	NA	GG	GG	AA	GG	GG	GG	GG	GG	GG	GG	GG	AA	AA	GG	AA	NN	GG	GG	GG	AA	AA	GG	GG	GG	GG	NN	GG	GG	GG	AA	GG	NN	GG	GG	GG	GG	GG	AA	GG
Chr03_5116535	NA	3	5116535	NA	NA	NA	NA	NA	NA	NA	CC	CC	CC	CC	CC	CC	CC	CC	CC	CC	CC	CC	CC	CC	CC	NN	CC	CC	CC	CC	CC	CC	CC	CC	CC	AA	CC	CC	CC	CC	CC	CC	CC	CC	CC	CA	CC	CC	CC
Chr03_5220099	NA	3	5220099	NA	NA	NA	NA	NA	NA	NA	GG	GG	GG	GG	GG	GG	GG	GG	GG	NN	GG	GG	GG	GG	GG	GG	GG	GG	GG	GG	AA	GG	GG	GG	GG	AA	NN	GG	GG	AA	GG	GG	GG	GG	GG	GG	GG	GG	GG
Chr03_5237519	NA	3	5237519	NA	NA	NA	NA	NA	NA	NA	CC	CC	CC	CC	CC	CC	CC	CC	CC	CC	CC	CC	CC	CC	CC	CC	CC	CC	CC	CC	CC	CC	CC	CC	CC	CC	CC	CC	NN	CC	CC	CC	CC	CC	CC	NN	CC	NN	CC
Chr03_5237521	NA	3	5237521	NA	NA	NA	NA	NA	NA	NA	GG	GG	AA	AA	AA	AA	AA	AA	AA	AA	AA	AA	AA	AA	AA	AA	AA	AA	AA	AA	AA	AA	AA	GG	AA	AA	GG	AA	NN	AA	AA	AA	GG	GG	AA	NN	AA	NN	GG
Chr03_5237539	NA	3	5237539	NA	NA	NA	NA	NA	NA	NA	GG	GG	AA	GG	GG	GG	GG	GG	GG	GG	GG	AA	GG	GG	GG	GG	GG	GG	GG	GG	GG	GG	GG	GG	GG	GG	GG	GG	NN	GG	GG	GG	GG	GG	GG	NN	GG	NN	GG
Chr03_5287030	NA	3	5287030	NA	NA	NA	NA	NA	NA	NA	TT	GG	GG	TT	TT	TT	TT	NN	TT	TT	NN	GG	GG	TT	GG	GG	TT	TT	GG	GG	GG	TT	TT	GG	TT	GG	GG	TT	GG	GG	GG	NN	GG	GG	GG	GG	TT	GG	GG
Chr03_5287101	NA	3	5287101	NA	NA	NA	NA	NA	NA	NA	GG	TT	TT	GG	GG	GG	GG	NN	GG	GG	NN	TT	TT	NN	TT	TT	GG	GG	NN	TT	TT	GG	NN	TT	GG	TT	GG	NN	TT	TT	TT	NN	TT	GG	TT	TT	GG	TT	TT
Chr03_5287111	NA	3	5287111	NA	NA	NA	NA	NA	NA	NA	GG	GG	GG	AA	AA	AA	AA	NN	AA	AA	NN	GG	GG	NN	GG	GG	AA	AA	GG	GG	GG	AA	NN	GG	AA	GG	GG	NN	GG	GG	GG	NN	GG	GG	GG	GG	AA	GG	GG
Chr03_5333191	NA	3	5333191	NA	NA	NA	NA	NA	NA	NA	CC	CC	CC	TT	NN	TT	TT	NN	TT	NN	NN	CC	CC	TT	CC	CC	CC	NN	CC	CC	CC	CC	TT	CC	NN	CC	NN	CC	CC	CC	CC	TT	CC	NN	CC	CC	TT	CC	CC
Chr03_5333206	NA	3	5333206	NA	NA	NA	NA	NA	NA	NA	CC	CC	CC	TT	NN	TT	TT	NN	TT	NN	NN	CC	CC	TT	CC	CC	CC	NN	CC	CC	CC	CC	TT	CC	NN	CC	NN	CC	CC	CC	CC	TT	CC	NN	CC	CC	TT	CC	CC
Chr03_5821864	NA	3	5821864	NA	NA	NA	NA	NA	NA	NA	AA	GG	GG	GG	GG	GG	GG	GG	GG	GG	GG	AA	GG	NN	GG	GG	GG	GG	NN	GG	GG	GG	GG	NN	GG	GG	GG	GG	GG	GG	GG	GG	GG	GG	NN	GG	GG	GG	GG
Chr03_5988395	NA	3	5988395	NA	NA	NA	NA	NA	NA	NA	TT	CC	TT	TT	TT	TT	TT	TT	TT	TT	TT	TT	NN	TT	TT	TT	TT	TT	NN	TT	TT	TT	TT	CC	TT	TT	TT	TT	NN	TT	TT	TT	CC	TT	TT	TT	TT	TT	CC
Chr03_6695016	NA	3	6695016	NA	NA	NA	NA	NA	NA	NA	CC	CC	CC	CC	CC	CC	CC	CC	CC	CC	CC	CC	CC	CC	CC	CC	CC	CC	CC	CC	CC	CC	CC	NN	CC	CC	CC	CC	TT	CC	CC	NN	TT	CC	CC	CC	CC	CC	TT
Chr03_6695220	NA	3	6695220	NA	NA	NA	NA	NA	NA	NA	CC	CC	CC	CC	CC	CC	CC	CC	CC	CC	CC	CC	CC	CC	CC	CC	CC	CC	CC	CC	CC	CC	CC	NN	CC	CC	CC	CC	TT	CC	CC	NN	TT	CC	CC	CC	CC	CC	TT
Chr03_6698111	NA	3	6698111	NA	NA	NA	NA	NA	NA	NA	TT	TT	AA	AA	AA	AA	AA	AA	AA	AA	AA	TT	TT	AA	TT	TT	TT	AA	TT	TT	TT	AA	AA	TT	AA	TT	TT	AA	TT	TT	AA	AA	TT	TT	AA	TT	AA	TT	TT
Chr03_6700874	NA	3	6700874	NA	NA	NA	NA	NA	NA	NA	AA	GG	GG	GG	GG	GG	GG	GG	GG	GG	GG	GG	GG	GG	GG	NN	GG	GG	GG	NN	GG	GG	GG	GG	GG	GG	GG	GG	GG	GG	GG	GG	GG	GG	GG	GG	GG	GG	GG
Chr03_6810064	NA	3	6810064	NA	NA	NA	NA	NA	NA	NA	GG	AA	GG	GG	GG	GG	GG	GG	GG	GG	GG	GG	GG	GG	GG	AA	GG	GG	GG	AA	GG	GG	GG	GG	GG	GG	GG	GG	GG	GG	GG	GG	GG	GG	GG	GG	GG	GG	GG
Chr03_6819137	NA	3	6819137	NA	NA	NA	NA	NA	NA	NA	NN	CC	TT	CC	CC	CC	CC	CC	CC	CC	CC	CC	CC	CC	CC	CC	NN	CC	CC	CC	CC	TT	CC	CC	CC	TT	NN	TT	CC	CC	CC	TT	CC	NN	TT	TT	CC	CC	CC
Chr03_6819737	NA	3	6819737	NA	NA	NA	NA	NA	NA	NA	GG	GG	GG	GG	GG	GG	GG	GG	GG	GG	GG	GG	GG	GG	GG	GG	GG	GG	GG	GG	GG	GG	GG	GG	GG	GG	GG	GG	GG	GG	GG	GG	GG	GG	GG	GG	GG	GG	GG
Chr03_6844481	NA	3	6844481	NA	NA	NA	NA	NA	NA	NA	CC	TT	CC	CC	CC	CC	CC	CC	CC	CC	CC	CC	CC	CC	CC	TT	CC	CC	NN	TT	CC	CC	CC	NN	CC	CC	CC	CC	CC	CC	CC	CC	CC	CC	CC	CC	CC	CC	CC
Chr03_6904230	NA	3	6904230	NA	NA	NA	NA	NA	NA	NA	AA	AA	AA	TT	TT	TT	TT	TT	TT	TT	TT	TT	AA	TT	TT	AA	AA	TT	NN	AA	NN	AA	TT	AA	TT	AA	AA	AA	AA	TT	TT	AA	AA	AA	AA	AA	TT	AA	AA
Chr03_7455100	NA	3	7455100	NA	NA	NA	NA	NA	NA	NA	AA	AA	GG	GG	GG	GG	GG	GG	GG	GG	GG	GG	AA	GG	GG	GG	GG	GG	GG	GG	GG	GG	GG	GA	GG	GG	GG	GG	AA	GG	GG	NN	GA	GG	GG	GG	GG	AA	GA
Chr03_7455186	NA	3	7455186	NA	NA	NA	NA	NA	NA	NA	AA	AA	AA	AA	AA	AA	AA	AA	AA	AA	AA	AA	AA	AA	AA	GG	AA	AA	AA	GG	AA	AA	AA	AA	AA	AA	AA	AA	AA	AA	AA	NN	AA	AA	AA	AA	AA	AA	AA
Chr03_7563457	NA	3	7563457	NA	NA	NA	NA	NA	NA	NA	AA	CC	CC	AA	AA	AA	AA	AA	AA	AA	AA	AA	CC	AA	AA	AA	NN	AA	AA	AA	AA	CC	AA	AA	AA	NN	AA	NN	AA	AA	AA	NN	AA	AA	CC	AA	AA	CC	AA
Chr03_7602349	NA	3	7602349	NA	NA	NA	NA	NA	NA	NA	NN	CC	GG	CC	CC	CC	CC	CC	CC	CC	CC	CC	CC	CC	CC	CC	CC	CC	CC	CC	CC	GG	CC	CC	CC	GG	CC	GG	CC	CC	CC	CC	CC	NN	GG	CC	CC	CC	CC
Chr03_7602367	NA	3	7602367	NA	NA	NA	NA	NA	NA	NA	NN	CC	GG	CC	CC	CC	GC	CC	CC	CC	CC	CC	CC	CC	CC	CC	GG	GC	GC	CC	NN	GG	CC	CC	CC	GG	GG	GG	CC	CC	CC	GG	CC	GG	GG	GG	CC	CC	CC
Chr03_7602370	NA	3	7602370	NA	NA	NA	NA	NA	NA	NA	NN	CC	CC	CC	CC	CC	CC	CC	CC	CC	CC	CC	CC	CC	CC	NN	CC	CC	CC	CC	CC	CC	CC	CC	CC	CC	CC	CC	CC	CC	CC	AA	CC	CC	CC	AA	CC	CC	CC
Chr03_7602564	NA	3	7602564	NA	NA	NA	NA	NA	NA	NA	NN	CC	CC	CC	CC	CC	CC	CC	CC	CC	CC	CC	CC	CC	CC	CC	CC	CC	CC	CC	CC	CC	CC	CC	CC	CC	CC	NN	CC	CC	CC	AA	CC	CC	CC	NN	CC	CC	CC
Chr03_7602574	NA	3	7602574	NA	NA	NA	NA	NA	NA	NA	NN	GG	AA	GG	GG	GG	GG	GG	GG	GG	GG	GG	GG	GG	GG	GG	GG	GG	GG	GG	GG	AA	GG	GG	GG	AA	GG	AA	GG	GG	GG	GG	GG	NN	AA	NN	GG	GG	GG
Chr03_7602604	NA	3	7602604	NA	NA	NA	NA	NA	NA	NA	NN	CC	GG	CC	CC	CC	CC	CC	CC	CC	CC	CC	CC	CC	CC	CC	GG	CC	CC	CC	CC	GG	CC	CC	CC	GG	GG	GG	CC	CC	CC	GG	CC	GG	GG	GG	CC	CC	CC
Chr03_7628067	NA	3	7628067	NA	NA	NA	NA	NA	NA	NA	GG	GG	TT	GG	GG	GG	GG	NN	GG	GG	GG	GG	GG	GG	GG	GG	TT	GG	GG	GG	GG	TT	GG	GG	GG	TT	TT	NN	GG	NN	GG	TT	GG	TT	TT	TT	GG	GG	GG
Chr03_7693877	NA	3	7693877	NA	NA	NA	NA	NA	NA	NA	GG	GG	AA	GG	GG	GG	GG	GG	GG	GG	GG	GG	AA	GG	GG	GG	GG	GG	GG	GG	GG	AA	GG	GG	GG	AA	NN	AA	GG	GG	GG	GG	GG	GG	AA	GG	GG	AA	GG
Chr03_7693935	NA	3	7693935	NA	NA	NA	NA	NA	NA	NA	GG	GG	GG	GG	GG	GG	GG	GG	GG	GG	GG	GG	GG	GG	GG	TT	GG	GG	GG	TT	GG	GG	GG	GG	GG	GG	GG	GG	GG	GG	GG	GG	GG	GG	GG	GG	GG	GG	GG
Chr03_7693954	NA	3	7693954	NA	NA	NA	NA	NA	NA	NA	TT	CC	CC	CC	CC	CC	CC	CC	CC	CC	CC	CC	CC	CC	CC	CC	CC	CC	CC	CC	CC	CC	CC	CC	CC	CC	CC	CC	CC	CC	CC	CC	CC	CC	CC	CC	CC	CC	CC
Chr03_7696616	NA	3	7696616	NA	NA	NA	NA	NA	NA	NA	TT	TT	CC	TT	TT	TT	TT	TT	TT	TT	TT	TT	CC	TT	TT	CC	TT	TT	TT	CC	TT	CC	TT	TT	TT	CC	TT	CC	TT	TT	NN	TT	TT	TT	CC	NN	TT	CC	TT
Chr03_8158044	NA	3	8158044	NA	NA	NA	NA	NA	NA	NA	CC	CC	AA	CC	CC	CC	CC	NN	CC	CC	CC	CC	CC	CC	CC	CC	CC	CC	CC	CC	CC	AA	CC	CC	CC	CC	CC	AA	CC	CC	CC	CC	CC	CC	AA	CC	CC	NN	CC
Chr03_8158047	NA	3	8158047	NA	NA	NA	NA	NA	NA	NA	AA	AA	CC	AA	AA	AA	AA	NN	AA	AA	AA	AA	AA	AA	CC	AA	AA	AA	AA	AA	AA	CC	AA	AA	AA	AA	AA	CC	AA	AA	AA	AA	AA	AA	CC	AA	AA	NN	AA
Chr03_8164800	NA	3	8164800	NA	NA	NA	NA	NA	NA	NA	CC	CC	TT	CC	CC	CC	CC	CC	CC	CC	CC	CC	CC	CC	TT	CC	CC	CC	CC	CC	CC	TT	CC	CC	CC	CC	CC	TT	CC	CC	CC	CC	CC	CC	TT	CC	CC	CC	CC
Chr03_8168984	NA	3	8168984	NA	NA	NA	NA	NA	NA	NA	GG	GG	GG	GG	GG	GG	GG	GG	GG	GG	GG	GG	GG	GG	GG	AA	GG	GG	GG	AA	GG	GG	GG	GG	GG	GG	GG	GG	GG	GG	GG	GG	GG	GG	GG	GG	GG	GG	GG
Chr03_9783084	NA	3	9783084	NA	NA	NA	NA	NA	NA	NA	AG	AA	AG	AG	AA	AG	AG	AG	AG	AG	AG	AG	AG	AG	AG	AG	AG	AG	AA	AA	AG	AG	AA	AA	GG	AG	AG	AG	AG	AG	AG	AA	AG	AG	AA	AG	AG	AA	GG
Chr03_9877473	NA	3	9877473	NA	NA	NA	NA	NA	NA	NA	TT	TT	GG	TT	TT	TT	TT	TT	TT	TT	TT	TT	TT	TT	TT	TT	TT	TT	TT	TT	TT	GG	TT	TT	TT	TT	TT	GG	TT	TT	TT	TT	TT	TT	GG	TT	TT	TT	TT
Chr03_10407928	NA	3	10407928	NA	NA	NA	NA	NA	NA	NA	GG	GG	CC	GG	GG	GG	GG	GG	GG	GG	GG	GG	GG	GG	GG	CC	GG	GG	GG	CC	GG	CC	GG	GG	GG	GG	GG	NN	NN	GG	GG	CC	GG	GG	CC	NN	GG	GG	GG
Chr03_10407932	NA	3	10407932	NA	NA	NA	NA	NA	NA	NA	GG	GG	GG	GG	GG	GG	GG	GG	GG	GG	GG	GG	GG	GG	GG	GG	GG	GG	GG	GG	GG	GG	GG	GG	GG	GG	GG	NN	NN	GG	GG	TT	GG	GG	GG	NN	GG	GG	GG
Chr03_10846056	NA	3	10846056	NA	NA	NA	NA	NA	NA	NA	TT	CC	CC	CC	CC	CC	CC	CC	CC	CC	CC	CC	TT	CC	CC	CC	TT	CC	CC	CC	CC	CC	CC	CC	CC	CC	CC	CC	CC	CC	CC	CC	CC	CC	CC	CC	CC	TT	CC
Chr03_10846104	NA	3	10846104	NA	NA	NA	NA	NA	NA	NA	TT	TT	CC	TT	TT	TT	TT	TT	TT	TT	TT	TT	TT	TT	CC	CC	TT	TT	TT	CC	TT	CC	TT	TT	TT	NN	TT	CC	TT	TT	TT	CC	TT	TT	CC	TT	TT	TT	NN
Chr03_10847404	NA	3	10847404	NA	NA	NA	NA	NA	NA	NA	CC	GG	GG	GG	GG	GG	GG	GG	GG	GG	GG	GG	CC	GG	GG	GG	CC	GG	GG	GG	GG	GG	GG	GG	GG	GG	GG	GG	GG	GG	GG	GG	GG	GG	GG	GG	GG	CC	GG
Chr03_10847411	NA	3	10847411	NA	NA	NA	NA	NA	NA	NA	CC	CC	CC	CC	CC	CC	CC	CC	CC	CC	CC	CC	CC	CC	CC	CC	CC	CC	CC	CC	CC	CC	CC	CC	CC	CC	CC	CC	CC	CC	CC	TT	CC	CC	CC	CC	CC	CC	CC
Chr03_10928135	NA	3	10928135	NA	NA	NA	NA	NA	NA	NA	TT	TT	CC	TT	TT	TT	TT	TT	TT	TT	TT	TT	TT	TT	NN	CC	TT	TT	NN	CC	TT	CC	TT	TT	TT	TT	TT	CC	TT	TT	TT	CC	TT	TT	CC	TT	TT	TT	NN
Chr03_11072940	NA	3	11072940	NA	NA	NA	NA	NA	NA	NA	TT	TT	CC	TT	TT	TT	TT	TT	TT	TT	TT	TT	TT	TT	NN	CC	TT	TT	TT	CC	TT	CC	TT	TT	TT	TT	TT	CC	TT	TT	TT	CC	TT	TT	CC	TT	TT	TT	TT
Chr03_11271874	NA	3	11271874	NA	NA	NA	NA	NA	NA	NA	AA	AA	GG	AA	AA	AA	AA	AA	AA	AA	AA	AA	AA	AA	GG	AA	AA	AA	NN	GG	AA	GG	AA	AA	AA	AA	AA	GG	AA	AA	NN	GG	AA	AA	GG	AA	AA	AA	AA
Chr03_11623524	NA	3	11623524	NA	NA	NA	NA	NA	NA	NA	NN	AA	AA	AA	AA	AA	AA	AA	AA	AA	AA	AA	GG	AA	AA	AA	NN	AA	AA	AA	AA	AA	AA	AA	AA	AA	AA	AA	AA	AA	AA	NN	AA	AA	AA	AA	AA	AA	AA
Chr03_12559021	NA	3	12559021	NA	NA	NA	NA	NA	NA	NA	TT	AA	AA	AA	AA	AA	AA	AA	AA	AA	AA	AA	AA	TT	TT	AA	AA	AA	NN	AA	AA	AA	AA	AA	AA	NN	AA	AA	AA	TT	AA	AA	TT	AA	TT	AA	AA	AA	AA
Chr03_12821070	NA	3	12821070	NA	NA	NA	NA	NA	NA	NA	CC	TT	TT	TT	TT	TT	TT	TT	TT	TT	TT	TT	TT	CC	NN	TT	TT	TT	CC	TT	TT	TT	TT	TT	TT	TT	TT	TT	NN	CC	TT	TT	CC	TT	TT	TT	TT	NN	TT
Chr03_13121356	NA	3	13121356	NA	NA	NA	NA	NA	NA	NA	NN	AA	GG	AA	AA	AA	AA	NN	AA	AA	AA	AA	AA	AA	AA	GG	AA	AA	AA	GG	AA	GG	AA	AA	AA	AA	AA	GG	NN	AA	AA	AA	AA	AA	GG	AA	AA	AA	AA
Chr03_13134030	NA	3	13134030	NA	NA	NA	NA	NA	NA	NA	TT	TT	TT	TT	TT	TT	TT	TT	TT	TT	TT	TT	TT	TT	TT	TT	TT	TT	TT	TT	TT	TT	TT	TT	TT	TT	TT	TT	TT	TT	TT	NN	TT	TT	TT	TT	TT	TT	TT
Chr03_13134045	NA	3	13134045	NA	NA	NA	NA	NA	NA	NA	GG	GG	AA	GG	GG	GG	GG	GG	GG	GG	GG	GG	GG	GG	GG	AA	GG	GG	GG	AA	GG	AA	GG	GG	GG	GG	GG	AA	GG	GG	GG	AA	GG	GG	AA	GG	GG	GG	GG
Chr03_13876429	NA	3	13876429	NA	NA	NA	NA	NA	NA	NA	GG	GG	GG	GG	GG	GG	GG	GG	GG	GG	GG	GG	GG	GG	GG	AA	GG	GG	GG	AA	GG	GG	GG	GG	GG	GG	GG	GG	GG	GG	GG	AA	GG	GG	GG	GG	GG	GG	GG
Chr03_13876436	NA	3	13876436	NA	NA	NA	NA	NA	NA	NA	AA	AA	AA	AA	AA	AA	AA	AA	AA	AA	AA	AA	AA	AA	AA	GG	AA	AA	AA	GG	AA	AA	AA	AA	AA	AA	AA	AA	AA	AA	AA	AA	AA	AA	AA	AA	AA	AA	AA
Chr03_13960858	NA	3	13960858	NA	NA	NA	NA	NA	NA	NA	AA	AA	TT	AA	AA	AA	AA	AA	AA	AA	AA	AA	AA	AA	AA	TT	AA	AA	AA	TT	AA	TT	AA	AA	AA	AA	AA	TT	AA	AA	AA	TT	AA	AA	TT	AA	AA	AA	AA
Chr03_14012832	NA	3	14012832	NA	NA	NA	NA	NA	NA	NA	CC	CC	TT	CC	CC	CC	CC	CC	CC	CC	NN	CC	CC	CC	CC	CC	CC	CC	NN	CC	CC	TT	CC	CC	CC	CC	CC	TT	CC	CC	CC	CC	CC	CC	TT	CC	CC	NN	CC
Chr03_14552166	NA	3	14552166	NA	NA	NA	NA	NA	NA	NA	CC	CC	TT	CC	CC	CC	CC	CC	CC	CC	CC	CC	CC	CC	NN	TT	CC	CC	CC	TT	CC	TT	CC	CC	CC	CC	CC	TT	CC	CC	CC	TC	NN	CC	TT	CC	CC	NN	CC
Chr03_14626195	NA	3	14626195	NA	NA	NA	NA	NA	NA	NA	CC	CC	CC	CC	CC	CC	CC	CC	CC	CC	CC	CC	CC	CC	NN	TT	CC	CC	CC	TT	CC	CC	CC	CC	CC	CC	CC	CC	CC	CC	CC	NN	CC	CC	CC	CC	CC	CC	CC
Chr03_14696928	NA	3	14696928	NA	NA	NA	NA	NA	NA	NA	CC	CC	CC	CC	CC	CC	CC	CC	CC	CC	CC	CC	CC	CC	NN	CC	CC	CC	CC	CC	CC	CC	CC	CC	CC	NN	CC	CC	CC	CC	CC	NN	CC	CC	CC	CC	CC	CC	CC
Chr03_14797978	NA	3	14797978	NA	NA	NA	NA	NA	NA	NA	CC	CC	CC	CC	CC	CC	CC	CC	CC	CC	CC	CC	CC	CC	CC	CC	CC	CC	CC	CC	CC	CC	CC	CC	CC	CC	CC	CC	CC	CC	CC	NN	CC	CC	CC	CC	CC	CC	CC
Chr03_15126143	NA	3	15126143	NA	NA	NA	NA	NA	NA	NA	GG	GG	GG	GG	GG	GG	GG	GG	GG	GG	GG	GG	GG	GG	NN	GG	GG	GG	GG	GG	GG	GG	GG	GG	GG	GG	GG	GG	GG	GG	GG	TT	GG	GG	GG	GG	GG	GG	GG
Chr03_15217594	NA	3	15217594	NA	NA	NA	NA	NA	NA	NA	GG	GG	GG	GG	GG	GG	GG	GG	GG	GG	GG	GG	GG	GG	NN	AA	GG	GG	GG	AA	GG	GG	GG	GG	GG	GG	GG	GG	GG	GG	GG	GG	GG	GG	NN	NN	GG	GG	GG
Chr03_15218052	NA	3	15218052	NA	NA	NA	NA	NA	NA	NA	GG	GG	AA	GG	GG	GG	GG	GG	GG	GG	GG	GG	GG	GG	NN	GG	GG	GG	NN	GG	GG	AA	GG	GG	GG	GG	GG	AA	GG	GG	GG	NN	GG	GG	AA	GG	GG	GG	GG
Chr03_15265893	NA	3	15265893	NA	NA	NA	NA	NA	NA	NA	TT	TT	CC	TT	TT	TT	TT	TT	TT	TT	TT	TT	TT	TT	NN	CC	TT	TT	TT	CC	TT	CC	TT	TT	TT	TT	TT	CC	NN	TT	TT	CC	TT	TT	CC	NN	TT	TT	TT
Chr03_15292831	NA	3	15292831	NA	NA	NA	NA	NA	NA	NA	CC	CC	TT	CC	CC	CC	CC	CC	CC	CC	CC	CC	CC	CC	NN	TT	CC	NN	CC	TC	CC	TT	CC	CC	CC	CC	CC	TT	CC	CC	CC	TT	CC	CC	TT	CC	CC	CC	CC
Chr03_15292885	NA	3	15292885	NA	NA	NA	NA	NA	NA	NA	GG	GG	AA	GG	GG	GG	GG	GG	GG	GG	GG	GG	GG	GG	NN	GG	GG	GG	GG	GG	GG	AA	GG	GG	GG	NN	GG	AA	GG	GG	GG	NN	GG	GG	AA	GG	GG	GG	GG
Chr03_15293164	NA	3	15293164	NA	NA	NA	NA	NA	NA	NA	CC	CC	CC	CC	CC	CC	CC	CC	CC	CC	CC	CC	CC	CC	NN	CC	CC	CC	CC	CC	CC	CC	CC	CC	CC	CC	CC	CC	CC	CC	CC	NN	CC	CC	CC	CC	CC	CC	CC
Chr03_15293179	NA	3	15293179	NA	NA	NA	NA	NA	NA	NA	GG	GG	GG	GG	GG	GG	GG	GG	GG	GG	GG	GG	GG	GG	NN	GG	GG	GG	GG	GG	GG	GG	GG	GG	GG	GG	GG	GG	GG	GG	GG	NN	GG	GG	GG	GG	GG	GG	GG
Chr03_15358376	NA	3	15358376	NA	NA	NA	NA	NA	NA	NA	CC	CC	CC	CC	CC	CC	CC	CC	CC	CC	CC	CC	CC	CC	CC	CC	CC	CC	CC	CC	CC	CC	CC	CC	CC	CC	CC	CC	CC	CC	CC	TT	CC	CC	CC	CC	CC	CC	CC
Chr03_15358392	NA	3	15358392	NA	NA	NA	NA	NA	NA	NA	GG	GG	GG	GG	GG	GG	GG	GG	GG	GG	GG	GG	GG	GG	GG	TT	GG	GG	GG	TT	GG	GG	GG	GG	GG	GG	GG	GG	GG	GG	GG	GG	GG	GG	GG	GG	GG	GG	GG
Chr03_15422563	NA	3	15422563	NA	NA	NA	NA	NA	NA	NA	AA	AA	CC	AA	AA	AA	AA	AA	AA	AA	AA	AA	AA	AA	CC	CC	AA	NN	NN	CC	AA	CC	AA	AA	AA	NN	AA	CC	AA	AA	AA	NN	NN	AA	CC	AA	AA	NN	AA
Chr03_16420814	NA	3	16420814	NA	NA	NA	NA	NA	NA	NA	AA	AA	GG	AA	AA	AA	AA	AA	AA	AA	AA	AA	AA	AA	AA	GG	AA	AA	AA	GG	AA	GG	AA	AA	AA	AA	AA	GG	AA	AA	AA	AA	AA	AA	GG	AA	AA	AA	AA
Chr03_16420822	NA	3	16420822	NA	NA	NA	NA	NA	NA	NA	GG	GG	AA	GG	GG	GG	GG	GG	GG	GG	GG	GG	GG	GG	GG	AA	GG	GG	GG	AA	GG	AA	GG	GG	GG	GG	GG	AA	GG	GG	GG	GG	GG	GG	AA	GG	GG	GG	GG
Chr03_16429520	NA	3	16429520	NA	NA	NA	NA	NA	NA	NA	TT	TT	CC	TT	TT	TT	TT	TT	TT	TT	TT	TT	TT	TT	TT	CC	TT	TT	TT	CC	TT	CC	TT	TT	TT	TT	TT	CC	TT	TT	TT	TT	TT	TT	CC	TT	TT	TT	TT
Chr03_16429694	NA	3	16429694	NA	NA	NA	NA	NA	NA	NA	CC	CC	TT	CC	CC	CC	CC	CC	CC	CC	CC	CC	CC	CC	CC	CC	CC	CC	CC	CC	CC	TT	CC	CC	CC	CC	CC	TT	CC	CC	CC	CC	CC	CC	NN	CC	CC	CC	CC
Chr03_16430246	NA	3	16430246	NA	NA	NA	NA	NA	NA	NA	TT	TT	CC	TT	TT	TT	TT	TT	TT	TT	TT	TT	TT	TT	CC	CC	TT	TT	TT	CC	TT	CC	TT	TT	TT	TT	TT	CC	TT	TT	TT	CC	TT	TT	CC	TT	TT	TT	TT
Chr03_16430300	NA	3	16430300	NA	NA	NA	NA	NA	NA	NA	NN	GG	GG	GG	GG	GG	GG	GG	GG	GG	GG	GG	AA	GG	GG	GG	AA	GG	GG	GG	GG	GG	GG	GG	GG	AA	GG	GG	GG	GG	GG	GG	GG	GG	GG	GG	GG	AA	GG
Chr03_16587708	NA	3	16587708	NA	NA	NA	NA	NA	NA	NA	CC	CC	GG	CC	CC	CC	CC	CC	CC	CC	CC	CC	CC	CC	CC	CC	CC	CC	CC	CC	CC	GG	CC	CC	CC	CC	CC	GG	CC	CC	CC	CC	CC	CC	GG	CC	CC	CC	CC
Chr03_16587714	NA	3	16587714	NA	NA	NA	NA	NA	NA	NA	TT	TT	CC	TT	TT	TT	TT	TT	TT	TT	TT	TT	TT	TT	TT	TT	TT	TT	TT	TT	TT	CC	TT	TT	TT	TT	TT	CC	TT	TT	TT	TT	TT	TT	CC	TT	TT	TT	TT
Chr03_16851619	NA	3	16851619	NA	NA	NA	NA	NA	NA	NA	CC	CC	CC	CC	CC	CC	CC	CC	CC	CC	CC	CC	CC	CC	CC	AA	CC	CC	CC	AA	CC	CC	CC	CC	CC	CC	CC	CC	CC	NN	CC	CC	CC	CC	CC	CC	CC	CC	NN
Chr03_17391578	NA	3	17391578	NA	NA	NA	NA	NA	NA	NA	CC	CC	CC	CC	CC	CC	CC	CC	CC	CC	CC	CC	CC	CC	CC	TT	CC	CC	CC	TT	CC	NN	CC	CC	CC	CC	CC	CC	CC	CC	CC	NN	CC	CC	CC	CC	NN	CC	CC
Chr03_18569903	NA	3	18569903	NA	NA	NA	NA	NA	NA	NA	CC	CC	CC	CC	CC	CC	CC	CC	CC	CC	CC	CC	CC	CC	CC	CC	CC	CC	CC	CC	CC	CC	CC	AA	CC	CC	CC	CC	CC	CC	CC	CC	AA	CC	CC	CC	CC	CC	AA
Chr03_18569966	NA	3	18569966	NA	NA	NA	NA	NA	NA	NA	CC	CC	CC	CC	CC	CC	CC	CC	CC	CC	CC	CC	CC	CC	AA	CC	CC	CC	AA	CC	CC	CC	CC	NN	CC	CC	CC	CC	CC	CC	CC	CC	AA	CC	CC	CC	CC	CC	NN
Chr03_19186909	NA	3	19186909	NA	NA	NA	NA	NA	NA	NA	CC	TT	TT	TT	TT	TT	TT	TT	TT	TT	TT	CC	CC	TT	TT	TT	TT	TT	TT	TT	CC	TT	TT	TT	TT	CC	CC	TT	TT	CC	TT	TT	TT	CC	TT	TT	TT	CC	TT
Chr03_19520834	NA	3	19520834	NA	NA	NA	NA	NA	NA	NA	GG	TT	TT	TT	TT	TT	TT	TT	TT	TT	TT	GG	GG	TT	GG	TT	TT	TT	GG	TT	NN	TT	TT	GG	TT	TT	TT	TT	GG	GG	TT	TT	GG	TT	TT	TT	TT	GG	GG
Chr03_19520870	NA	3	19520870	NA	NA	NA	NA	NA	NA	NA	AA	GG	GG	GG	GG	GG	GG	GG	GG	GG	GG	NN	AA	GG	AA	GG	GG	GG	AA	GG	NN	GG	GG	AA	GG	GG	GG	GG	AA	AA	GG	GG	NN	GG	GG	GG	GG	AA	AA
Chr03_19614396	NA	3	19614396	NA	NA	NA	NA	NA	NA	NA	GA	GG	GG	GG	GG	GG	GG	GG	GG	GG	GG	GG	GG	GG	GG	GG	GG	GG	GG	GG	GG	GG	GG	GG	GG	AA	AA	GG	GG	GG	GG	GG	GG	AA	GG	GG	GG	GG	GG
Chr03_19953152	NA	3	19953152	NA	NA	NA	NA	NA	NA	NA	CC	CC	CC	CC	CC	CC	CC	CC	CC	CC	CC	CC	AA	CC	CC	CC	CC	CC	CC	CC	CC	CC	CC	AA	CC	CC	CC	CC	AA	CC	CC	CC	AA	CC	CC	CC	CC	CC	AA
Chr03_20052999	NA	3	20052999	NA	NA	NA	NA	NA	NA	NA	TT	TT	TT	TT	TT	TT	TT	TT	TT	TT	TT	TT	CC	TT	TT	TT	TT	TT	TT	TT	TT	TT	TT	CC	TT	TT	TT	TT	NN	TT	TT	TT	CC	TT	TT	TT	TT	TT	NN
Chr03_20217727	NA	3	20217727	NA	NA	NA	NA	NA	NA	NA	CC	CC	CC	CC	CC	CC	CC	CC	CC	CC	CC	CC	CC	CC	CC	CC	CC	CC	CC	CC	CC	CC	CC	CC	CC	NN	TT	CC	CC	NN	CC	NN	CC	TT	NN	CC	CC	CC	CC
Chr03_20230086	NA	3	20230086	NA	NA	NA	NA	NA	NA	NA	TT	TT	TT	TT	TT	TT	TT	TT	TT	TT	TT	TT	TT	TT	TT	TT	TT	TT	TT	TT	TT	TT	TT	TT	TT	NN	NN	TT	TT	TT	TT	NN	TT	CC	TT	TT	TT	TT	TT
Chr03_20230091	NA	3	20230091	NA	NA	NA	NA	NA	NA	NA	GG	GG	GG	GG	GG	GG	GG	GG	GG	GG	GG	GG	GG	GG	GG	GG	GG	GG	GG	GG	GG	GG	GG	GG	GG	NN	NN	GG	GG	GG	GG	NN	GG	AA	GG	GG	GG	GG	GG
Chr03_20230096	NA	3	20230096	NA	NA	NA	NA	NA	NA	NA	CC	CC	CC	CC	CC	CC	CC	CC	CC	CC	CC	CC	CC	CC	CC	CC	CC	CC	CC	CC	CC	CC	CC	CC	CC	NN	NN	CC	CC	CC	CC	NN	CC	TT	CC	CC	CC	CC	CC
Chr03_20230123	NA	3	20230123	NA	NA	NA	NA	NA	NA	NA	GG	GG	GG	GG	GG	GG	GG	GG	GG	GG	GG	GG	GG	GG	GG	GG	GG	GG	GG	GG	GG	GG	GG	GG	GG	NN	NN	GG	GG	GG	GG	NN	GG	AA	GG	GG	GG	GG	GG
Chr03_20230168	NA	3	20230168	NA	NA	NA	NA	NA	NA	NA	GG	GG	GG	GG	GG	GG	GG	GG	GG	GG	GG	GG	GG	GG	GG	GG	GG	GG	GG	GG	GG	GG	GG	GG	GG	NN	NN	GG	GG	GG	GG	NN	GG	CC	GG	GG	GG	GG	GG
Chr03_20324845	NA	3	20324845	NA	NA	NA	NA	NA	NA	NA	AA	GG	GG	GG	GG	GG	GG	GG	GG	GG	GG	AA	GG	GG	GG	NN	GG	GG	GG	GG	AA	GG	GG	GG	GG	GG	GG	GG	GG	AA	GG	GG	GG	GG	GG	NN	GG	NN	GG
Chr03_20648386	NA	3	20648386	NA	NA	NA	NA	NA	NA	NA	GG	GG	GG	GG	GG	GG	GG	GG	GG	GG	GG	NN	GG	GG	GG	GG	GG	GG	GG	GG	GG	GG	GG	GG	GG	TT	TT	GG	GG	GG	GG	GG	GG	TT	GG	GG	GG	GG	GG
Chr03_20657026	NA	3	20657026	NA	NA	NA	NA	NA	NA	NA	CC	CC	CC	CC	CC	CC	CC	CC	NN	CC	CC	CC	AA	CC	CC	NN	CC	CC	CC	CC	CC	CC	CC	AA	CC	CC	CC	CC	NN	CC	CC	CC	AA	CC	CC	CC	CC	NN	AA
Chr03_20657076	NA	3	20657076	NA	NA	NA	NA	NA	NA	NA	GG	GG	GG	GG	GG	GG	GG	GG	NN	GG	GG	GG	GG	GG	GG	NN	GG	GG	GG	GG	GG	GG	GG	GG	GG	AA	AA	GG	NN	GG	GG	GG	GG	AA	GG	GG	GG	NN	GG
Chr03_20676666	NA	3	20676666	NA	NA	NA	NA	NA	NA	NA	AA	AA	AA	AA	AA	AA	AA	AA	AA	AA	AA	AA	AA	AA	AA	AA	AA	AA	AA	AA	AA	AA	AA	AA	AA	GG	GG	AA	AA	AA	AA	NN	AA	GG	AA	AA	AA	AA	NN
Chr03_20773114	NA	3	20773114	NA	NA	NA	NA	NA	NA	NA	TT	TT	TT	TT	TT	TT	TT	TT	TT	TT	TT	TT	GG	TT	TT	TT	TT	TT	TT	TT	TT	TT	TT	GG	TT	TT	TT	TT	GG	TT	TT	TT	GG	TT	TT	TT	TT	TT	GG
Chr03_20870844	NA	3	20870844	NA	NA	NA	NA	NA	NA	NA	CC	CC	CC	CC	CC	CC	CC	CC	CC	CC	CC	CC	AA	CC	CC	CC	NN	CC	CC	CC	CC	CC	CC	AA	CC	CC	CC	CC	AA	NN	CC	CC	AA	CC	CC	CC	CC	CC	AA
Chr03_20870881	NA	3	20870881	NA	NA	NA	NA	NA	NA	NA	CC	CC	CC	CC	CC	CC	CC	CC	CC	CC	CC	CC	GG	CC	CC	CC	NN	CC	CC	CC	CC	CC	CC	GG	CC	CC	CC	CC	GG	NN	CC	CC	GG	CC	CC	CC	CC	CC	GG
Chr03_20967450	NA	3	20967450	NA	NA	NA	NA	NA	NA	NA	AA	AA	AA	AA	AA	AA	AA	AA	AA	AA	AA	AA	AA	AA	AA	AA	AA	AA	AA	AA	AA	AA	AA	AA	AA	NN	GG	AA	AA	AA	AA	AA	AA	GG	AA	AA	AA	AA	AA
Chr03_21225024	NA	3	21225024	NA	NA	NA	NA	NA	NA	NA	AA	GG	GG	GG	GG	GG	GG	GG	GG	GG	GG	AA	GG	GG	GG	GG	GG	GG	NN	GG	AA	GG	NN	GG	GG	GG	GG	GG	GG	NN	NN	GG	GG	GG	GG	GG	NN	AA	GG
Chr03_21353459	NA	3	21353459	NA	NA	NA	NA	NA	NA	NA	CC	CC	CC	CC	CC	CC	CC	CC	CC	CC	CC	CC	CC	CC	CC	CC	CC	CC	CC	CC	CC	CC	CC	CC	CC	NN	TT	NN	CC	CC	CC	CC	CC	NN	CC	CC	CC	CC	CC
Chr03_21570326	NA	3	21570326	NA	NA	NA	NA	NA	NA	NA	GG	GG	GG	GG	GG	GG	GG	GG	GG	GG	GG	GG	GG	GG	GG	NN	GG	GG	GG	GG	GG	GG	GG	GT	GG	GG	GG	GG	GG	GG	GG	GG	GG	GG	GG	GG	GG	GG	GG
Chr03_21585326	NA	3	21585326	NA	NA	NA	NA	NA	NA	NA	TT	TT	TT	TT	TT	TT	TT	TT	TT	TT	TT	TT	TT	TT	TT	TT	TT	TT	TT	TT	TT	TT	TT	TT	TT	TA	AA	TT	NN	TT	TT	TT	TT	AA	TT	TT	TT	NN	TT
Chr03_21585399	NA	3	21585399	NA	NA	NA	NA	NA	NA	NA	TT	TT	TT	TT	TT	TT	TT	TT	TT	TT	TT	TT	TT	TT	TT	TT	TT	TT	TT	TT	TT	TT	TT	TT	TT	TC	NN	TT	NN	TT	TT	TT	TT	CC	TT	TT	TT	NN	TT
Chr03_21717559	NA	3	21717559	NA	NA	NA	NA	NA	NA	NA	GG	GG	GG	GG	GG	GG	GG	GG	GG	GG	GG	GG	GG	GG	GG	GG	GG	GG	GG	GG	GG	GG	GG	GG	GG	AA	AA	GG	GG	GG	GG	NN	GG	AA	GG	GG	GG	GG	GG
Chr03_21741151	NA	3	21741151	NA	NA	NA	NA	NA	NA	NA	GG	GG	GG	GG	GG	GG	GG	GG	GG	GG	GG	GG	GG	GG	GG	GG	GG	GG	GG	GG	GG	GG	GG	GG	GG	NN	NN	GG	GG	GG	GG	GG	GG	CC	GG	GG	GG	GG	GG
Chr03_21797648	NA	3	21797648	NA	NA	NA	NA	NA	NA	NA	TT	TT	TT	TT	TT	TT	TT	TT	TT	TT	TT	TT	TT	TT	TT	TA	TT	TT	TT	TT	TT	NN	TT	TT	TT	NN	AA	TT	NN	TT	TT	NN	TT	AA	NN	TT	TT	TT	TT
Chr03_21797657	NA	3	21797657	NA	NA	NA	NA	NA	NA	NA	CC	CC	CC	CC	CC	CC	CC	CC	CC	CC	CC	CC	CC	CC	CC	CA	CC	CC	CC	CC	CC	NN	CC	CC	CC	NN	AA	CC	NN	CC	CC	NN	CC	AA	NN	CC	CC	CC	CC
Chr03_21900219	NA	3	21900219	NA	NA	NA	NA	NA	NA	NA	GG	GG	GG	GG	GG	GG	GG	GG	GG	GG	GG	GG	GG	GG	GG	GG	GG	GG	GG	GG	GG	GG	GG	GG	GG	AA	AA	GG	GG	GG	GG	GG	GG	AA	GG	GG	GG	GG	GG
Chr03_21900308	NA	3	21900308	NA	NA	NA	NA	NA	NA	NA	NN	AA	AA	AA	AA	AA	AA	AA	AA	AA	AA	GG	AA	AA	AA	AA	AA	AA	AA	AA	GG	AA	AA	AA	AA	AA	AA	AA	AA	GG	AA	AA	AA	AA	AA	AA	AA	GG	AA
Chr03_21975083	NA	3	21975083	NA	NA	NA	NA	NA	NA	NA	CC	CC	CC	CC	CC	CC	CC	CC	CC	CC	CC	CC	CC	CC	CC	CC	CC	CC	CC	CC	CC	CC	CC	CC	CC	TT	TT	CC	CC	CC	CC	CC	CC	TT	CC	CC	CC	CC	CC
Chr03_21975228	NA	3	21975228	NA	NA	NA	NA	NA	NA	NA	AA	AA	AA	AA	AA	AA	AA	AA	AA	AA	AA	AA	AA	AA	AA	AA	AA	AA	AA	AA	AA	AA	AA	AA	AA	NN	CC	AA	AA	AA	AA	AA	AA	CC	AA	AA	AA	AA	AA
Chr03_22400148	NA	3	22400148	NA	NA	NA	NA	NA	NA	NA	TT	GG	GG	GG	GG	GG	GG	GG	GG	GG	GG	TT	GG	GG	GG	GG	GG	GG	GG	GG	TT	GG	GG	GG	GG	GG	GG	GG	GG	TT	GG	GG	GG	GG	GG	GG	GG	NN	GG
Chr03_22405356	NA	3	22405356	NA	NA	NA	NA	NA	NA	NA	NN	GG	GG	GG	GG	GG	GG	GG	GG	GG	GG	AA	GG	GG	GG	GG	GG	GG	NN	GG	AA	GG	GG	GG	GG	NN	GG	GG	GG	NN	GG	GG	GG	GG	GG	GG	GG	AA	GG
Chr03_22420903	NA	3	22420903	NA	NA	NA	NA	NA	NA	NA	CC	CC	CC	CC	CC	CC	CC	CC	CC	CC	CC	CC	CC	CC	CC	CC	CC	CC	CC	CC	CC	CC	CC	CC	CC	NN	TT	CC	CC	CC	CC	NN	CC	TT	CC	CC	CC	CC	CC
Chr03_22795774	NA	3	22795774	NA	NA	NA	NA	NA	NA	NA	AA	AA	AA	AA	AA	AA	AA	AA	AA	AA	AA	AA	AA	AA	AA	AA	AA	AA	AA	AA	NN	AA	AA	AA	AA	GG	GG	AA	AA	AA	AA	AA	AA	GG	AA	AA	AA	AA	AA
Chr03_22795845	NA	3	22795845	NA	NA	NA	NA	NA	NA	NA	GG	GG	GG	GG	GG	GG	GG	GG	GG	GG	GG	GG	GG	GG	GG	GG	GG	GG	GG	GG	NN	GG	GG	GG	GG	AA	AA	GG	GG	GG	GG	GG	GG	AA	GG	GG	GG	GG	GG
Chr03_22795852	NA	3	22795852	NA	NA	NA	NA	NA	NA	NA	GG	GG	GG	GG	GG	GG	GG	GG	GG	GG	GG	GG	GG	GG	GG	GG	GG	GG	GG	GG	NN	GG	GG	GG	GG	NN	AA	GG	NN	GG	GG	GG	GG	AA	GG	GG	GG	GG	GG
Chr03_22922177	NA	3	22922177	NA	NA	NA	NA	NA	NA	NA	NN	GG	GG	GG	GG	GG	GG	GG	GG	GG	GG	CC	GG	GG	GG	GG	GG	GG	GG	GG	NN	GG	GG	GG	GG	GG	GG	GG	GG	NN	GG	NN	GG	GG	GG	GG	GG	NN	GG
Chr03_23033535	NA	3	23033535	NA	NA	NA	NA	NA	NA	NA	AA	AA	AA	AA	AA	AA	AA	AA	AA	AA	AA	AA	AA	AA	AA	AA	AA	AA	AA	AA	AA	AA	AA	AA	AA	NN	GG	AA	NN	AA	AA	AA	AA	GG	AA	AA	AA	AA	AA
Chr03_23033554	NA	3	23033554	NA	NA	NA	NA	NA	NA	NA	GG	GG	GG	GG	GG	GG	GG	GG	GG	GG	GG	GG	GG	GG	GG	GG	GG	GG	GG	GG	GG	GG	GG	GG	GG	NN	TT	GG	NN	GG	GG	GG	GG	TT	GG	GG	GG	GG	GG
Chr03_23033565	NA	3	23033565	NA	NA	NA	NA	NA	NA	NA	TT	TT	TT	TT	TT	TT	TT	TT	TT	TT	TT	TT	TT	TT	TT	TT	TT	TT	TT	TT	TT	TT	TT	TT	TT	NN	CC	TT	NN	TT	TT	TT	TT	CC	TT	TT	TT	TT	TT
Chr03_23033677	NA	3	23033677	NA	NA	NA	NA	NA	NA	NA	CC	CC	CC	CC	CC	CC	CC	CC	NN	CC	CC	CC	CC	CC	CC	CC	CC	NN	CC	CC	CC	CC	CC	CC	CC	AA	AA	CC	CC	CC	CC	CC	CC	AA	CC	CC	CC	CC	CC
Chr03_23086399	NA	3	23086399	NA	NA	NA	NA	NA	NA	NA	AA	AA	AA	AA	AA	AA	AA	AA	AA	AA	AA	AA	AA	AA	AA	AA	AA	AA	AA	AA	AA	AA	AA	AA	AA	GG	NN	AA	AA	AA	AA	AA	AA	GG	AA	AA	AA	AA	AA
Chr03_23166833	NA	3	23166833	NA	NA	NA	NA	NA	NA	NA	AA	AA	AA	AA	AA	AA	AA	AA	AA	AA	AA	AA	AA	AA	AA	AA	AA	AA	AA	AA	AA	AA	AA	AA	AA	NN	NN	AA	AA	AA	NN	NN	AA	NN	AA	AA	AA	AA	AA
Chr03_23291670	NA	3	23291670	NA	NA	NA	NA	NA	NA	NA	GG	GG	GG	GG	GG	GG	GG	GG	GG	GG	GG	GG	GG	GG	GG	GG	GG	GG	GG	GG	GG	GG	GG	GG	GG	AA	NN	GG	GG	GG	GG	NN	GG	AA	NN	GG	GG	GG	GG
Chr03_23457800	NA	3	23457800	NA	NA	NA	NA	NA	NA	NA	TT	TT	TT	TT	TT	TT	TT	TT	TT	TT	TT	TT	TT	TT	TT	TT	TT	TT	TT	TT	TT	TT	TT	TT	TT	NN	CC	TT	TT	TT	TT	TT	TT	CC	TT	TT	TT	TT	TT
Chr03_23457866	NA	3	23457866	NA	NA	NA	NA	NA	NA	NA	CC	CC	CC	CC	CC	CC	CC	CC	CC	CC	CC	CC	CC	CC	CC	CC	CC	CC	CC	CC	CC	CC	CC	CC	CC	NN	TT	CC	CC	CC	CC	CC	CC	TT	CC	CC	CC	CC	CC
Chr03_23770554	NA	3	23770554	NA	NA	NA	NA	NA	NA	NA	CC	CC	CC	CC	CC	CC	CC	CC	CC	CC	CC	CC	CC	CC	CC	CC	CC	CC	CC	CC	CC	CC	CC	CC	CC	TT	NN	NN	CC	CC	CC	NN	CC	TT	CC	CC	NN	CC	CC
Chr03_23770636	NA	3	23770636	NA	NA	NA	NA	NA	NA	NA	NN	GG	GG	GG	GG	GG	GG	GG	GG	GG	GG	AA	GG	GG	GG	GG	GG	GG	GG	GG	AA	GG	GG	GG	GG	GG	GG	NN	GG	NN	GG	GG	GG	GG	GG	GG	NN	NN	GG
Chr03_24039963	NA	3	24039963	NA	NA	NA	NA	NA	NA	NA	TT	TT	TT	TT	TT	TT	TT	TT	TT	TT	TT	TT	TT	TT	CC	TT	TT	TT	CC	TT	TT	TT	TT	TT	TT	NN	NN	TT	TT	TT	TT	TT	TT	CC	TT	TT	TT	TT	TT
Chr03_24298032	NA	3	24298032	NA	NA	NA	NA	NA	NA	NA	AA	GG	GG	GG	GG	GG	GG	GG	GG	GG	GG	AA	GG	GG	GG	GG	GG	GG	NN	GG	NN	GG	GG	GG	GG	GG	NN	GG	GG	AA	GG	GG	GG	GG	GG	GG	GG	AA	GG
Chr03_24349557	NA	3	24349557	NA	NA	NA	NA	NA	NA	NA	GG	GG	GG	GG	GG	GG	GG	GG	GG	GG	GG	NN	GG	GG	NN	GG	GG	GG	NN	GG	GG	GG	GG	GG	GG	AA	AA	GG	GG	GG	GG	GG	GG	AA	GG	GG	GG	GG	GG
Chr03_24399410	NA	3	24399410	NA	NA	NA	NA	NA	NA	NA	GG	GG	GG	GG	GG	GG	NN	GG	GG	GG	GG	GG	AA	GG	NN	GG	GG	GG	NN	GG	GG	GG	GG	AA	GG	GG	GG	GG	AA	GG	GG	GG	AA	GG	GG	GG	GG	GG	AA
Chr03_24499646	NA	3	24499646	NA	NA	NA	NA	NA	NA	NA	CC	TT	TT	TT	TT	TT	TT	TT	TT	TT	TT	CC	CC	TT	CC	TT	TT	TT	CC	TT	CC	TT	TT	CC	TT	CC	CC	TT	CC	CC	TT	TT	CC	CC	TT	TT	TT	CC	CC
Chr03_24729726	NA	3	24729726	NA	NA	NA	NA	NA	NA	NA	AA	AA	AA	AA	AA	AA	AA	AA	AA	AA	AA	AA	AA	AA	NN	AA	AA	AA	NN	AA	AA	AA	AA	AA	AA	GG	GG	AA	AA	AA	AA	AA	AA	GG	AA	AA	AA	AA	AA
Chr03_25083522	NA	3	25083522	NA	NA	NA	NA	NA	NA	NA	AA	CC	CC	CC	CC	CC	CC	CC	CC	CC	CC	AA	CC	CC	CC	CC	CC	CC	CC	CC	NN	CC	CC	CC	CC	CC	CC	CC	CC	AA	CC	CC	CC	CC	CC	CC	CC	AA	CC
Chr03_25113957	NA	3	25113957	NA	NA	NA	NA	NA	NA	NA	TT	CC	CC	CC	CC	CC	CC	CC	CC	CC	CC	TT	CC	CC	NN	CC	CC	CC	NN	CC	TT	CC	CC	CC	CC	CC	CC	CC	CC	TT	CC	CC	CC	CC	CC	CC	CC	TT	CC
Chr03_25113995	NA	3	25113995	NA	NA	NA	NA	NA	NA	NA	AA	AA	AA	AA	AA	AA	AA	AA	AA	AA	AA	AA	AA	AA	GG	AA	AA	AA	NN	AA	AA	AA	AA	AA	AA	GG	GG	AA	AA	AA	AA	AA	AA	GG	AA	AA	AA	AA	AA
Chr03_26426695	NA	3	26426695	NA	NA	NA	NA	NA	NA	NA	AA	GG	GG	GG	GG	GG	GG	GG	GG	GG	GG	AA	GG	GG	AA	GG	GG	GG	AA	GG	AA	GG	GG	GG	GG	AA	AA	NN	GG	AA	GG	NN	GG	AA	GG	GG	GG	AA	GG
Chr03_26426708	NA	3	26426708	NA	NA	NA	NA	NA	NA	NA	GG	TT	TT	TT	TT	TT	TT	TT	TT	TT	TT	GG	TT	TT	GG	TT	TT	TT	GG	TT	GG	TT	TT	TT	TT	TT	TT	NN	TT	GG	TT	NN	TT	TG	TT	TT	TT	GG	TT
Chr03_26426762	NA	3	26426762	NA	NA	NA	NA	NA	NA	NA	AA	TT	TT	TT	TT	TT	TT	TT	TT	TT	TT	AA	TT	TT	AA	TT	TT	TT	AA	TT	AA	TT	TT	TT	TT	TT	TT	NN	TT	AA	TT	NN	TT	TT	TT	TT	TT	AA	TT
Chr03_26530431	NA	3	26530431	NA	NA	NA	NA	NA	NA	NA	GG	GG	GG	GG	GG	GG	GG	GG	GG	GG	GG	GG	GG	GG	GG	GG	GG	GG	GG	GG	GG	GG	GG	GG	GG	TT	TT	GG	GG	GG	GG	GG	GG	TT	GG	GG	GG	GG	GG
Chr03_26530924	NA	3	26530924	NA	NA	NA	NA	NA	NA	NA	AA	AA	AA	AA	AA	AA	AA	AA	AA	AA	AA	AA	AA	AA	AA	AA	AA	AA	AA	AA	AA	AA	AA	AA	AA	TT	TT	AA	AA	AA	AA	AA	AA	TT	AA	AA	AA	AA	AA
Chr03_26538076	NA	3	26538076	NA	NA	NA	NA	NA	NA	NA	AA	AA	AA	AA	AA	AA	AA	AA	AA	AA	AA	AA	AA	AA	AA	AA	AA	AA	AA	AA	AA	AA	AA	AA	AA	TT	TT	AA	AA	AA	AA	AA	AA	TT	AA	AA	AA	AA	AA
Chr03_26560432	NA	3	26560432	NA	NA	NA	NA	NA	NA	NA	GG	GG	GG	GG	GG	GG	GG	GG	GG	GG	GG	GG	GG	GG	GG	GG	GG	GG	NN	GG	GG	GG	GG	GG	GG	TT	TT	GG	GG	GG	GG	GG	GG	TT	GG	GG	GG	GG	GG
Chr03_26582330	NA	3	26582330	NA	NA	NA	NA	NA	NA	NA	AA	AA	AA	AA	AA	AA	AA	AA	AA	AA	AA	AA	AA	AA	GG	AA	AA	AA	AA	AA	AA	AA	AA	AA	AA	GG	GG	AA	AA	AA	AA	GG	AA	GG	AA	AA	AA	AA	AA
Chr03_26675597	NA	3	26675597	NA	NA	NA	NA	NA	NA	NA	CC	CC	CC	CC	CC	CC	CC	CC	CC	CC	CC	CC	CC	CC	CC	CC	CC	CC	CC	CC	CC	CC	CC	CC	CC	TT	TT	CC	CC	CC	CC	NN	CC	TT	CC	CC	CC	CC	CC
Chr03_26675608	NA	3	26675608	NA	NA	NA	NA	NA	NA	NA	GG	GG	GG	GG	GG	GG	GG	GG	GG	GG	GG	GG	GG	GG	GG	GG	GG	GG	GG	GG	GG	GG	GG	GG	GG	TT	TT	GG	GG	GG	GG	NN	GG	TT	GG	GG	GG	GG	GG
Chr03_26675687	NA	3	26675687	NA	NA	NA	NA	NA	NA	NA	TT	TT	TT	TT	TT	TT	TT	TT	TT	TT	TT	TT	TT	TT	TT	TT	TT	TT	TT	TT	TT	TT	TT	TT	TT	CC	CC	TT	TT	TT	TT	NN	TT	CC	TT	TT	TT	TT	TT
Chr03_26684418	NA	3	26684418	NA	NA	NA	NA	NA	NA	NA	TT	TT	TT	TT	TT	TT	TT	TT	TT	TT	TT	TT	CC	TT	CC	TT	TT	TT	NN	TT	TT	TT	TT	CC	TT	TT	TT	TT	CC	TT	TT	TT	CC	TT	NN	TT	TT	TT	NN
Chr03_27056700	NA	3	27056700	NA	NA	NA	NA	NA	NA	NA	GG	GG	GG	GG	GG	GG	GG	GG	GG	GG	GG	GG	GG	GG	GG	GG	GG	GG	GG	GG	GG	GG	GG	GG	GG	AA	AA	GG	GG	GG	GG	AA	GG	AA	GG	GG	GG	GG	GG
Chr03_27307339	NA	3	27307339	NA	NA	NA	NA	NA	NA	NA	CC	CC	CC	CC	CC	CC	CC	CC	CC	CC	CC	CC	CC	CC	CC	CC	CC	CC	CC	CC	CC	CC	CC	CC	CC	TT	TT	CC	CC	CC	CC	TT	CC	TT	CC	CC	CC	CC	NN
Chr03_27308368	NA	3	27308368	NA	NA	NA	NA	NA	NA	NA	CC	CC	CC	CC	CC	CC	CC	CC	CC	CC	CC	CC	CC	CC	CC	CC	CC	CC	CC	CC	CC	CC	CC	CC	CC	TT	TT	CC	CC	CC	CC	TT	CC	TT	CC	CC	CC	CC	CC
Chr03_27308863	NA	3	27308863	NA	NA	NA	NA	NA	NA	NA	AA	GG	GG	GG	GG	GG	GG	GG	GG	GG	GG	AA	GG	GG	GG	GG	GG	GG	AA	GG	AA	GG	GG	GG	GG	GG	GG	AA	GG	AA	GG	GG	GG	GG	GG	GG	GG	AA	GG
Chr03_27330374	NA	3	27330374	NA	NA	NA	NA	NA	NA	NA	AA	TT	TT	TT	TT	TT	TT	TT	TT	TT	TT	AA	TT	TT	TT	TT	TT	TT	AA	TT	AA	TT	TT	TT	TT	TT	TT	AA	TT	TT	TT	TT	TT	TT	TT	TT	TT	AA	TT
Chr03_27330412	NA	3	27330412	NA	NA	NA	NA	NA	NA	NA	AA	AA	AA	AA	AA	AA	AA	AA	AA	AA	AA	AA	AA	AA	GG	AA	AA	AA	AA	AA	AA	AA	AA	AA	AA	GG	NN	AA	AA	AA	AA	GG	AA	GG	AA	AA	AA	AA	AA
Chr03_27565081	NA	3	27565081	NA	NA	NA	NA	NA	NA	NA	CC	CC	CC	CC	CC	CC	CC	CC	CC	CC	CC	CC	CC	CC	CC	CC	CC	CC	NN	CC	CC	CC	CC	CC	CC	CC	CC	TT	NN	CC	CC	CC	CC	CC	CC	CC	NN	NN	CC
Chr03_27860863	NA	3	27860863	NA	NA	NA	NA	NA	NA	NA	AA	GG	GG	GG	GG	GG	GG	GG	GG	GG	GG	AA	GG	GG	AA	GG	GG	GG	AA	GG	AA	GG	GG	GG	GG	AA	AA	AA	GG	AA	GG	AA	GG	AA	GG	GG	GG	AA	GG
Chr03_27862839	NA	3	27862839	NA	NA	NA	NA	NA	NA	NA	GG	GG	GG	GG	GG	GG	GG	GG	GG	GG	GG	GG	GG	GG	NN	GG	GG	GG	AA	GG	GG	GG	GG	GG	GG	NN	GG	NN	GG	NN	GG	GG	GG	GG	GG	GG	GG	NN	GG
Chr03_27919784	NA	3	27919784	NA	NA	NA	NA	NA	NA	NA	CC	CC	CC	CC	CC	CC	CC	CC	CC	CC	CC	NN	CC	CC	CC	CC	CC	CC	TT	CC	CC	CC	CC	CC	CC	CC	CC	NN	CC	CC	CC	CC	CC	CC	CC	CC	CC	TT	CC
Chr03_27964896	NA	3	27964896	NA	NA	NA	NA	NA	NA	NA	CC	CC	CC	CC	CC	CC	CC	CC	CC	CC	CC	CC	CC	CC	CC	NN	CC	CC	CC	CC	CC	CC	CC	CC	CC	AA	AA	CC	CC	CC	CC	AA	CC	CA	CC	CC	CC	CC	CC
Chr03_28767993	NA	3	28767993	NA	NA	NA	NA	NA	NA	NA	AA	GG	GG	GG	GG	GG	GG	GG	GG	GG	GG	AA	GG	GG	AA	AA	AA	GG	AA	AA	AA	GG	GG	GG	GG	AA	AA	AA	AA	AA	GG	AA	GG	AA	GG	GG	GG	AA	GG
Chr03_28767996	NA	3	28767996	NA	NA	NA	NA	NA	NA	NA	CC	TT	TT	TT	TT	TT	TT	TT	TT	TT	TT	CC	TT	TT	CC	CC	CC	TT	CC	CC	CC	TT	TT	TT	TT	TT	TT	CC	TT	CC	TT	TT	TT	TT	TT	TT	TT	CC	TT
Chr03_28892182	NA	3	28892182	NA	NA	NA	NA	NA	NA	NA	TT	AA	AA	AA	AA	AA	AA	AA	AA	AA	NN	TT	AA	AA	TT	TT	TT	NN	TT	TT	TT	AA	AA	AA	AA	AA	AA	TT	AA	TT	AA	NN	AA	AA	AA	AA	AA	TT	AA
Chr03_28942573	NA	3	28942573	NA	NA	NA	NA	NA	NA	NA	GG	AA	AA	AA	AA	AA	AA	AA	AA	AA	AA	GG	AA	AA	GG	GG	GG	AA	NN	GG	GG	AA	AA	AA	AA	AA	AA	GG	AA	NN	AA	AA	AA	AA	AA	AA	AA	GG	AA
Chr03_29169504	NA	3	29169504	NA	NA	NA	NA	NA	NA	NA	GG	GG	GA	GG	GG	GA	GG	GG	AA	AA	GA	GG	AA	GG	GG	GG	AA	AA	GG	GA	GG	GA	GG	GG	GG	NN	AA	GG	NN	AA	AA	AA	AA	AA	NN	GA	NN	GG	AA
Chr03_29169552	NA	3	29169552	NA	NA	NA	NA	NA	NA	NA	CG	CG	CG	CC	CG	CG	CG	CG	GG	GG	CG	CG	GG	CG	CC	CG	GG	GG	CC	CG	CC	CG	CC	CC	CC	GG	GG	CC	GG	GG	GG	GG	GG	GG	GG	CG	CG	CC	GG
Chr03_29169619	NA	3	29169619	NA	NA	NA	NA	NA	NA	NA	AA	GG	GG	GG	GG	GG	GG	GG	GG	GG	GG	AA	GG	GG	AA	AA	GG	GG	AA	AG	AA	GG	GG	AG	GG	NN	GG	AA	NN	GG	GG	GG	GG	GG	NN	GG	GG	AA	GG
Chr03_29226503	NA	3	29226503	NA	NA	NA	NA	NA	NA	NA	GG	AA	AA	AA	AA	AA	AA	AA	AA	AA	AA	GG	AA	AA	GG	NN	AA	AA	GG	GG	GG	AA	AA	AA	AA	AA	AA	NN	AA	GG	AA	NN	AA	AA	AA	AA	AA	GG	AA
Chr03_29564070	NA	3	29564070	NA	NA	NA	NA	NA	NA	NA	TT	TT	TT	TT	TT	TT	TT	TT	TT	TT	NN	TT	TT	TT	TT	TT	AA	TT	TT	TT	TT	TT	TT	TT	TT	AA	NN	TT	AA	TT	TT	NN	TT	AA	TT	TT	TT	TT	NN
Chr03_29795550	NA	3	29795550	NA	NA	NA	NA	NA	NA	NA	CC	CC	CC	CC	CC	CC	CC	CC	CC	CC	CC	CC	CC	CC	CC	CC	TT	CC	CC	CC	CC	CC	CC	CC	CC	CC	CT	CC	TT	CC	CC	CC	CC	TT	CC	CC	CC	CC	CC
Chr03_29964586	NA	3	29964586	NA	NA	NA	NA	NA	NA	NA	GG	GG	GG	GG	GG	GG	GG	GG	GG	GG	GG	GG	GG	GG	GG	GG	AA	GG	GG	GG	GG	GG	GG	GG	GG	GG	AA	GG	AA	GG	GG	NN	GG	AA	GG	GG	NN	GG	GG
Chr03_29964636	NA	3	29964636	NA	NA	NA	NA	NA	NA	NA	TT	TT	TT	TT	TT	TT	TT	TT	TT	TT	TT	TT	TT	TT	TT	TT	NN	TT	TT	TT	TT	TT	TT	TT	TT	TT	NN	TT	NN	TT	TT	NN	TT	AA	TT	TT	NN	TT	TT
Chr03_29969396	NA	3	29969396	NA	NA	NA	NA	NA	NA	NA	GG	GG	GG	GG	GG	GG	GG	GG	GG	GG	GG	GG	GG	GG	GG	GG	AA	GG	GG	GG	GG	GG	GG	GG	GG	GG	AA	GG	AA	GG	GG	GG	GG	AA	GG	GG	GG	GG	GG
Chr03_30200787	NA	3	30200787	NA	NA	NA	NA	NA	NA	NA	CC	CC	CC	CC	CC	CC	CC	CC	CC	CC	CC	CC	CC	CC	CC	CC	GG	CC	CC	CC	CC	CC	CC	CC	CC	CC	GG	NN	NN	CC	CC	CC	CC	GG	CC	CC	CC	NN	CC
Chr03_30383556	NA	3	30383556	NA	NA	NA	NA	NA	NA	NA	AA	AA	AA	AA	AA	AA	AA	AA	NN	AA	NN	AA	AA	AA	AA	AA	GG	AA	AA	NN	AA	AA	AA	AA	AA	AA	GG	GG	AA	AA	AA	AA	AA	GG	AA	AA	AA	GG	AA
Chr03_30530012	NA	3	30530012	NA	NA	NA	NA	NA	NA	NA	TT	TT	TT	TT	TT	TT	TT	TT	TT	TT	TT	TT	TT	TT	NN	TT	NN	TT	TT	TT	TT	TT	TT	TT	TT	NN	NN	TT	TT	TT	TT	TT	TT	CC	TT	TT	TT	TT	TT
Chr03_30530032	NA	3	30530032	NA	NA	NA	NA	NA	NA	NA	GG	GG	GG	GG	GG	GG	GG	GG	GG	GG	GG	GG	GG	GG	NN	GG	NN	GG	GG	GG	GG	GG	GG	GG	GG	NN	NN	GG	GG	GG	GG	GG	GG	AA	GG	GG	GG	GG	GG
Chr03_30530041	NA	3	30530041	NA	NA	NA	NA	NA	NA	NA	TT	TT	TT	TT	TT	TT	TT	TT	TT	TT	TT	TT	TT	TT	NN	TT	NN	TT	TT	TT	TT	TT	TT	TT	TT	NN	NN	TT	TT	TT	TT	TT	TT	CC	TT	TT	TT	TT	TT
Chr03_30530048	NA	3	30530048	NA	NA	NA	NA	NA	NA	NA	GG	GG	GG	GG	GG	GG	GG	GG	GG	GG	GG	GG	GG	GG	NN	GG	NN	GG	GG	GG	GG	GG	GG	GG	GG	NN	NN	GG	GG	GG	GG	GG	GG	AA	GG	GG	GG	GG	GG
Chr03_30530053	NA	3	30530053	NA	NA	NA	NA	NA	NA	NA	GG	GG	GG	GG	GG	GG	GG	GG	GG	GG	GG	GG	GG	GG	NN	GG	NN	GG	GG	GG	GG	GG	GG	GG	GG	NN	NN	GG	GG	GG	GG	GG	GG	TT	GG	GG	GG	GG	GG
Chr03_30567814	NA	3	30567814	NA	NA	NA	NA	NA	NA	NA	CC	CC	CC	CC	CC	CC	CC	CC	CC	CC	CC	CC	CC	CC	CC	CC	TT	CC	CC	CC	CC	CC	CC	CC	CC	CC	TT	CC	CC	CC	CC	CC	CC	TT	CC	CC	CC	CC	CC
Chr03_30567836	NA	3	30567836	NA	NA	NA	NA	NA	NA	NA	AA	AA	AA	AA	AA	AA	AA	AA	AA	AA	AA	AA	AA	AA	AA	AA	GG	AA	AA	AA	AA	AA	AA	AA	AA	AA	GG	AA	AA	AA	AA	AA	AA	GG	AA	AA	AA	AA	AA
Chr03_30808056	NA	3	30808056	NA	NA	NA	NA	NA	NA	NA	NN	AA	AA	AA	AA	AA	AA	AA	AA	AA	AA	AA	AA	AA	AA	AA	GG	AA	AA	AA	AA	AA	AA	AA	AA	NN	GG	AA	AA	AA	AA	AA	AA	GG	AA	AA	AA	AA	AA
Chr03_30808083	NA	3	30808083	NA	NA	NA	NA	NA	NA	NA	NN	TT	TT	TT	TT	TT	TT	TT	TT	TT	TT	TT	TT	TT	TT	TT	CC	TT	TT	TT	TT	TT	TT	TT	TT	NN	CC	TT	TT	TT	TT	TT	TT	CC	TT	TT	TT	TT	TT
Chr03_30808106	NA	3	30808106	NA	NA	NA	NA	NA	NA	NA	NN	AA	AA	AA	AA	AA	AA	AA	AA	AA	AA	AA	AA	AA	AA	AA	CC	AA	AA	AA	AA	AA	AA	AA	AA	NN	CC	AA	AA	AA	AA	AA	AA	CC	AA	AA	AA	AA	AA
Chr03_30822756	NA	3	30822756	NA	NA	NA	NA	NA	NA	NA	CC	CC	CC	CC	CC	CC	CC	CC	CC	CC	CC	CC	CC	CC	CC	CC	NN	CC	CC	CC	CC	CC	CC	CC	CC	CC	GG	CC	CC	CC	CC	CC	CC	GG	CC	CC	CC	CC	CC
Chr03_30831508	NA	3	30831508	NA	NA	NA	NA	NA	NA	NA	GG	GG	GG	GG	GG	GG	GG	GG	GG	GG	GG	GG	GG	GG	GG	GG	AA	GG	GG	GG	GG	GG	GG	GG	GG	GG	AA	GG	GG	GG	GG	GG	GG	AA	GG	GG	GG	GG	GG
Chr03_31968176	NA	3	31968176	NA	NA	NA	NA	NA	NA	NA	GG	GG	GG	GA	GA	GA	GA	GA	GA	GG	GA	GG	GG	GG	GG	GG	GG	GA	GG	GG	NN	GG	GA	GG	GA	GG	GG	GG	GG	GG	GG	GG	GG	GG	GG	GG	GA	GG	GG
Chr03_32643193	NA	3	32643193	NA	NA	NA	NA	NA	NA	NA	CC	CC	GG	CC	CC	CC	CC	CC	CC	CC	CC	CC	CC	CC	CC	CC	CC	CC	CC	CC	CC	CC	CC	CC	CC	NN	CC	CC	CC	NN	CC	GG	CC	CC	GG	GG	CC	CC	NN
Chr03_32938490	NA	3	32938490	NA	NA	NA	NA	NA	NA	NA	CC	AA	CC	AA	AA	AA	AA	AA	AA	AA	AA	AA	AA	AA	AA	CC	AA	AA	AA	AA	AA	AA	AA	CC	AA	CC	AA	CC	AA	CC	AA	NN	AA	AA	AC	CC	AA	CC	AA
Chr03_32938661	NA	3	32938661	NA	NA	NA	NA	NA	NA	NA	TT	TT	TT	TT	TT	TT	TT	TT	TT	TT	TT	TT	TT	TT	TT	TT	TT	TT	TT	TT	TT	TT	TT	TT	TT	CC	TT	NN	TT	TT	TT	NN	TT	TT	CC	CC	TT	TT	TT
Chr03_33155244	NA	3	33155244	NA	NA	NA	NA	NA	NA	NA	CC	TT	TT	TT	TT	TT	TT	TT	TT	TT	NN	TT	TT	TT	TT	TT	TT	TT	NN	TT	TT	TT	TT	TT	TT	TT	TT	NN	TT	TT	TT	TT	TT	TT	TT	NN	TT	TT	TT
Chr03_33155269	NA	3	33155269	NA	NA	NA	NA	NA	NA	NA	GG	TT	TT	TT	TT	TT	TT	TT	TT	TT	NN	TT	TT	TT	TT	TT	TT	TT	NN	TT	TT	TT	TT	TT	TT	TT	TT	NN	TT	TT	TT	TT	TT	TT	TT	NN	TT	TT	TT
Chr03_34250276	NA	3	34250276	NA	NA	NA	NA	NA	NA	NA	TT	CC	TT	CC	CC	CC	CC	CC	CC	CC	CC	TT	TT	CC	TT	TT	TT	CC	CC	TT	TT	TT	CC	TT	CC	CC	TT	TT	CC	TT	CC	CC	CC	CC	CC	CC	CC	TT	CC
Chr03_34262990	NA	3	34262990	NA	NA	NA	NA	NA	NA	NA	TT	TT	TT	TT	TT	TT	TT	TT	TT	TT	TT	TT	CC	TT	TT	TT	TC	TT	TT	TT	TT	TT	TT	CC	TT	TT	TT	TT	TT	TT	TT	TT	TT	TT	TT	TT	TT	TT	TT
Chr03_34262998	NA	3	34262998	NA	NA	NA	NA	NA	NA	NA	GG	GG	GG	GG	GG	GG	GG	GG	GG	GG	GG	GG	AA	GG	GG	GG	GA	GG	GG	GG	GG	GG	GG	AA	GG	GG	GG	GG	GG	GG	GG	GG	GG	GG	GG	GG	GG	GG	GG
Chr03_34395745	NA	3	34395745	NA	NA	NA	NA	NA	NA	NA	AA	GG	GG	GG	GG	GG	GG	GG	GG	GG	NN	GG	GG	GG	AA	GG	GG	GG	GG	AA	GG	GG	GG	GG	GG	GG	AA	NN	AA	AA	NN	NN	AA	AA	GG	GG	GG	GG	AA
Chr03_34395833	NA	3	34395833	NA	NA	NA	NA	NA	NA	NA	AA	GG	AA	GG	GG	GG	GG	GG	GG	GG	NN	AA	AA	GG	AA	AA	AA	GG	GG	AA	AA	AA	GG	AA	GG	GG	AA	NN	AA	AA	NN	NN	AA	AA	GG	GG	GG	GG	AA
Chr03_34446090	NA	3	34446090	NA	NA	NA	NA	NA	NA	NA	AA	AA	AA	AA	AA	AA	AA	AA	AA	AA	NN	NN	GG	AA	AA	NN	AA	AA	AA	AA	GG	AA	AA	GG	AA	AA	AA	NN	AA	NN	AA	AA	AA	AA	AA	AA	AA	AA	AA
Chr03_34508318	NA	3	34508318	NA	NA	NA	NA	NA	NA	NA	TT	TT	TT	TT	TT	TT	TT	TT	TT	TT	NN	TT	TT	NN	TT	TT	TT	TT	CC	TT	TT	TT	TT	NN	TT	NN	TT	TT	NN	TT	TT	NN	TT	TT	CC	CC	TT	TT	TT
Chr03_34663177	NA	3	34663177	NA	NA	NA	NA	NA	NA	NA	AA	AA	AA	AA	AA	AA	AA	AA	AA	AA	NN	AA	AA	AA	GG	NN	AA	AA	GG	AA	AA	AA	AA	AA	AA	GG	AA	NN	GG	AA	AA	AA	AA	AA	GG	GG	AA	AA	AA
Chr03_34664467	NA	3	34664467	NA	NA	NA	NA	NA	NA	NA	AA	AA	AA	AA	AA	AA	AA	AA	AA	AA	AA	AA	AA	AA	GG	AA	AA	AA	GG	AA	AA	AA	AA	AA	AA	GG	AA	AA	GG	AA	AA	AA	AA	AA	GG	GG	AA	AA	AA
Chr03_34798269	NA	3	34798269	NA	NA	NA	NA	NA	NA	NA	TT	TT	TT	TT	TT	TT	TT	TT	TT	TT	TT	TT	TT	TT	CC	TT	TT	TT	NN	TT	TT	NN	TT	TT	TT	CC	TT	TT	CC	TT	TT	TT	TT	TT	CC	CC	TT	TT	TT
Chr03_34804367	NA	3	34804367	NA	NA	NA	NA	NA	NA	NA	TT	TT	TT	TT	TT	TT	TT	TT	TT	TT	TT	TT	TT	TT	CC	TT	TT	TT	CC	TT	TT	CC	TT	TT	TT	CC	TT	TT	CC	TT	TT	TT	TT	TT	CC	CC	TT	TT	TT
Chr03_34851073	NA	3	34851073	NA	NA	NA	NA	NA	NA	NA	AA	AA	AA	AA	AA	AA	AA	AA	AA	AA	AA	CC	AA	AA	CC	CC	NN	AA	CC	AA	CC	CC	AA	CC	AA	CC	AA	AA	CC	AA	AA	NN	AA	AA	CC	CC	AA	AA	AA
Chr03_34854738	NA	3	34854738	NA	NA	NA	NA	NA	NA	NA	CC	CC	CC	CC	CC	CC	CC	CC	CC	CC	CC	CC	CC	CC	TT	CC	CC	CC	TT	CC	CC	TT	CC	CC	CC	TT	CC	CC	TT	CC	CC	CC	CC	CC	TT	TT	CC	CC	CC
Chr03_34910684	NA	3	34910684	NA	NA	NA	NA	NA	NA	NA	CC	CC	CC	CC	CC	CC	CC	CC	CC	CC	CC	CC	CC	CC	TT	CC	CC	CC	TT	CC	CC	TT	CC	CC	CC	TT	CC	CC	TT	CC	CC	NN	CC	CC	TT	TT	CC	CC	CC
Chr03_34910744	NA	3	34910744	NA	NA	NA	NA	NA	NA	NA	TT	TT	TT	TT	TT	TT	TT	TT	TT	TT	TT	TT	TT	TT	CC	TT	TT	TT	CC	TT	TT	CC	TT	TT	TT	CC	TT	TT	CC	TT	TT	NN	TT	TT	CC	CC	TT	TT	TT
Chr03_35189812	NA	3	35189812	NA	NA	NA	NA	NA	NA	NA	AA	AA	AA	AA	AA	AA	AA	AA	AA	AA	AA	NN	NN	AA	AA	NN	AA	AA	AA	AA	NN	AA	AA	TT	AA	AA	AA	AA	AA	AA	AA	AA	AA	AA	AA	AA	AA	AA	AA
Chr03_35230252	NA	3	35230252	NA	NA	NA	NA	NA	NA	NA	AA	AA	AA	AA	AA	AA	AA	AA	AA	AA	AA	NN	CC	AA	AA	CC	AA	AA	AA	AA	NN	AA	AA	CC	AA	AA	AA	CC	AA	AA	AA	AA	AA	AA	AA	AA	AA	NN	AA
Chr03_35230282	NA	3	35230282	NA	NA	NA	NA	NA	NA	NA	AA	AA	AA	AA	AA	AA	AA	AA	AA	AA	AA	NN	GG	AA	AA	GG	AA	AA	AA	AA	NN	AA	AA	GG	AA	AA	AA	GG	AA	AA	AA	AA	AA	AA	AA	AA	AA	NN	AA
Chr03_35294243	NA	3	35294243	NA	NA	NA	NA	NA	NA	NA	TT	TT	TT	TT	TT	TT	TT	TT	TT	TT	TT	TT	TT	TT	TT	TT	TT	TT	TT	TT	TT	TT	TT	TT	TT	TT	TT	CC	TT	TT	TT	TT	TT	TT	TT	TT	TT	CC	TT
Chr03_35339482	NA	3	35339482	NA	NA	NA	NA	NA	NA	NA	CC	CC	CC	CC	CC	CC	CC	CC	CC	CC	CC	CA	NN	CC	CC	AA	CC	CC	CC	CC	NN	CC	CC	AA	CC	NN	CC	CC	CC	NN	CC	CC	CC	CC	CC	CC	CC	CC	CC
Chr03_35339516	NA	3	35339516	NA	NA	NA	NA	NA	NA	NA	CC	CC	CC	CC	CC	CC	CC	CC	CC	CC	CC	CT	NN	CC	CC	TT	CC	CC	CC	CC	NN	CC	CC	TT	CC	NN	CC	CC	CC	NN	CC	CC	CC	CC	CC	CC	CC	CC	CC
Chr03_35339527	NA	3	35339527	NA	NA	NA	NA	NA	NA	NA	TT	TT	TT	TT	TT	TT	TT	TT	TT	TT	TT	TT	NN	TT	TT	TT	TT	TT	TT	TT	NN	TT	TT	TT	TT	NN	GG	TG	TT	NN	TT	TT	TT	TT	TT	TG	TT	TG	TT
Chr03_35339530	NA	3	35339530	NA	NA	NA	NA	NA	NA	NA	TT	TT	TT	TT	TT	TT	TT	TT	TT	TT	TT	TT	NN	TT	TT	TT	TT	TT	TT	TT	NN	TT	TT	TT	TT	NN	CC	TC	TT	NN	TT	TT	TT	TT	TT	TC	TT	TC	TT
Chr03_35339531	NA	3	35339531	NA	NA	NA	NA	NA	NA	NA	AA	AA	AA	AA	AA	AA	AA	AA	AA	AA	AA	AC	NN	AA	AA	CC	AA	AA	AA	AA	NN	AA	AA	CC	AA	NN	AA	AA	AA	NN	AA	AA	AA	AA	AA	AA	AA	AA	AA
Chr03_35339532	NA	3	35339532	NA	NA	NA	NA	NA	NA	NA	CC	CC	CC	CC	CC	CC	CC	CC	CC	CC	CC	CC	NN	CC	CC	CC	CC	CC	CC	CC	NN	CC	CC	CC	CC	NN	AA	CA	CC	NN	CC	CC	CC	CC	CC	CA	CC	CA	CC
Chr03_35339536	NA	3	35339536	NA	NA	NA	NA	NA	NA	NA	CC	CC	CC	CC	CC	CC	CC	CC	CC	CC	CC	CT	NN	CC	CC	TT	CC	CC	CC	CC	NN	CC	CC	TT	CC	NN	TT	TT	CC	NN	CC	CC	CC	CC	CC	TT	CC	TT	CC
Chr03_35339537	NA	3	35339537	NA	NA	NA	NA	NA	NA	NA	TT	TT	TT	TT	TT	TT	TT	TT	TT	TT	TT	TA	NN	TT	TT	AA	TT	TT	TT	TT	NN	TT	TT	AA	TT	NN	TT	TT	TT	NN	TT	TT	TT	TT	TT	TT	TT	TT	TT
Chr03_35510105	NA	3	35510105	NA	NA	NA	NA	NA	NA	NA	CC	CC	CC	CC	CC	CC	CC	CC	CC	CC	CC	CC	CC	CC	CC	CC	CC	CC	CC	CC	CC	TT	CC	CC	CC	CC	TT	NN	TT	CC	CC	CC	TT	TT	TT	CT	CC	TT	TT
Chr03_35510106	NA	3	35510106	NA	NA	NA	NA	NA	NA	NA	AA	AA	AA	AA	AA	AA	AA	AA	AA	AA	AA	AA	AA	AA	AA	AA	AA	AA	AA	AA	AA	GG	AA	AA	AA	AA	GG	NN	GG	AA	AA	AA	GG	GG	GG	AG	AA	GG	GG
Chr03_35510517	NA	3	35510517	NA	NA	NA	NA	NA	NA	NA	GG	GG	GG	GG	GG	GG	GG	GG	GG	GG	GG	GG	GG	GG	GG	GG	GG	GG	GG	GG	GG	AA	GG	GG	GG	GG	AA	AA	AA	GG	GG	GG	AA	AA	AA	AA	GG	AA	AA
Chr03_35541763	NA	3	35541763	NA	NA	NA	NA	NA	NA	NA	AA	AA	AA	AA	AA	AA	AA	AA	AA	AA	AA	CC	CC	AA	AA	AA	AA	AA	AA	AA	AA	AA	AA	AA	AA	AA	AA	AA	AA	AA	AA	AA	AA	AA	AA	AA	AA	AA	AA
Chr03_35541802	NA	3	35541802	NA	NA	NA	NA	NA	NA	NA	GG	GG	GG	GG	GG	GG	GG	GG	GG	GG	GG	GG	GG	GG	GG	GG	GG	GG	GG	GG	GG	GG	GG	GG	GG	GG	AA	AA	GG	GG	GG	GG	GG	GG	GG	AA	GG	AA	GG
Chr03_35579766	NA	3	35579766	NA	NA	NA	NA	NA	NA	NA	AA	AA	AA	AA	AA	AA	AA	AA	AA	AA	AA	AA	AA	AA	AA	AA	AA	AA	AA	AA	AA	AA	AA	AA	AA	AA	GG	GG	GG	AA	AA	AA	AA	AA	AA	GG	AA	NN	AA
Chr03_35796282	NA	3	35796282	NA	NA	NA	NA	NA	NA	NA	TT	TT	TT	TT	TT	TT	TT	TT	TT	TT	TT	TT	TT	TT	TT	TT	TT	TT	NN	TT	TT	CC	TT	TT	TT	NN	CC	NN	NN	TT	TT	TT	CC	CC	CC	CC	TT	CC	CC
Chr03_35796312	NA	3	35796312	NA	NA	NA	NA	NA	NA	NA	GG	GG	GG	GG	GG	GG	GG	GG	GG	GG	GG	GG	GG	GG	GG	GG	GG	GG	NN	GG	GG	TT	GG	GG	GG	NN	TT	NN	NN	GG	GG	GG	TT	TT	TT	TT	GG	TT	TT
Chr03_35917116	NA	3	35917116	NA	NA	NA	NA	NA	NA	NA	GG	GG	GG	GG	GG	GG	GG	GG	GG	GG	GG	AA	AA	GG	GG	GG	GG	GG	GG	GG	GG	GG	GG	GG	GG	GG	GG	GG	GG	GG	GG	GG	GG	GG	GG	GG	GG	GG	GG
Chr03_36046473	NA	3	36046473	NA	NA	NA	NA	NA	NA	NA	GG	GG	GG	GG	GG	GG	GG	GG	GG	GG	GG	GG	GG	GG	GG	CC	GG	GG	CC	GG	GG	CC	GG	CC	GG	CC	CC	GC	CC	GG	GG	GG	CC	CC	CC	CC	GG	CC	CC
Chr03_36182902	NA	3	36182902	NA	NA	NA	NA	NA	NA	NA	AA	AA	AA	AA	AA	AA	AA	AA	AA	AA	AA	AA	AA	AA	AA	GG	AA	AA	AA	AA	AA	AA	AA	AA	AA	NN	AA	AA	AA	AA	AA	AA	AA	AA	AA	AA	AA	AA	AA
Chr03_36398351	NA	3	36398351	NA	NA	NA	NA	NA	NA	NA	TT	GT	GT	GT	TT	GT	GT	GT	GT	GT	TT	GT	GG	GT	GT	GG	GT	TT	GT	GT	TT	GT	GT	GT	GT	GT	GT	TT	GT	GT	GT	GT	GT	TT	GT	GT	GT	GT	GT
Chr03_36699344	NA	3	36699344	NA	NA	NA	NA	NA	NA	NA	GG	GG	GG	GG	GG	GG	GG	GG	GG	GG	GG	AG	GG	GG	AA	AA	GG	GG	AA	AA	AA	AG	GG	AA	NN	GG	GG	AA	AA	GG	GG	GG	AA	GG	AA	AA	GG	GG	AA
Chr03_36949259	NA	3	36949259	NA	NA	NA	NA	NA	NA	NA	TT	TT	AA	TT	TT	TT	TT	TT	TT	TT	TT	AA	AA	NN	AA	AA	AA	TT	AA	AA	TT	AA	TT	AA	TT	TT	TT	AA	AA	TT	TT	NN	AA	TT	TT	AA	TT	TT	AA
Chr03_36974080	NA	3	36974080	NA	NA	NA	NA	NA	NA	NA	CC	CC	TT	CC	CC	CC	CC	CC	CC	CC	CC	TT	TT	CC	TT	TT	TC	CC	CC	TT	CC	TT	CC	TT	CC	CC	CC	TT	TT	CC	CC	CC	TT	CC	CC	TT	TC	CC	TT
Chr03_37418637	NA	3	37418637	NA	NA	NA	NA	NA	NA	NA	GG	GG	GG	GG	GG	GG	GG	GG	GG	GG	GG	GG	NN	GG	GG	GG	GG	GG	NN	GG	GG	GG	GG	GG	GG	GG	GG	GG	NN	GG	GG	GG	GG	GG	GG	GG	GG	GG	GG
Chr03_37536780	NA	3	37536780	NA	NA	NA	NA	NA	NA	NA	GG	AA	AA	AA	AA	AA	AA	AA	AA	AA	AA	AA	GG	AA	AA	GG	AA	AA	AA	GG	AA	AA	AA	AA	AA	AA	AA	AA	AA	AA	AA	AA	AA	AA	AA	AA	AA	AA	AA
Chr03_37617293	NA	3	37617293	NA	NA	NA	NA	NA	NA	NA	TT	CC	CC	CC	CC	CC	CC	CC	CC	CC	CC	CC	NN	CC	CC	TT	CC	CC	TT	TT	NN	TT	CC	CC	CC	TT	TT	TT	TT	CC	CC	TT	NN	TT	CC	TC	CC	CC	NN
Chr03_37825537	NA	3	37825537	NA	NA	NA	NA	NA	NA	NA	GG	GG	AA	GG	GG	GG	GG	GG	GG	GG	GG	GG	GG	GG	AA	GG	GG	GG	GG	GG	GG	AA	GG	GG	GG	AA	AA	AA	AA	GG	GG	AA	GG	AA	GG	AA	GG	GG	AA
Chr03_37825541	NA	3	37825541	NA	NA	NA	NA	NA	NA	NA	TT	TT	AA	TT	TT	TT	TT	TT	TT	TT	TT	TT	TT	TT	AA	TT	TT	TT	TT	TT	TT	AA	TT	TT	TT	AA	AA	AA	TT	TT	TT	AA	TT	AA	TT	AA	TT	TT	AA
Chr03_37977162	NA	3	37977162	NA	NA	NA	NA	NA	NA	NA	CC	CC	AA	CC	CC	CC	CC	CC	CC	CC	CC	CC	CC	CC	AA	CC	CC	CC	CC	CC	CC	AA	CC	CC	CC	CC	CC	AA	CC	CC	CC	AA	CC	CC	CC	CA	CC	CC	CC
Chr03_38036240	NA	3	38036240	NA	NA	NA	NA	NA	NA	NA	CC	CC	AA	CC	CC	CC	CC	CC	NN	CC	CC	CC	CC	CC	AA	CC	CC	CC	CC	CC	CC	AA	CC	CC	CC	CC	CC	AA	AA	CC	CC	AA	CC	CC	AA	AA	CC	AA	AA
Chr03_38039882	NA	3	38039882	NA	NA	NA	NA	NA	NA	NA	TT	TT	AA	TT	TT	TT	TT	TT	TT	TT	TT	TT	TT	TT	AA	TT	TT	TT	TT	TT	TT	AA	TT	TT	TT	TT	TT	AA	AA	TT	TT	AA	TT	TT	AA	AA	TT	AA	AA
Chr03_38126594	NA	3	38126594	NA	NA	NA	NA	NA	NA	NA	CC	CC	CC	CC	CC	CC	CC	CC	CC	CC	CC	CC	CC	CC	CC	CC	CC	CC	CC	CC	CC	CC	CC	CC	CC	TT	TT	CC	CC	CC	CC	CC	CC	TT	CC	CC	CC	CC	CC
Chr03_38126679	NA	3	38126679	NA	NA	NA	NA	NA	NA	NA	AA	AA	AA	AA	AA	AA	AA	AA	AA	AA	AA	AA	AA	AA	AA	AA	AA	AA	AA	AA	AA	AA	AA	AA	AA	GG	GG	AA	AA	AA	AA	AA	AA	GG	AA	AA	AA	AA	AA
Chr03_38126835	NA	3	38126835	NA	NA	NA	NA	NA	NA	NA	AA	AA	AA	AA	AA	AA	AA	AA	AA	AA	AA	AA	AA	AA	AA	AA	AA	AA	AA	AA	AA	AA	AA	AA	AA	GG	GG	AA	AA	AA	AA	AA	AA	GG	AA	AA	AA	AA	AA
Chr03_38305381	NA	3	38305381	NA	NA	NA	NA	NA	NA	NA	GG	GG	GG	GG	GG	GG	GG	GG	GG	GG	GG	GG	AA	GG	GG	GG	GG	GG	GG	GG	GG	AA	GG	GG	GG	NN	AA	AA	GG	GG	GG	AA	GG	AA	GG	NN	GG	GG	AA
Chr03_38448188	NA	3	38448188	NA	NA	NA	NA	NA	NA	NA	GG	GG	TT	GG	GG	GG	GG	GG	GG	GG	GG	GG	GG	GG	TT	GG	GG	GG	NN	GG	GG	TT	GG	GG	GG	NN	TT	TT	TT	GG	GG	GG	GG	TT	TT	TT	GG	TT	TT
Chr03_38450467	NA	3	38450467	NA	NA	NA	NA	NA	NA	NA	AA	AA	GG	AA	AA	AA	AA	AA	AA	AA	AA	AA	AA	AA	GG	AA	AA	AA	GG	AA	AA	GG	AA	AA	AA	GG	GG	GG	GG	AA	AA	AA	AA	GG	GG	GG	AA	GG	GG
Chr03_38523582	NA	3	38523582	NA	NA	NA	NA	NA	NA	NA	GG	GG	GG	GG	GG	GG	GG	GG	GG	GG	GG	TT	GG	GG	GG	GG	TT	GG	GG	GG	TT	GG	NN	GG	GG	GG	GG	GG	GG	GG	GG	GG	GG	GG	GG	GG	GG	GG	GG
Chr03_38566670	NA	3	38566670	NA	NA	NA	NA	NA	NA	NA	CC	CC	TT	CC	CC	CC	CC	CC	CC	CC	CC	TT	CC	CC	TT	CC	CT	CC	CC	CC	TT	TT	CC	CC	CC	TT	TT	TT	TT	CC	CC	CC	CC	TT	TT	TT	CC	TT	TT
Chr03_38579634	NA	3	38579634	NA	NA	NA	NA	NA	NA	NA	GG	GG	AA	GG	GG	GG	GG	GG	GG	GG	NN	GG	GG	GG	AA	GG	GG	GG	GG	GG	GG	AA	GG	GG	GG	NN	NN	NN	NN	GG	GG	NN	GG	AA	AA	AA	GG	AA	AA
Chr03_38579657	NA	3	38579657	NA	NA	NA	NA	NA	NA	NA	CC	CC	CC	CC	CC	CC	CC	CC	CC	CC	NN	NN	CC	CC	CC	CC	AA	CC	CC	CC	AA	CC	CC	AA	CC	CC	CC	NN	CC	AA	CC	NN	NN	CC	CC	CC	CC	CC	CC
Chr03_38579678	NA	3	38579678	NA	NA	NA	NA	NA	NA	NA	GG	GG	GG	GG	GG	GG	GG	GG	GG	GG	NN	NN	GG	GG	GG	GG	AA	GG	GG	GG	AA	GG	GG	AA	GG	GG	GG	NN	GG	AA	GG	NN	NN	GG	GG	GG	GG	GG	GG
Chr03_38583987	NA	3	38583987	NA	NA	NA	NA	NA	NA	NA	TT	TT	AA	TT	TT	TT	TT	TT	NN	TT	TT	AA	AA	TT	AA	TT	AA	TT	AA	TT	AA	AA	TT	AA	TT	AA	AA	AA	AA	AA	TT	TT	AA	AA	AA	AA	TT	AA	AA
Chr03_38585840	NA	3	38585840	NA	NA	NA	NA	NA	NA	NA	AA	AA	GG	AA	AA	AA	AA	AA	AA	AA	AA	GG	AA	AA	GG	AA	GG	AA	AA	AA	GG	GG	AA	GG	AA	GG	GG	NN	GG	GG	AA	AA	GG	GG	GG	GG	AA	GG	GG
Chr03_38585919	NA	3	38585919	NA	NA	NA	NA	NA	NA	NA	TT	TT	GG	TT	TT	TT	TT	TT	TT	TT	TT	GG	GG	TT	GG	TT	GG	TT	GG	TT	GG	GG	TT	GG	TT	GG	GG	NN	GG	GG	TT	TT	GG	GG	GG	GG	TT	GG	GG
Chr03_38585955	NA	3	38585955	NA	NA	NA	NA	NA	NA	NA	TT	TT	CC	TT	TT	TT	TT	TT	TT	TT	TT	CC	TT	TT	CC	TT	CC	TT	TT	TT	CC	CC	TT	CC	TT	CC	CC	NN	CC	CC	TT	TT	CC	CC	CC	CC	TT	CC	NN
Chr03_38615700	NA	3	38615700	NA	NA	NA	NA	NA	NA	NA	AA	AA	AA	AA	AA	AA	AA	AA	AA	AA	AA	TT	TT	AA	AA	AA	TT	AA	NN	AA	TT	AA	AA	TT	AA	AA	NN	AA	AA	NN	AA	AA	NN	AA	AA	AA	AA	AA	AA
Chr03_38624099	NA	3	38624099	NA	NA	NA	NA	NA	NA	NA	TT	TT	CC	TT	TT	TT	TT	TT	TT	TT	TT	CC	CC	TT	CC	TT	CC	TT	CC	TT	CC	CC	TT	CC	TT	CC	NN	NN	CC	CC	TT	TT	CC	CC	CC	CC	TT	CC	CC
Chr03_38675821	NA	3	38675821	NA	NA	NA	NA	NA	NA	NA	CC	CC	CC	CC	CC	CC	CC	CC	CC	CC	CC	TT	CC	CC	CC	CC	TT	CC	NN	CC	TT	CC	CC	CC	CC	CC	CC	CC	CC	CC	CC	CC	CC	CC	CC	CC	CC	CC	CC
Chr03_38821093	NA	3	38821093	NA	NA	NA	NA	NA	NA	NA	GG	GG	GG	GG	GG	GG	GG	GG	GG	GG	GG	GG	CC	GG	GG	GG	CC	GG	CC	GG	GG	CC	GG	GG	GG	GG	GG	NN	GG	GG	GG	NN	GG	GG	GG	CC	GG	GG	NN
Chr03_38875480	NA	3	38875480	NA	NA	NA	NA	NA	NA	NA	TT	TT	CC	TT	TT	TT	NN	NN	TT	TT	NN	CC	CC	TT	CC	CC	CC	TT	CC	CC	CC	CC	NN	CC	NN	CC	CC	CC	CC	NN	CC	CC	CC	CC	CC	CC	TT	CC	CC
Chr03_38875497	NA	3	38875497	NA	NA	NA	NA	NA	NA	NA	TT	TT	GG	TT	TT	TT	NN	NN	TT	TT	NN	GG	GG	TT	GG	GG	GG	TT	GG	GG	GG	GG	NN	GG	NN	GG	GG	GG	GG	NN	GG	GG	GG	GG	GG	GG	TT	GG	GG
Chr03_38884778	NA	3	38884778	NA	NA	NA	NA	NA	NA	NA	TT	TT	TT	TT	TT	TT	TT	TT	TT	TT	TT	TT	TT	TT	TT	TT	TT	TT	TT	TT	TT	GG	TT	TT	TT	GG	GG	GG	GG	TT	TT	TT	TT	GG	GG	TT	TT	TT	GG
Chr03_38939159	NA	3	38939159	NA	NA	NA	NA	NA	NA	NA	GG	GG	TT	GG	GG	GG	GG	GG	GG	GG	GG	TT	GG	GG	TT	TT	GG	GG	GG	TT	TT	GG	GG	TT	GG	GG	NN	GG	GG	TT	TT	TT	TT	GG	GG	GG	GG	GG	GG
Chr03_38939177	NA	3	38939177	NA	NA	NA	NA	NA	NA	NA	GG	GG	GG	GG	GG	GG	GG	GG	GG	GG	GG	GG	CC	GG	GG	GG	CC	GG	CC	GG	GG	GG	GG	GG	GG	GG	GG	GG	GG	GG	GG	GG	GG	GG	GG	CC	GG	CC	GG
Chr03_38939354	NA	3	38939354	NA	NA	NA	NA	NA	NA	NA	AA	AA	AA	AA	AA	AA	AA	AA	AA	AA	AA	AA	GG	AA	AA	AA	GG	AA	NN	AA	AA	AA	AA	AA	AA	AA	AA	AA	AA	AA	AA	AA	AA	AA	AA	GG	AA	GG	AA
Chr03_39066589	NA	3	39066589	NA	NA	NA	NA	NA	NA	NA	TT	TT	CC	TT	TT	TT	TT	TT	TT	TT	TT	TT	CC	CC	CC	CC	CC	TT	CC	CC	CC	CC	TT	CC	TT	CC	CC	CC	CC	CC	CC	CC	NN	CC	CC	CC	TT	CC	CC
Chr03_39075824	NA	3	39075824	NA	NA	NA	NA	NA	NA	NA	CC	CC	TT	CC	CC	CC	CC	CC	NN	CC	CC	CC	TT	TT	TT	TT	TT	CC	TT	TT	TT	TT	CC	TT	CC	TT	TT	TT	TT	NN	TT	TT	CC	TT	TT	TT	CC	TT	TT
Chr03_39075894	NA	3	39075894	NA	NA	NA	NA	NA	NA	NA	AA	AA	GG	AA	AA	AA	AA	AA	NN	AA	AA	AA	GG	GG	GG	GG	GG	AA	AA	GG	GG	AA	AA	GG	AA	GG	GG	AA	NN	NN	GG	GG	AA	GG	GG	GG	AA	GG	AA
Chr03_39097924	NA	3	39097924	NA	NA	NA	NA	NA	NA	NA	TT	TT	CC	TT	TT	TT	TT	TT	TT	TT	TT	TT	CC	CC	CC	CC	TT	TT	TT	CC	CC	TT	TT	CC	TT	TT	TT	TT	TT	CC	CC	CC	TT	TT	CC	TT	TT	CC	TT
Chr03_39098680	NA	3	39098680	NA	NA	NA	NA	NA	NA	NA	GG	GG	AA	GG	GG	GG	GG	NN	GG	NN	GG	GG	AA	AA	AA	AA	AA	GG	AA	AA	AA	AA	GG	NN	GG	AA	AA	AA	AA	AA	AA	NN	GG	AA	AA	AA	GG	AA	AA
Chr03_39118565	NA	3	39118565	NA	NA	NA	NA	NA	NA	NA	TT	TT	TT	TT	TT	TT	TT	TT	TT	TT	TT	TT	TT	TT	TT	NN	TT	TT	NN	TT	TT	TT	TT	TT	TT	AA	AA	TT	TT	TT	TT	NN	TT	AA	TT	TT	TT	TT	TT
Chr03_39202965	NA	3	39202965	NA	NA	NA	NA	NA	NA	NA	TT	TT	CC	TT	TT	TT	TT	TT	TT	TT	TT	TT	CC	CC	CC	CC	TT	TT	CC	CC	CC	TT	TT	CC	TT	TT	TT	TT	TT	CC	CC	CC	TT	TT	TT	CC	TT	CC	TT
Chr03_39204450	NA	3	39204450	NA	NA	NA	NA	NA	NA	NA	TT	TT	GG	TT	TT	TT	TT	TT	TT	TT	TT	TT	GG	GG	GG	GG	GG	TT	GG	GG	GG	GG	TT	GG	GT	GG	GG	GG	GG	GG	GG	GG	TT	GG	GG	GG	TT	GG	GG
Chr03_39207470	NA	3	39207470	NA	NA	NA	NA	NA	NA	NA	CC	CC	AA	CC	CC	CC	CC	CC	CC	CC	CC	CC	AA	AA	AA	AA	AC	CC	AA	AA	AA	CC	CC	AA	CC	CC	CC	CC	CC	AA	AA	AA	CC	CC	CC	AA	CC	AA	CC
Chr03_39211102	NA	3	39211102	NA	NA	NA	NA	NA	NA	NA	AA	AA	AA	AA	AA	AA	AA	AA	AA	AA	AA	AA	AA	AA	AA	AA	AA	AA	AA	AA	AA	GG	AA	AA	AA	GG	GG	NN	NN	AA	AA	AA	AA	GG	GG	AA	AA	AA	GG
Chr03_39243086	NA	3	39243086	NA	NA	NA	NA	NA	NA	NA	TT	TT	TT	TT	TT	TT	TT	TT	TT	TT	TT	TT	TT	TT	TT	TT	TC	TT	NN	TT	TT	CC	TT	TT	TT	CC	NN	NN	CC	TT	TT	NN	TT	CC	NN	TT	TT	TT	CC
Chr03_39426499	NA	3	39426499	NA	NA	NA	NA	NA	NA	NA	GG	GG	GG	GG	GG	GG	GG	GG	GG	GG	GG	GG	GG	GG	GG	GG	GA	GG	GG	GG	GG	GG	GG	GG	GG	GG	GG	GG	GG	AA	GG	GG	GG	GG	AA	AA	GG	GG	GG
Chr03_39426512	NA	3	39426512	NA	NA	NA	NA	NA	NA	NA	AA	AA	AA	AA	AA	AA	AA	AA	AA	AA	AA	AA	AA	AA	AA	AA	AG	AA	AA	AA	AA	AA	AA	AA	AA	AA	AA	AA	AA	GG	AA	AA	AA	AA	GG	GG	AA	AA	AA
Chr03_39584080	NA	3	39584080	NA	NA	NA	NA	NA	NA	NA	AA	AA	AA	AA	AA	AA	AA	AA	AA	AA	AA	AA	AA	GG	AA	GG	GA	AA	AA	GG	GG	AA	AA	AA	AA	AA	AA	NN	GG	AA	GG	GG	AA	AA	GG	AA	AA	AA	GG
Chr03_39744972	NA	3	39744972	NA	NA	NA	NA	NA	NA	NA	CC	CC	CC	CC	CC	CC	CC	CC	CC	CC	CC	CC	CC	CC	CC	CC	CC	CC	CC	CC	CC	CC	CC	NN	CC	CC	CC	CC	CC	NN	CC	CC	CC	CT	TT	CC	CC	CC	TT
Chr03_39767791	NA	3	39767791	NA	NA	NA	NA	NA	NA	NA	GG	GG	GG	GG	GG	GG	GG	GG	GG	GG	GG	GG	GG	GG	GG	GG	GG	GG	GG	GG	GG	GG	GG	GG	GG	GG	GG	GG	CC	GG	GG	GG	GG	GG	CC	GG	GG	GG	CC
Chr03_39793984	NA	3	39793984	NA	NA	NA	NA	NA	NA	NA	AA	AA	AA	AA	AA	AA	AA	AA	AA	AA	AA	AA	AA	AA	AA	AA	CC	AA	CC	AA	AA	AA	AA	AA	AA	NN	AA	AA	CC	AA	AA	NN	AA	AA	AA	AA	AA	AA	AA
Chr03_39961529	NA	3	39961529	NA	NA	NA	NA	NA	NA	NA	TT	TT	TT	TT	TT	TT	TT	TT	TT	TT	TT	TT	TT	TT	TT	TT	TT	TT	CC	TT	TT	TT	TT	TT	TT	TT	TT	TT	TT	TT	TT	TT	TT	TT	CC	TT	TT	TT	CC
Chr03_39995185	NA	3	39995185	NA	NA	NA	NA	NA	NA	NA	TT	TT	TT	TT	TT	TT	TT	TT	TT	TT	TT	TT	TT	TT	TT	TT	TT	TT	NN	TT	NN	TT	TT	TT	TT	TT	TT	TT	TT	NN	TT	TT	CC	TT	NN	CC	TT	TT	NN
Chr03_40016356	NA	3	40016356	NA	NA	NA	NA	NA	NA	NA	CC	CC	CC	CC	CC	CC	CC	CC	CC	CC	CC	CC	CC	CC	CC	CC	CC	CC	CC	CC	TT	CC	CC	CC	CC	CC	CC	CC	CC	TT	CC	CC	TT	CC	CC	TT	CC	CC	CC
Chr03_40108922	NA	3	40108922	NA	NA	NA	NA	NA	NA	NA	AA	AA	AA	AA	AA	AA	AA	AA	AA	AA	AA	AA	AA	AA	AA	AA	AA	AA	AA	AA	AA	AA	AA	AA	AA	NN	AA	AA	AA	AA	AA	NN	AA	AA	GG	AA	AA	AA	NN
Chr03_40596468	NA	3	40596468	NA	NA	NA	NA	NA	NA	NA	AG	AG	AA	AG	AG	AA	NN	AG	GG	GG	GG	GG	AA	GG	GG	GG	AA	GG	NN	AA	GG	GG	AG	AA	AA	NN	GG	AA	AA	NN	AA	AG	AG	AG	NN	NN	NN	NN	GG
Chr03_40631668	NA	3	40631668	NA	NA	NA	NA	NA	NA	NA	CC	CT	CC	CT	CC	CT	NN	CC	CC	CC	CC	CC	CC	CC	CC	CC	CC	CC	CC	CC	CC	CC	CC	CC	CC	NN	CC	TT	CC	NN	CC	CC	CC	CC	NN	CT	CC	CC	CC
Chr03_40631671	NA	3	40631671	NA	NA	NA	NA	NA	NA	NA	TT	TC	TT	TC	TT	TC	NN	TT	TT	TT	TT	TT	TT	TT	TT	TT	TT	TT	TT	TT	TT	TT	TT	TT	TT	NN	TT	CC	TT	NN	TT	TT	TT	TT	NN	TC	TT	TT	TT
Chr03_40631688	NA	3	40631688	NA	NA	NA	NA	NA	NA	NA	TT	TA	TT	TA	TT	TA	NN	TT	TT	TT	TT	TT	TT	TT	TT	TT	TT	TT	TT	TT	TT	TT	TT	TT	TT	NN	TT	AA	TT	NN	TT	TT	TT	TT	NN	TA	TT	TT	TT
Chr03_40631714	NA	3	40631714	NA	NA	NA	NA	NA	NA	NA	CC	CT	CC	CT	CC	CT	NN	CC	CC	CC	CC	CC	CC	CC	CC	CC	CC	CC	CC	CC	CC	CC	CC	CC	CC	NN	CC	TT	CC	NN	CC	CC	CC	CC	NN	CT	CC	CC	CC
Chr03_40631718	NA	3	40631718	NA	NA	NA	NA	NA	NA	NA	CC	CT	CC	CT	CC	CT	NN	CC	CC	CC	CC	CC	CC	CC	CC	CC	CC	CC	CC	CC	CC	CC	CC	CC	CC	NN	CC	TT	CC	NN	CC	CC	CC	CC	NN	CT	CC	CC	CC
Chr03_40639476	NA	3	40639476	NA	NA	NA	NA	NA	NA	NA	GC	GC	GG	GC	GC	GG	GG	GG	GC	GG	GC	GG	GC	GG	GG	GG	GC	GG	GG	GG	GG	GG	GC	GG	GG	GG	GG	GG	GG	GG	GG	GG	GG	GG	GG	GC	GG	GG	GG
Chr03_40639508	NA	3	40639508	NA	NA	NA	NA	NA	NA	NA	CT	CT	CC	CT	CT	CC	CC	CC	CT	CC	CT	CC	CT	CC	CC	CC	CT	CC	CC	CC	CC	CC	CT	CC	CC	CC	CC	CC	CC	CC	CC	CC	CC	CT	CC	CT	CT	CC	CC
Chr03_40639512	NA	3	40639512	NA	NA	NA	NA	NA	NA	NA	GA	GA	GG	GA	GA	GG	GG	GG	GA	GG	GA	GG	GA	GG	GG	GG	GA	GG	GG	GG	GG	GG	GA	GG	GG	GG	GG	GG	GG	GG	GG	GG	GG	GA	GG	GA	GA	GG	GG
Chr03_40639514	NA	3	40639514	NA	NA	NA	NA	NA	NA	NA	TC	TC	TT	TC	TC	TT	TT	TT	TC	TT	TC	TT	TC	TT	TT	TT	TC	TT	TT	TT	TT	TT	TC	TT	TT	TT	TT	TT	TT	TT	TT	TT	TT	TC	TT	TC	TC	TT	TT
Chr03_40639524	NA	3	40639524	NA	NA	NA	NA	NA	NA	NA	TG	TG	TT	TG	TG	TT	TT	TT	TG	TT	TG	TT	TG	TT	TT	TT	TG	TT	TT	TT	TT	TT	TG	TT	TT	TT	TT	TT	TT	TT	TT	TT	TT	TG	TT	TG	TG	TT	TT
Chr03_40639551	NA	3	40639551	NA	NA	NA	NA	NA	NA	NA	CT	CT	CC	CT	CT	CC	CC	CC	CT	CC	CT	CC	CT	CC	CC	CC	CT	CC	CC	CC	CC	CC	CT	CC	CC	CC	CC	CC	CC	CC	CC	CC	CC	CT	CC	CT	CT	CC	CC
Chr03_40657352	NA	3	40657352	NA	NA	NA	NA	NA	NA	NA	CC	CC	CC	CC	CC	CC	CC	CC	CC	CC	CC	CC	CC	CC	CC	CC	CC	CC	CC	CC	CC	CC	CC	CC	CC	CC	CC	CC	CC	CC	CC	CC	CC	CC	TT	CC	CC	CC	TT
Chr03_40691910	NA	3	40691910	NA	NA	NA	NA	NA	NA	NA	GG	GG	GG	GG	GG	GG	GG	GG	GG	GG	GG	GG	GG	GG	GG	GG	GG	GG	GG	GG	GG	GG	GG	GG	GG	GG	GG	GG	GG	GG	GG	GG	GG	GG	GG	GG	GG	GG	TT
Chr03_40955744	NA	3	40955744	NA	NA	NA	NA	NA	NA	NA	CC	CC	CC	CC	CC	CC	CC	CC	CC	CC	CC	CC	CC	CC	CC	CC	TT	CC	NN	CC	CC	CC	CC	TT	CC	TT	TT	CC	TT	CC	CC	CC	CC	TT	CC	CC	CC	CC	CC
Chr03_40972341	NA	3	40972341	NA	NA	NA	NA	NA	NA	NA	GG	GG	GG	GG	GG	GG	GG	GG	GG	GG	GG	GG	GG	GG	GG	GG	AA	GG	NN	GG	GG	GG	GG	AA	GG	AA	AA	GG	AA	GG	GG	GG	GG	AA	NN	GG	GG	GG	NN
Chr03_41002739	NA	3	41002739	NA	NA	NA	NA	NA	NA	NA	AA	AA	AA	AA	AA	AA	AA	AA	AA	AA	AA	AA	AA	AA	AA	AA	GG	AA	GG	AA	AA	AA	AA	GG	AA	GG	GG	AA	GG	AA	AA	NN	AA	GG	AA	AA	AA	AA	AA
Chr03_41144088	NA	3	41144088	NA	NA	NA	NA	NA	NA	NA	AA	AA	AA	AA	AA	AA	AA	AA	AA	AA	AA	AA	AA	AA	AA	AA	AA	AA	AA	AA	AA	AA	AA	AA	AA	AA	AA	AA	AA	AA	AA	AA	AA	AA	GG	AA	AA	AA	GG
Chr03_41151175	NA	3	41151175	NA	NA	NA	NA	NA	NA	NA	CC	CC	CC	CC	CC	CC	CC	CC	CC	CC	CC	CC	CC	CC	CC	CC	CC	CC	CC	CC	CC	CC	CC	CC	CC	CC	CC	CC	CC	NN	CC	CC	CC	CC	TT	CC	CC	CC	TT
Chr03_41181754	NA	3	41181754	NA	NA	NA	NA	NA	NA	NA	CC	CC	CC	CC	CC	CC	CC	CC	CC	CC	CC	CC	CC	CC	CC	CC	CC	CC	TT	CC	CC	CC	CC	CC	CC	CC	CC	CC	CC	CC	CC	CC	CC	CC	NN	CC	CC	CC	TT
Chr03_41331612	NA	3	41331612	NA	NA	NA	NA	NA	NA	NA	GG	GG	GG	GG	GG	GG	GG	GG	GG	GG	GG	GG	GG	GG	GG	GG	GG	GG	GG	GG	GG	GG	GG	GG	GG	GG	GG	GG	GG	GG	GG	GG	GG	GG	GG	GG	GG	GG	GG
Chr03_41331653	NA	3	41331653	NA	NA	NA	NA	NA	NA	NA	AA	AA	AA	AA	AA	AA	AA	AA	AA	AA	AA	AA	AA	AA	AA	AA	AA	AA	AA	AA	AA	AA	AA	AA	AA	AA	AA	AA	AA	AA	AA	AA	AA	AA	AA	AA	AA	AA	AA
Chr03_41331687	NA	3	41331687	NA	NA	NA	NA	NA	NA	NA	CC	CC	CC	CC	CC	CC	CC	CC	CC	CC	CC	CC	CC	CC	CC	CC	CC	CC	CC	CC	CC	CC	CC	CC	CC	CT	CC	CC	CC	CC	CC	CC	CC	CC	CC	CC	CC	CC	CC
Chr03_41478369	NA	3	41478369	NA	NA	NA	NA	NA	NA	NA	CC	CC	CC	CC	CC	CC	CC	CC	CC	CC	CC	GG	CC	GG	CC	GG	CC	CC	CC	GG	GG	CC	CC	CC	CC	CC	CC	NN	CC	GG	GG	GG	GG	CC	CC	CC	GG	CC	CC
Chr03_41489847	NA	3	41489847	NA	NA	NA	NA	NA	NA	NA	TT	TT	TT	TT	TT	TT	TT	TT	TT	TT	TT	AA	TT	AA	TT	AA	TT	TT	TT	AA	AA	TT	TT	TT	TT	TT	TT	TT	TT	AA	AA	AA	AA	TT	TT	TT	AA	TT	TT
Chr03_41489878	NA	3	41489878	NA	NA	NA	NA	NA	NA	NA	GG	GG	GG	GG	GG	GG	GG	GG	GG	GG	GG	AA	GG	AA	GG	AA	GG	GG	GG	AA	AA	GG	GG	GG	GG	GG	GG	GG	GG	AA	AA	AA	AA	GG	GG	GG	AA	GG	GG
Chr03_41720469	NA	3	41720469	NA	NA	NA	NA	NA	NA	NA	GG	GG	GG	GG	GG	GG	NN	NN	GG	GG	NN	AA	AA	AA	GG	AA	AA	GG	NN	AA	AA	AA	GG	AA	AA	NN	NN	NN	AA	AA	AA	AA	AA	AA	AA	AA	AA	AA	AG
Chr03_42091671	NA	3	42091671	NA	NA	NA	NA	NA	NA	NA	NN	TT	TT	TT	TT	TT	TT	TT	TT	TT	NN	AA	TT	AA	TT	AA	AA	TT	TT	AA	TT	AA	TT	TT	TT	TT	TT	AA	NN	AA	AA	AA	NN	TT	NN	AA	NN	AA	TT
Chr03_42091748	NA	3	42091748	NA	NA	NA	NA	NA	NA	NA	NN	TT	TT	TT	TT	TT	TT	TT	TT	TT	NN	CC	TT	CC	TT	CC	CC	TT	TT	CC	TT	CC	TT	TT	TT	TT	TT	CC	NN	CC	CC	CC	NN	TT	NN	CC	NN	CC	TT
Chr03_42411251	NA	3	42411251	NA	NA	NA	NA	NA	NA	NA	TT	TT	TT	TT	TT	TT	TT	TT	NN	TT	TT	NN	AA	AA	NN	TT	TT	TT	NN	TT	AA	TT	TT	AA	TT	NN	AA	NN	AA	TT	TT	NN	TT	AA	TT	NN	TT	TT	TT
Chr03_42420420	NA	3	42420420	NA	NA	NA	NA	NA	NA	NA	GG	GG	GG	GG	GG	GG	GG	GG	GG	GG	GG	AA	AA	AA	GG	GG	GG	GG	AA	GG	AA	GG	GG	AA	GG	AA	AA	GG	AA	GG	GG	GG	GG	AA	GG	GG	GG	GG	GG
Chr03_42597818	NA	3	42597818	NA	NA	NA	NA	NA	NA	NA	CC	CC	CC	CC	CC	CC	CC	CC	CC	CC	CC	AA	CC	CC	CC	CC	CC	CC	NN	CC	CC	CC	CC	CC	CC	CC	CC	CC	CC	NN	CC	CC	CC	CC	CC	CC	CC	CC	AA
Chr03_42597842	NA	3	42597842	NA	NA	NA	NA	NA	NA	NA	TT	TT	TT	TT	TT	TT	TT	TT	TT	TT	TT	CC	TT	TT	TT	TT	TT	TT	NN	TT	TT	TT	TT	TT	TT	TT	TT	TT	TT	NN	TT	TT	TT	TT	TT	TT	TT	TT	CC
Chr03_42671939	NA	3	42671939	NA	NA	NA	NA	NA	NA	NA	GG	GG	GG	GG	GG	GG	GG	GG	GG	GG	GG	GG	GG	GG	GG	GG	TT	GG	TT	GG	GG	GG	GG	GG	GG	TT	TT	GG	TT	GG	GG	GG	GG	TT	GG	GG	TT	GG	GG
Chr03_42692363	NA	3	42692363	NA	NA	NA	NA	NA	NA	NA	TT	TT	TT	TT	TT	TT	TT	TT	TT	TT	TT	CC	CC	CC	TT	CC	CC	TT	CC	CC	CC	TT	TT	CC	TT	CC	CC	TT	CC	NN	CC	CC	TT	CC	TT	TT	CC	TT	CC
Chr03_42699297	NA	3	42699297	NA	NA	NA	NA	NA	NA	NA	NN	GG	GG	GG	GG	GG	GG	GG	GG	GG	GG	GG	GG	GG	GG	GG	AA	GG	AA	GG	GG	GG	GG	GG	GG	AA	AA	GG	AA	GG	GG	GG	GG	AA	GG	GG	AA	GG	GG
Chr03_42796539	NA	3	42796539	NA	NA	NA	NA	NA	NA	NA	AA	AA	AA	AA	AA	AA	AA	AA	AA	AA	AA	AA	AA	GG	GG	AA	GG	AA	GG	AA	AA	GG	AA	GG	AA	GG	GG	GG	GG	NN	AA	AA	AA	GG	AA	GG	GG	GG	AA
Chr03_42920496	NA	3	42920496	NA	NA	NA	NA	NA	NA	NA	AA	AA	AA	AA	AA	AA	AA	AA	NN	AA	AA	AA	AA	GG	GG	AA	GG	AA	GG	AA	AA	GG	AA	GG	AA	NN	GG	GG	GG	GG	AA	NN	AA	GG	AA	GG	AA	GG	AA
Chr03_43104890	NA	3	43104890	NA	NA	NA	NA	NA	NA	NA	AA	AA	AA	AA	AA	AA	AA	AA	AA	AA	AA	AA	AA	CC	CC	AA	AA	AA	CC	AA	AA	CC	AA	CC	AA	CC	CC	AC	CC	AC	AA	AA	AA	CC	AA	AC	AA	AC	CC
Chr03_43512584	NA	3	43512584	NA	NA	NA	NA	NA	NA	NA	TT	TT	TT	TT	TT	TT	TT	TT	TT	TT	TT	TT	TT	CC	CC	CC	TT	TT	CC	CC	TT	CC	TT	CC	TT	CC	TT	CC	CC	CC	CC	NN	TT	TT	TT	TT	TT	TT	CC
Chr03_43512609	NA	3	43512609	NA	NA	NA	NA	NA	NA	NA	AA	AA	AA	AA	AA	AA	AA	AA	GA	AA	AA	AA	AA	GG	GG	GG	AA	AA	GG	GG	AA	GG	AA	GG	AA	GG	AA	GG	GG	GG	GG	NN	AA	AA	AA	AA	AA	AA	GG
Chr03_43630368	NA	3	43630368	NA	NA	NA	NA	NA	NA	NA	TT	TT	TT	TT	TT	TT	TT	TT	TT	TT	NN	TT	TT	GG	GG	GG	TT	TT	GG	GG	NN	GG	TT	GG	TT	GG	TT	GG	GG	GG	GG	GG	TT	TT	TT	NN	TT	TT	GG
Chr03_43787789	NA	3	43787789	NA	NA	NA	NA	NA	NA	NA	AA	AA	AA	AA	AA	AA	AA	AA	AA	AA	NN	AA	AA	GG	GG	GG	NN	AA	GG	GG	AA	GG	AA	GG	AA	GG	AA	GG	GG	GG	GG	NN	NN	AA	AA	AA	AA	AA	GG
Chr03_43822765	NA	3	43822765	NA	NA	NA	NA	NA	NA	NA	TT	TT	TT	TT	TT	TT	TT	TT	TT	TT	TT	TT	TT	TT	TT	TT	TT	TT	TT	TT	TT	CC	TT	TT	TT	TT	TT	CC	TT	TT	TT	TT	TT	TT	CC	TT	TT	TT	TT
Chr03_43829865	NA	3	43829865	NA	NA	NA	NA	NA	NA	NA	AA	AA	AA	AA	AA	AA	AA	AA	AA	AA	AA	AA	AA	AA	AA	AA	AA	AA	AA	AA	AA	AG	AA	AA	AA	AA	AA	GG	AA	AA	AA	AA	AA	AA	GG	AA	AA	AA	AA
Chr03_43832084	NA	3	43832084	NA	NA	NA	NA	NA	NA	NA	GG	GG	GG	GG	GG	GG	GG	GG	NN	GG	GG	NN	GG	AA	AA	AA	GG	GG	AA	AA	GG	GG	GG	AA	GG	AA	GG	NN	AA	NN	AA	AA	GG	GG	GG	GG	GG	GG	AA
Chr03_43844882	NA	3	43844882	NA	NA	NA	NA	NA	NA	NA	GG	GG	GG	GG	GG	GG	GG	GG	GG	GG	GG	GG	NN	AA	AA	AA	GG	GG	AA	AA	GG	GG	GG	AA	GG	AA	GG	GG	AA	AA	AA	AA	GG	GG	GG	GG	GG	AG	AA
Chr03_43853876	NA	3	43853876	NA	NA	NA	NA	NA	NA	NA	TT	TT	TT	TT	TT	TT	TT	TT	TT	TT	TT	TT	TT	CC	CC	CC	TT	TT	CC	CC	CT	TT	TT	CC	TT	CC	TT	TT	CC	CC	CC	CC	TT	TT	TT	CT	TT	TT	CC
Chr03_43853903	NA	3	43853903	NA	NA	NA	NA	NA	NA	NA	TT	TT	TT	TT	TT	TT	TT	TT	TT	TT	TT	TT	TT	CC	CC	CC	TT	TT	CC	CC	TT	TT	TT	CC	TT	CC	TT	TT	CC	CC	CC	CC	TT	TT	TT	CT	TT	TT	CC
Chr03_43953531	NA	3	43953531	NA	NA	NA	NA	NA	NA	NA	CC	CC	CC	CC	CC	CC	CC	CC	CC	CC	CC	CC	CC	AA	AA	AA	AA	CC	AA	AA	NN	CC	CC	AA	CC	AA	AA	NN	AA	AA	AA	AA	CC	AA	CC	AA	CC	AA	AA
Chr03_44121448	NA	3	44121448	NA	NA	NA	NA	NA	NA	NA	AA	GG	GG	GG	GG	GG	GG	GG	GG	GG	NN	AA	AA	AA	AA	AA	AA	NN	GG	AA	AA	NN	GG	GG	GG	GG	AA	AA	GG	GG	AA	AA	GG	AA	GG	AA	GG	AA	AA
Chr03_44146455	NA	3	44146455	NA	NA	NA	NA	NA	NA	NA	GG	AA	AA	AA	AA	AA	NN	AA	AA	AA	AA	GG	GG	GG	GG	GG	GG	AA	AA	GG	GG	GG	AA	AA	AA	NN	GG	GG	AA	AA	GG	GG	AA	GG	AA	GG	AA	GG	GG
Chr03_44222233	NA	3	44222233	NA	NA	NA	NA	NA	NA	NA	TT	CC	CC	CC	CC	CC	CC	CC	CC	CC	CC	TT	TT	TT	TT	TT	TT	CC	CC	TT	TT	TT	CC	CC	CC	CC	TT	TT	TT	CC	TT	TT	CC	TT	CC	TT	CC	TT	TT
Chr03_44222242	NA	3	44222242	NA	NA	NA	NA	NA	NA	NA	AA	GG	GG	GG	GG	GG	GG	GG	GG	GG	GG	AA	AA	AA	AA	AA	AA	GG	GG	AA	AA	AA	GG	GG	GG	GG	AA	AA	AA	GG	AA	AA	GG	AA	GG	AA	GG	AA	AA
Chr03_44222245	NA	3	44222245	NA	NA	NA	NA	NA	NA	NA	AA	CC	CC	CC	CC	CC	CC	CC	CC	CC	CC	AA	AA	AA	AA	AA	AA	CC	CC	AA	AA	AA	CC	CC	CC	CC	AA	AA	AA	CC	AA	AA	CC	AA	CC	AA	CC	AA	AA
Chr03_44256584	NA	3	44256584	NA	NA	NA	NA	NA	NA	NA	AA	AA	AA	AA	AA	AA	AA	AA	AA	AA	AA	GG	GG	GG	AA	GG	AA	AA	AA	GG	GG	AA	AA	AA	AA	AA	AA	NN	AA	AA	GG	GG	AA	AA	AA	AA	AA	AA	AA
Chr03_44279759	NA	3	44279759	NA	NA	NA	NA	NA	NA	NA	TT	GG	GG	GG	GG	GG	GG	GG	GG	GG	NN	TT	TT	TT	TT	TT	TT	GG	NN	TT	TT	TT	GG	TT	GG	TT	TT	TT	TT	GG	TT	TT	GG	TT	GG	TT	GG	TT	TT
Chr03_44328629	NA	3	44328629	NA	NA	NA	NA	NA	NA	NA	AA	GG	GG	GG	GG	GG	GG	GG	GG	GG	GG	GG	GG	GG	AA	AA	AA	GG	GG	GG	GG	GG	GG	AA	GG	AA	AA	GG	AA	GG	GG	GG	GG	AA	GG	AA	GG	AA	GG
Chr03_44347765	NA	3	44347765	NA	NA	NA	NA	NA	NA	NA	AA	AA	AA	AA	AA	AA	AA	AA	AA	AA	AA	AA	AA	AA	AA	AA	CC	AA	AA	AA	AA	AA	AA	CC	AA	CC	CC	AA	AA	AA	AA	AA	AA	CC	AA	CC	AA	CC	AA
Chr03_44347815	NA	3	44347815	NA	NA	NA	NA	NA	NA	NA	CC	TT	TT	TT	TT	TT	TT	TT	TT	TT	TT	CC	CC	CC	CC	CC	CC	TT	TT	CC	CC	CC	TT	CC	TT	CC	CC	CC	CC	TT	CC	CC	TT	CC	TT	CC	TT	CC	CC
Chr03_44349395	NA	3	44349395	NA	NA	NA	NA	NA	NA	NA	AA	GG	GG	GG	GG	GG	GG	GG	GG	GG	NN	AA	AA	AA	AA	AA	AA	GG	NN	AA	AA	AA	GG	AA	NN	AA	AA	AA	AA	GG	AA	NN	GG	AA	GG	AA	GG	AA	AA
Chr03_44349587	NA	3	44349587	NA	NA	NA	NA	NA	NA	NA	TT	CC	CC	CC	CC	CC	CC	CC	CC	CC	NN	TT	TT	TT	TT	TT	TT	CC	NN	TT	TT	TT	CC	TT	NN	TT	TT	TT	TT	CC	TT	NN	CC	TT	CC	TT	CC	TT	TT
Chr03_44384611	NA	3	44384611	NA	NA	NA	NA	NA	NA	NA	GG	GG	GG	GG	GG	GG	GG	GG	GG	GG	GG	GG	GG	AA	GG	GG	GG	GG	GG	AA	GG	GG	GG	GG	NN	GG	GG	GG	GG	GG	AA	AA	GG	GG	GG	GG	GG	GG	AA
Chr03_44410712	NA	3	44410712	NA	NA	NA	NA	NA	NA	NA	GG	CC	CC	GC	CC	CC	CC	CC	CC	CC	CC	GG	GG	GG	GG	GG	GG	CC	CC	GG	GG	GG	CC	GG	CC	GG	GG	GG	GG	CC	GG	GG	CC	GG	CC	GG	CC	GG	GG
Chr03_44423804	NA	3	44423804	NA	NA	NA	NA	NA	NA	NA	CC	TT	TT	TT	TT	TT	TT	TT	TT	TT	TT	CC	CC	CC	CC	CC	CC	TT	TT	CC	CC	CC	TT	CC	TT	CC	CC	CC	CC	TT	CC	CC	TT	CC	TT	CC	TT	CC	CC
Chr03_44423823	NA	3	44423823	NA	NA	NA	NA	NA	NA	NA	GG	GG	GG	GG	GG	GG	GG	GG	GG	GG	GG	GG	GG	AA	GG	GG	GG	GG	GG	AA	GG	GG	GG	GG	GG	GG	GG	GG	GG	GG	AA	AG	GG	GG	GG	GG	GG	GG	AA
Chr03_44438419	NA	3	44438419	NA	NA	NA	NA	NA	NA	NA	AA	CC	CC	CC	CC	CC	CC	CC	CC	CC	CA	AA	AA	CC	AA	AA	AA	CC	CC	CC	AA	AA	CC	AA	CC	AA	CC	AA	AA	CC	CC	NN	CC	CC	CC	AA	CC	AA	CC
Chr03_44551428	NA	3	44551428	NA	NA	NA	NA	NA	NA	NA	AA	GG	GG	GG	GG	GG	GG	GG	GG	GG	GG	AA	AA	GG	AA	AA	AA	GG	GG	GG	AA	AA	GG	AA	GG	AA	GG	AA	AA	GG	GG	GG	AA	GG	GA	AA	GA	AA	GG
Chr03_44570205	NA	3	44570205	NA	NA	NA	NA	NA	NA	NA	GG	TT	TT	TT	TT	TT	TT	TT	TT	TT	TT	GG	TG	TT	GG	NN	GG	TT	TT	TT	TG	GG	TT	GG	TT	GG	TT	GG	GG	TT	TT	NN	GG	TT	TT	GG	TT	GG	TT
Chr03_44578212	NA	3	44578212	NA	NA	NA	NA	NA	NA	NA	TT	AA	AA	AA	AA	AA	AA	AA	AA	AA	AA	TT	TT	AA	TT	TT	TT	AA	AA	AA	TT	TT	AA	TT	AA	TT	AA	TT	TT	AA	AA	AA	TT	AA	AA	TT	AA	TT	AA
Chr03_44578216	NA	3	44578216	NA	NA	NA	NA	NA	NA	NA	CC	TT	TT	TT	TT	TT	TT	TT	TT	TT	TT	CC	CC	TT	CC	CC	CC	TT	TT	TT	CC	CC	TT	CC	TT	CC	TT	CC	CC	TT	TT	TT	CC	TT	TT	CC	TT	CC	TT
Chr03_44695092	NA	3	44695092	NA	NA	NA	NA	NA	NA	NA	TT	CC	CC	CC	CC	CC	CC	CC	CC	CC	CC	CC	CC	CC	TT	CC	CC	CC	CC	CC	CC	TT	CC	TT	CC	TT	CC	TT	CC	NN	CC	CC	CC	CC	CC	TT	CC	TT	CC
Chr03_44695100	NA	3	44695100	NA	NA	NA	NA	NA	NA	NA	AA	CC	CC	CC	CC	CC	CC	CC	CC	CC	CC	CC	CC	CC	AA	CC	CC	CC	CC	CC	CC	AA	CC	AA	CC	AA	CC	AA	CC	NN	CC	CC	CC	CC	CC	AA	CC	AA	CC
Chr03_44699981	NA	3	44699981	NA	NA	NA	NA	NA	NA	NA	GG	TT	TT	TT	TT	TT	TT	TT	TT	TT	TT	GG	GG	TT	GG	TT	TT	TT	TT	TT	GG	GG	TT	GG	TT	GG	TT	GG	TT	NN	TT	TT	TT	TT	TT	GG	TT	GG	TT
Chr03_44793057	NA	3	44793057	NA	NA	NA	NA	NA	NA	NA	TT	CC	CC	CC	CC	CC	CC	CC	CC	CC	CC	TT	TT	CC	TT	CC	CC	CC	CC	CC	TT	CC	CC	CC	CC	CC	CC	CC	CC	CC	CC	CC	CC	CC	CC	CC	CC	CC	CC
Chr03_44823506	NA	3	44823506	NA	NA	NA	NA	NA	NA	NA	AA	GG	GG	GG	GG	GG	GG	GG	GG	GG	GG	NN	AA	GG	AA	GG	GG	GG	GG	GG	AA	AA	GG	AA	GG	AA	GG	NN	GG	GG	GG	GG	GG	GG	GG	AA	GG	NN	GG
Chr03_45138644	NA	3	45138644	NA	NA	NA	NA	NA	NA	NA	GG	AA	AA	AA	AA	AA	AA	AA	AA	AA	AA	AA	AA	GG	GG	NN	AA	AA	GG	GG	AA	AA	AA	AA	AA	AA	AA	AA	AA	GG	AA	GG	AA	AA	AA	AA	AA	AA	GG
Chr03_45209645	NA	3	45209645	NA	NA	NA	NA	NA	NA	NA	GG	TT	TT	TT	TT	TT	TT	TT	TT	TT	TT	TT	TT	GG	GG	GG	GG	TT	GG	GG	TT	TT	TT	TT	TT	TT	TT	TT	TT	GG	TT	GG	GT	TT	TT	TT	TT	TT	GG
Chr03_45234859	NA	3	45234859	NA	NA	NA	NA	NA	NA	NA	NN	GG	GG	GG	GG	GG	GG	GG	GG	GG	GG	GG	GG	AA	AA	NN	AA	GG	GG	GG	GG	GG	GG	GG	GG	GG	GG	GG	GG	GG	GG	GG	GG	NN	GG	GG	GG	GG	GG
Chr03_45235000	NA	3	45235000	NA	NA	NA	NA	NA	NA	NA	GG	GG	GG	GG	GG	GG	GG	GG	GG	GG	GG	AA	GG	GG	GG	GG	GG	GG	AA	AA	AA	GG	GG	GG	GG	GG	GG	GG	GG	AA	GG	AA	GG	GG	GG	GG	GG	GG	AA
Chr03_45235010	NA	3	45235010	NA	NA	NA	NA	NA	NA	NA	AA	AA	AA	AA	AA	AA	AA	AA	AA	AA	AA	TT	AA	AA	AA	AA	AA	AA	TT	TT	TT	AA	AA	AA	AA	AA	AA	AA	AA	TT	AA	TT	AA	AA	AA	AA	AA	AA	TT
Chr03_45241799	NA	3	45241799	NA	NA	NA	NA	NA	NA	NA	TT	TT	TT	TT	TT	TT	TT	TT	TT	TT	TT	CC	TT	TT	TT	CC	CC	TT	TT	TT	CC	TT	TT	TT	TT	TT	TT	TT	TT	TT	TT	TT	TT	TT	TT	TT	TT	TT	TT
Chr03_45386518	NA	3	45386518	NA	NA	NA	NA	NA	NA	NA	TT	TT	TT	TT	TT	TT	TT	TT	TT	TT	TT	GG	TT	TT	TT	GG	GG	TT	GG	TT	GG	TT	TT	TT	TT	TT	TT	TT	GG	TT	TT	TT	TT	TT	TT	TT	TT	TT	TT
Chr03_45386668	NA	3	45386668	NA	NA	NA	NA	NA	NA	NA	AA	AA	AA	AA	AA	AA	AA	AA	AA	AA	AA	AA	AA	AA	AA	GG	GG	AA	GG	AA	AA	AA	AA	AA	AA	AA	AA	AA	NN	AA	AA	AA	AA	AA	AA	AA	AA	AA	AA
Chr03_45395338	NA	3	45395338	NA	NA	NA	NA	NA	NA	NA	GG	GG	GG	GG	GG	GG	GG	GG	GG	GG	NN	GG	GG	GG	GG	AA	AA	GG	GA	GG	GG	GG	GG	GG	GG	GG	GG	GG	NN	GG	NN	GG	GG	GG	GG	GG	GG	GG	NN
Chr03_45433324	NA	3	45433324	NA	NA	NA	NA	NA	NA	NA	NN	NN	NN	NN	NN	NN	NN	NN	NN	TT	TT	TT	TT	TT	TT	AA	AA	TT	AA	TT	TT	TT	TT	TT	TT	TT	TT	TT	AA	TT	TT	TT	TT	TT	TT	TT	TT	TT	TT
Chr03_45531678	NA	3	45531678	NA	NA	NA	NA	NA	NA	NA	GG	GG	GG	GG	GG	GG	GG	GG	GG	GG	GG	GG	GG	GG	GG	NN	AA	GG	AA	GG	GG	GG	GG	GG	GG	GG	GG	GG	NN	NN	GG	GG	GG	GG	GG	NN	GG	GG	GG
Chr04_4748	NA	4	4748	NA	NA	NA	NA	NA	NA	NA	TT	TT	TT	TT	TT	TT	TT	TT	TT	TT	TT	TT	TT	TT	TT	TT	TT	TT	TT	TT	TT	TT	TT	TT	TT	TT	TT	CC	CC	TT	TT	TT	TT	TT	TT	CC	TT	TT	TT
Chr04_4837	NA	4	4837	NA	NA	NA	NA	NA	NA	NA	TT	TT	TT	TT	TT	TT	TT	TT	TT	TT	TT	AA	TT	AA	TT	AA	AA	TT	AA	AA	AA	AA	TT	AA	AT	AA	TT	AA	AA	AA	TT	AA	AA	TT	TT	AA	TT	AA	TT
Chr04_11409	NA	4	11409	NA	NA	NA	NA	NA	NA	NA	GG	GG	GG	GG	GG	GG	GG	GG	GG	GG	GG	GG	GG	GG	GG	GG	GG	GG	GG	GG	GG	GG	GG	GG	GG	GG	GG	AA	AA	GG	GG	GG	GG	GG	GG	AA	GG	GG	GG
Chr04_56409	NA	4	56409	NA	NA	NA	NA	NA	NA	NA	CC	CC	CC	CC	CC	CC	CC	CC	CC	CC	NN	TT	CC	TT	CC	TT	TT	CC	TT	TT	TT	TT	CC	TT	CC	TT	CC	CC	CC	TT	CC	NN	TT	CC	CC	CC	CC	TT	CC
Chr04_121175	NA	4	121175	NA	NA	NA	NA	NA	NA	NA	CC	CC	CC	CC	CC	CC	CC	CC	CC	CC	CC	AA	CC	AA	CC	AA	AA	CC	AA	AA	AA	AA	NN	AA	CC	AA	CC	CC	CC	AA	CC	AA	AA	CC	CC	CC	CC	AA	CC
Chr04_179024	NA	4	179024	NA	NA	NA	NA	NA	NA	NA	TT	TT	TT	TT	TT	TT	TT	TT	TT	TT	TT	CC	TT	CC	TT	NN	CC	TT	CC	CC	NN	CC	TT	CC	TT	NN	CC	TT	TT	NN	TT	CC	CC	CC	TT	TT	CT	CC	TT
Chr04_381390	NA	4	381390	NA	NA	NA	NA	NA	NA	NA	CC	CC	CC	CC	CC	CC	CC	CC	CC	CC	CC	CC	CC	CC	CC	CC	CC	CC	CC	CC	CC	CC	CC	CC	CC	CC	CC	GG	GG	CC	CC	CC	CC	CC	GG	GG	CC	CC	CC
Chr04_400041	NA	4	400041	NA	NA	NA	NA	NA	NA	NA	CC	CC	CC	CC	CC	CC	CC	CC	CC	CC	CC	CC	CC	CC	CC	AA	AA	CC	CC	CC	CC	CC	CC	AA	CC	CC	CC	CC	CC	NN	CC	CC	CC	CC	CC	CC	CC	CC	CC
Chr04_408283	NA	4	408283	NA	NA	NA	NA	NA	NA	NA	TT	TT	TT	TT	TT	TT	TT	TT	TT	TT	TT	TT	TT	TT	TT	NN	CC	TT	TT	TT	TT	TT	TT	CC	TT	TT	TT	TT	TT	TT	TT	TT	TT	TT	TT	TT	TT	TT	TT
Chr04_408357	NA	4	408357	NA	NA	NA	NA	NA	NA	NA	AA	AA	AA	AA	AA	AA	AA	AA	AA	AA	AA	AA	AA	AA	AA	TT	TT	AA	AA	AA	AA	AA	AA	TT	AA	AA	AA	AA	AA	AA	AA	AA	AA	AA	AA	AA	AA	AA	AA
Chr04_425074	NA	4	425074	NA	NA	NA	NA	NA	NA	NA	TT	TT	TT	TT	TT	TT	TT	TT	TT	TT	TT	CC	CC	CC	TT	CC	CC	TT	CC	CC	CC	CC	TT	CC	TT	CC	CC	CC	CC	CC	TT	CC	CC	CC	CC	CC	TT	CC	CC
Chr04_425093	NA	4	425093	NA	NA	NA	NA	NA	NA	NA	CC	CC	CC	CC	CC	CC	CC	CC	CC	CC	CC	CC	CC	CC	CC	CC	CC	CC	CC	CC	CC	CC	CC	CC	CC	CC	CC	GG	CC	CC	CC	CC	CC	CC	CC	GG	CC	CC	CC
Chr04_425099	NA	4	425099	NA	NA	NA	NA	NA	NA	NA	GG	GG	GG	GG	GG	GG	GG	GG	GG	GG	GG	GG	GG	GG	GG	GG	GG	GG	GG	GG	GG	GG	GG	GG	GG	GG	GG	TT	GG	GG	GG	GG	GG	GG	GG	TT	GG	GG	GG
Chr04_465480	NA	4	465480	NA	NA	NA	NA	NA	NA	NA	TT	TT	TT	TT	TT	TT	TT	TT	TT	TT	TT	CC	NN	CC	TT	CC	CC	TT	TT	TT	TT	TT	TT	NN	TT	TT	TT	NN	TT	TT	TT	NN	CC	TT	TT	NN	TT	TT	NN
Chr04_466751	NA	4	466751	NA	NA	NA	NA	NA	NA	NA	TT	TT	TT	TT	TT	TT	TT	TT	TT	TT	TT	TT	TT	TT	TT	TT	TT	TT	TT	GG	TT	TT	TT	TT	TT	TT	TT	TT	TT	GG	TT	TT	TT	TT	TT	TT	TT	TT	TT
Chr04_932496	NA	4	932496	NA	NA	NA	NA	NA	NA	NA	TT	TT	TT	TT	TT	TT	TT	TT	TT	TT	TT	TT	TT	TT	TT	TT	TT	TT	TT	TT	CC	TT	TT	TT	TT	NN	TT	TT	TT	NN	TT	CC	TT	TT	TT	TT	TT	TT	TT
Chr04_932512	NA	4	932512	NA	NA	NA	NA	NA	NA	NA	TT	TT	TT	TT	TT	TT	TT	TT	TT	TT	TT	TT	TT	TT	TT	TT	TT	TT	TT	TT	GG	TT	TT	TT	TT	NN	TT	TT	TT	NN	TT	GG	TT	TT	TT	TT	TT	TT	TT
Chr04_932528	NA	4	932528	NA	NA	NA	NA	NA	NA	NA	GG	GG	GG	GG	GG	GG	GG	GG	GG	GG	GG	GG	GG	GG	GG	GG	GG	GG	GG	GG	TT	GG	GG	GG	GG	NN	GG	GG	GG	NN	GG	TT	GG	GG	GG	GG	GG	GG	GG
Chr04_1003090	NA	4	1003090	NA	NA	NA	NA	NA	NA	NA	AA	AA	AA	AA	AA	AA	AA	AA	AA	AA	AA	AA	AA	AA	AA	AA	AA	AA	AA	AA	AA	AA	AA	AA	AA	AA	AA	AA	AA	AA	AA	AA	AA	AA	TT	AA	AA	TT	AA
Chr04_1087364	NA	4	1087364	NA	NA	NA	NA	NA	NA	NA	TT	TT	TT	TT	TT	TT	TT	TT	TT	TT	TT	TT	TT	TT	CC	CC	CC	TT	CC	TT	TT	CC	TT	CC	TT	NN	TT	CC	TT	NN	TT	CC	TT	TT	TT	TT	TT	TT	NN
Chr04_1151686	NA	4	1151686	NA	NA	NA	NA	NA	NA	NA	**	**	**	**	**	**	**	**	**	**	**	AA	AA	AA	TT	TT	TT	**	**	**	**	TT	**	TT	**	TT	**	TT	**	NN	**	TT	AA	**	**	**	**	**	AA
Chr04_1205766	NA	4	1205766	NA	NA	NA	NA	NA	NA	NA	TT	TT	TT	TT	TT	TT	TT	TT	TT	TT	TT	CC	CC	CC	TT	TT	CC	TT	TT	TT	CC	TT	TT	TT	TT	TT	TT	TT	TT	TT	TT	TT	CC	TT	TT	TT	TT	TT	CC
Chr04_1205787	NA	4	1205787	NA	NA	NA	NA	NA	NA	NA	CC	CC	CC	CC	CC	CC	CC	CC	CC	CC	CC	GG	GG	GG	CC	CC	GG	CC	CC	CC	NN	CC	CC	CC	CC	CC	CC	CC	CC	CC	CC	CC	GG	CC	CC	CC	CC	CC	GG
Chr04_1205795	NA	4	1205795	NA	NA	NA	NA	NA	NA	NA	AA	AA	AA	AA	AA	AA	AA	AA	AA	AA	AA	GG	GG	GG	AA	AA	GG	AA	AA	AA	NN	AA	AA	AA	AA	AA	AA	AA	AA	AA	AA	AA	GG	AA	AA	AA	AA	AA	GG
Chr04_1214896	NA	4	1214896	NA	NA	NA	NA	NA	NA	NA	TT	TT	TT	TT	TT	TT	TT	TT	TT	TT	TT	TT	TT	TT	TT	TT	TT	TT	TT	TT	TT	TT	TT	TT	TT	TT	TT	TT	CC	NN	TT	TT	TT	TT	TT	NN	TT	TT	TT
Chr04_1245172	NA	4	1245172	NA	NA	NA	NA	NA	NA	NA	TT	TT	TT	TT	TT	TT	TT	TT	TT	TT	TT	TT	TT	TT	TT	TT	TT	TT	TT	TT	TT	TT	TT	TT	TT	TT	TT	TT	CC	TT	TT	TT	TT	TT	TT	CC	TT	TT	TT
Chr04_1252809	NA	4	1252809	NA	NA	NA	NA	NA	NA	NA	TT	TT	TT	TT	TT	TT	TT	TT	TT	TT	TT	TT	TT	TT	TT	TT	TT	TT	TT	TT	NN	TT	TT	TT	TT	TT	TT	TT	AA	NN	TT	TT	TT	TT	TT	AA	TT	TT	TT
Chr04_1259617	NA	4	1259617	NA	NA	NA	NA	NA	NA	NA	AA	AA	AA	AA	AA	AA	AA	AA	AA	AA	AA	AA	AA	AA	AA	AA	AA	AA	AA	AA	AA	AA	AA	AA	AA	AA	AA	AA	TT	TT	AA	AA	AA	AA	AA	TT	AA	AA	AA
Chr04_1408537	NA	4	1408537	NA	NA	NA	NA	NA	NA	NA	CC	CC	CC	CC	CC	CC	CC	CC	CC	CC	CC	CC	CC	CC	CC	CC	CC	CC	CC	CC	CC	CC	CC	CC	CC	CC	CC	NN	TT	TT	CC	CC	CC	CC	CC	TT	CC	CC	CC
Chr04_1408543	NA	4	1408543	NA	NA	NA	NA	NA	NA	NA	GG	GG	GG	GG	GG	GG	GG	GG	GG	GG	GG	GG	GG	GG	GG	GG	GG	GG	GG	GG	GG	GG	GG	GG	GG	GG	GG	NN	AA	GG	GG	GG	GG	GG	GG	AA	GG	GG	GG
Chr04_1432502	NA	4	1432502	NA	NA	NA	NA	NA	NA	NA	GG	GG	GG	GG	GG	GG	GG	GG	GG	GG	GG	GG	GG	GG	GG	GG	GG	GG	GG	GG	GG	GG	GG	GG	GG	GG	GG	GG	GG	NN	GG	GG	GG	GG	GG	GG	GG	GG	GG
Chr04_1597557	NA	4	1597557	NA	NA	NA	NA	NA	NA	NA	GG	GG	GG	GG	GG	GG	GG	GG	GG	GG	GG	GG	GG	TT	GG	GG	GG	GG	GG	TT	TT	GG	GG	GG	GG	TT	GG	GG	TT	TT	TT	NN	TT	GG	GG	TT	GG	GG	GG
Chr04_1774261	NA	4	1774261	NA	NA	NA	NA	NA	NA	NA	GG	GG	GG	GG	GG	GG	GG	GG	GG	GG	GG	GG	GG	GG	GG	GG	GG	GG	GG	GG	GG	GG	GG	GG	GG	GG	GG	GG	AA	GG	GG	GG	GG	GG	GG	AA	GG	GG	GG
Chr04_1886636	NA	4	1886636	NA	NA	NA	NA	NA	NA	NA	GG	GG	AA	GG	GG	GG	GG	GG	GG	GG	GG	GG	GG	GG	AA	GG	GG	GG	GG	GG	GG	GG	GG	AA	GG	GG	GG	GG	AA	GG	GG	GG	GG	GG	GG	AA	GG	GG	GG
Chr04_2084019	NA	4	2084019	NA	NA	NA	NA	NA	NA	NA	AA	AA	GG	AA	AA	AA	AA	AA	AA	AA	AA	AA	AA	AA	GG	AA	AA	AA	AA	AA	AA	AA	AA	GG	AA	GG	AA	AA	GG	AA	GG	NN	AA	AA	AA	GG	AA	AA	AA
Chr04_2084031	NA	4	2084031	NA	NA	NA	NA	NA	NA	NA	TT	TT	CC	TT	TT	TT	TT	TT	TT	TT	TT	TT	TT	TT	CC	TT	TT	TT	TT	TT	TT	TT	TT	CC	TT	CC	TT	TT	CC	TT	CC	NN	TT	TT	TT	CC	TT	TT	TT
Chr04_2103205	NA	4	2103205	NA	NA	NA	NA	NA	NA	NA	CC	CC	CC	CC	CC	CC	CC	CC	CC	CC	CC	AA	AA	CC	CC	CC	AA	CC	AA	CC	AA	CC	CC	CC	CC	CC	AA	NN	CC	CC	CC	CC	CC	AA	AA	CC	CC	CC	AA
Chr04_2116765	NA	4	2116765	NA	NA	NA	NA	NA	NA	NA	GG	GG	AA	GG	GG	GG	GG	GG	GG	GG	GG	AA	AA	GG	AA	GG	AA	GG	AA	AA	NN	GG	GG	AA	GG	AA	AA	GG	NN	GG	AA	AA	GG	AA	AA	NN	GG	GG	AA
Chr04_2141410	NA	4	2141410	NA	NA	NA	NA	NA	NA	NA	CC	CC	CC	CC	CC	CC	CC	CC	CC	CC	CC	GG	GG	CC	CC	CC	GG	CC	CC	CC	GG	CC	CC	CC	CC	CC	GG	CC	CC	CC	GG	CC	CC	GG	GG	CC	CC	CC	GG
Chr04_2141626	NA	4	2141626	NA	NA	NA	NA	NA	NA	NA	CC	CC	GG	CC	CC	CC	CC	CC	CC	CC	CC	GG	GG	CC	GG	CC	GG	CC	CC	CC	GG	CC	CC	GG	CC	GG	GG	CC	GG	CC	GG	GG	CC	GG	GG	GG	CC	CC	GG
Chr04_2207494	NA	4	2207494	NA	NA	NA	NA	NA	NA	NA	AA	AA	CC	AA	AA	AA	AA	AA	AA	AA	AA	AA	AA	AA	CC	AA	AA	AA	NN	AA	AA	AA	AA	CC	AA	CC	AA	AA	NN	AA	AA	AA	AA	AA	AA	CC	AA	AA	AA
Chr04_2207675	NA	4	2207675	NA	NA	NA	NA	NA	NA	NA	AA	AA	TT	AA	AA	AA	AA	AA	AA	AA	AA	AA	AA	AA	TT	AA	AA	AA	AA	AA	AA	AA	AA	TT	AA	TT	AA	AA	TT	AA	AA	AA	AA	AA	AA	TT	AA	AA	AA
Chr04_2317253	NA	4	2317253	NA	NA	NA	NA	NA	NA	NA	GG	GG	TT	GG	GG	GG	GG	GG	GG	GG	GG	GG	GG	GG	NN	GG	GG	GG	GG	GG	GG	GG	GG	TT	GG	NN	GG	GG	NN	GG	GG	GG	GG	GG	GG	TT	GG	GG	GG
Chr04_2561494	NA	4	2561494	NA	NA	NA	NA	NA	NA	NA	CC	CC	CC	CC	CC	CC	CC	CC	CC	CC	CC	CC	CC	CC	CC	CC	CC	CC	CC	CC	CC	CC	CC	CC	CC	NN	NN	CC	TT	CC	CC	NN	CC	CC	CC	TT	CC	CC	CC
Chr04_2650374	NA	4	2650374	NA	NA	NA	NA	NA	NA	NA	TT	TT	CC	TT	TT	TT	TT	TT	NN	TT	TT	TT	CC	TT	CC	TT	TT	TT	TT	TT	TT	TT	TT	TT	TT	CC	NN	NN	CC	TT	TT	NN	TT	TT	TT	CC	TT	TT	CC
Chr04_2744919	NA	4	2744919	NA	NA	NA	NA	NA	NA	NA	GG	GG	GG	GG	GG	GG	GG	GG	GG	GG	GG	GG	GG	GG	GG	GG	GG	GG	GG	GG	GG	GG	GG	GG	GG	TT	GG	GG	TT	GG	GG	GG	GG	GG	GG	TT	GG	GG	GG
Chr04_2763363	NA	4	2763363	NA	NA	NA	NA	NA	NA	NA	GG	GG	CC	GG	GG	GG	GG	GG	GG	GG	GG	GG	CC	GG	CC	GG	GG	GG	GG	GG	GG	GG	GG	GG	GG	GG	GG	GG	GG	GG	GG	GG	GG	GG	GG	GG	GG	GG	CC
Chr04_2779124	NA	4	2779124	NA	NA	NA	NA	NA	NA	NA	GG	GG	GG	GG	GG	GG	GG	GG	GG	GG	GG	GG	GG	GG	GG	GG	GG	GG	GG	GG	GG	GG	GG	GG	GG	AA	GG	GG	AA	GG	GG	GG	GG	GG	GG	GG	GG	GG	GG
Chr04_2787765	NA	4	2787765	NA	NA	NA	NA	NA	NA	NA	GG	GG	AA	GG	GG	GG	GG	GG	GG	AG	GG	GG	AA	GG	AA	GG	GG	GG	NN	GG	GG	GG	GG	GG	GG	GG	GG	GG	GG	GG	GG	NN	GG	GG	GG	GG	GG	GG	AA
Chr04_2787800	NA	4	2787800	NA	NA	NA	NA	NA	NA	NA	GG	GG	GG	GG	GG	GG	GG	GG	GG	GG	GG	GG	GG	GG	GG	GG	GG	GG	NN	GG	GG	GG	GG	GG	GG	TT	GG	GG	TT	GG	GG	NN	GG	GG	GG	GG	GG	GG	GG
Chr04_2787806	NA	4	2787806	NA	NA	NA	NA	NA	NA	NA	AA	AA	GG	AA	AA	AA	AA	AA	AA	GA	AA	AA	GG	AA	GG	AA	AA	AA	NN	AA	AA	AA	AA	AA	AA	GG	AA	AA	GG	NN	AA	NN	AA	AA	AA	AA	AA	NN	GG
Chr04_2843309	NA	4	2843309	NA	NA	NA	NA	NA	NA	NA	GG	GG	GG	GG	GG	GG	GG	GG	GG	GG	GG	CC	GG	GG	GG	CC	GG	GG	GG	CC	CC	CC	GG	CC	GG	GG	CC	CC	GG	GC	CC	CC	GG	CC	CC	CC	GG	GC	GG
Chr04_2923713	NA	4	2923713	NA	NA	NA	NA	NA	NA	NA	TT	TT	TT	TT	TT	TT	TT	TT	TT	TT	TT	TT	TT	TT	TT	TT	TT	TT	TT	TT	TT	TT	TT	TT	TT	CC	TT	TT	NN	TT	TT	TT	TT	TT	TT	TT	TT	TT	TT
Chr04_2925585	NA	4	2925585	NA	NA	NA	NA	NA	NA	NA	AA	AA	AA	AA	AA	AA	AA	AA	AA	AA	AA	AA	AA	AA	AA	NN	AA	AA	AA	AA	AA	AA	AA	AA	AA	GG	AA	AA	GG	AA	NN	AA	AA	AA	AA	AA	AA	AA	AA
Chr04_3024560	NA	4	3024560	NA	NA	NA	NA	NA	NA	NA	AA	AA	AA	AA	AA	AA	AA	AA	AA	AA	AA	TT	AA	AA	AA	TT	AA	AA	AA	TT	TT	AA	AA	AA	AA	AA	TT	AA	AA	NN	AA	AA	AA	TT	TT	AA	AA	TT	AA
Chr04_3072886	NA	4	3072886	NA	NA	NA	NA	NA	NA	NA	AA	AA	AA	AA	AA	AA	AA	AA	AA	AA	AA	AA	AA	AA	AA	AA	AA	AA	GG	AA	AA	GG	AA	AA	AA	GG	AA	NN	AA	GG	GG	GG	AA	AA	AA	GG	AA	AA	AA
Chr04_3073821	NA	4	3073821	NA	NA	NA	NA	NA	NA	NA	AA	AA	AA	AA	AA	AA	AA	AA	AA	AA	AA	AA	AA	AA	AA	AA	AA	AA	GG	AA	AA	AG	AA	AA	AA	GG	AA	GG	AA	GG	GG	GG	AA	AA	AA	GG	AA	AA	AA
Chr04_3296222	NA	4	3296222	NA	NA	NA	NA	NA	NA	NA	GG	GG	GG	GG	GG	GG	GG	GG	GG	GG	GG	AA	AA	GG	GG	AA	GG	GG	GG	AA	AA	GG	GG	GG	GG	AA	GG	GG	AA	GG	GG	GG	GG	GG	AA	AA	GG	AA	GG
Chr04_3345327	NA	4	3345327	NA	NA	NA	NA	NA	NA	NA	CC	CC	CC	CC	CC	CC	CC	CC	CC	CC	CC	CC	CC	CC	CC	CC	CC	CC	CC	CC	CC	GG	CC	CC	CC	CC	CC	GG	CC	GG	GG	GG	CC	CC	CC	CC	CC	CC	CC
Chr04_3536653	NA	4	3536653	NA	NA	NA	NA	NA	NA	NA	AA	AA	AA	AA	AA	AA	AA	AA	AA	AA	AA	AA	NN	AA	AA	AA	CC	AA	CC	CC	AA	AA	AA	AA	AA	NN	AA	NN	NN	NN	AA	AA	AA	AA	NN	CC	AA	AA	AA
Chr04_3779201	NA	4	3779201	NA	NA	NA	NA	NA	NA	NA	GG	GG	GG	GG	GG	GG	GG	GG	GG	GG	GG	AA	GG	GG	GG	AA	AA	GG	GG	AA	AA	AA	GG	GG	GG	AA	GG	AA	AA	AA	AA	AA	GG	GG	GG	AA	GG	AA	GG
Chr04_4106168	NA	4	4106168	NA	NA	NA	NA	NA	NA	NA	TT	TT	TT	TT	TT	TT	NN	TT	TT	TT	TT	CC	CC	TT	TT	CC	NN	TT	NN	CC	CC	TT	TT	TT	TT	CC	NN	NN	CC	CC	CC	CC	TT	TT	NN	CC	TT	CC	TT
Chr04_4106191	NA	4	4106191	NA	NA	NA	NA	NA	NA	NA	GG	GG	GG	GG	GG	GG	NN	GG	GG	GG	GG	AA	AA	GG	GG	AA	NN	GG	NN	AA	AA	GG	GG	GG	GG	AA	NN	NN	AA	AA	AA	AA	GG	GG	NN	AA	GG	AA	GG
Chr04_4385785	NA	4	4385785	NA	NA	NA	NA	NA	NA	NA	AA	AA	AA	AA	AA	AA	AA	AA	AA	AA	AA	CC	CC	AA	AA	CC	CC	AA	CC	CC	CC	CC	AA	AA	AA	CC	AA	CC	CC	CC	CC	CC	AA	AA	CC	CC	AA	CC	AA
Chr04_4416036	NA	4	4416036	NA	NA	NA	NA	NA	NA	NA	AA	AA	AA	AA	AA	AA	AA	AA	AA	AA	AA	AA	AA	AA	AA	AA	AA	AA	AA	AA	NN	AA	AA	AA	AA	AA	AA	AA	AA	CC	AA	AA	AA	AA	AA	AA	AA	AA	AA
Chr04_4432226	NA	4	4432226	NA	NA	NA	NA	NA	NA	NA	CC	CC	CC	CC	CC	CC	CC	CC	CC	CC	CC	CC	CC	CC	CC	CC	CC	CC	CC	CC	TT	CC	CC	CC	CC	CC	CC	CC	CC	TT	CC	CC	CC	CC	CC	CC	CC	CC	CC
Chr04_4432248	NA	4	4432248	NA	NA	NA	NA	NA	NA	NA	TT	TT	TT	TT	TT	TT	TT	TT	TT	TT	TT	TT	TT	TT	TT	TT	TT	TT	TT	TT	NN	CC	TT	TT	TT	TT	TT	TT	TT	TT	TT	TT	TT	TT	TT	TT	TT	TT	TT
Chr04_4445615	NA	4	4445615	NA	NA	NA	NA	NA	NA	NA	GG	GG	GG	GG	GG	GG	GG	GG	GG	GG	GG	GG	GG	GG	GG	GG	GG	GG	GG	GG	NN	GG	GG	GG	GG	GG	GG	NN	GG	TT	GG	GG	GG	GG	GG	GG	GG	GG	GG
Chr04_4457961	NA	4	4457961	NA	NA	NA	NA	NA	NA	NA	GG	GG	GG	GG	GG	GG	GG	GG	GG	GG	GG	GG	AA	GG	GG	GG	GG	GG	GG	GG	GG	AA	GG	GG	GG	GG	GG	GG	GG	GG	GG	GA	GG	GG	AA	GG	GG	GG	GG
Chr04_4517345	NA	4	4517345	NA	NA	NA	NA	NA	NA	NA	AA	AA	AA	AA	AA	AA	AA	AA	AA	AA	AA	GG	AA	AA	AA	GG	GG	AA	AA	GG	NN	AA	AA	AA	AA	GG	AA	NN	AA	GG	GG	NN	AA	AA	AA	AA	AA	AA	AA
Chr04_4520190	NA	4	4520190	NA	NA	NA	NA	NA	NA	NA	GG	GG	GG	GG	GG	GG	GG	GG	GG	GG	GG	CC	GG	GG	GG	NN	CC	GG	GG	CC	CC	GG	GG	GG	GG	NN	GG	GG	GG	NN	CC	CC	GG	GG	GG	GG	GG	GG	GG
Chr04_4610302	NA	4	4610302	NA	NA	NA	NA	NA	NA	NA	TT	TT	TT	TT	TT	TT	TT	TT	TT	TT	TT	AA	TT	TT	TT	TT	AA	TT	TT	AA	AA	TT	TT	TT	TT	AA	TT	TT	TT	AA	AA	AA	TT	TT	TT	TT	TT	TT	TT
Chr04_4706293	NA	4	4706293	NA	NA	NA	NA	NA	NA	NA	GG	GG	GG	GG	GG	GG	GG	GG	GG	GG	GG	TT	GG	GG	GG	TT	TT	GG	GG	TT	TT	GG	GG	GG	GG	TT	GG	GG	GG	NN	TT	TT	GG	GG	GG	GT	GG	GG	GG
Chr04_4780300	NA	4	4780300	NA	NA	NA	NA	NA	NA	NA	TT	TT	TT	TT	TT	TT	TT	NN	TT	TT	TT	CC	TT	TT	TT	NN	TT	TT	NN	CC	CC	TT	TT	TT	TT	CC	TT	CC	TT	CC	NN	NN	TT	TT	TT	TT	TT	TT	TT
Chr04_4965583	NA	4	4965583	NA	NA	NA	NA	NA	NA	NA	TT	TT	TT	TT	TT	TT	TT	TT	TT	TT	TT	TT	TT	TT	TT	TT	TT	TT	TT	TT	TT	TT	TT	TT	TT	TT	TT	TT	TT	TT	TT	TT	TT	TT	TT	TT	TT	TT	TT
Chr04_5016238	NA	4	5016238	NA	NA	NA	NA	NA	NA	NA	CC	CC	CC	CC	CC	CC	CC	CC	CC	CC	CC	CC	CC	CC	CC	CC	CC	CC	CC	CC	CC	CC	CC	CC	CC	CC	CC	CC	CC	CC	CC	CC	CC	CC	CC	CC	CC	CC	CC
Chr04_5016299	NA	4	5016299	NA	NA	NA	NA	NA	NA	NA	AA	AA	AA	AA	AA	AA	AA	AA	AA	AA	AA	AA	AA	AA	AA	AA	AA	AA	AA	AA	AA	AA	AA	AA	AA	AA	AA	AA	AA	AA	AA	AA	AA	AA	AA	AA	AA	AA	AA
Chr04_5016323	NA	4	5016323	NA	NA	NA	NA	NA	NA	NA	AA	AA	AA	AA	AA	AA	AA	AA	AA	AA	AA	AA	AA	AA	AA	AA	AA	AA	AA	AA	AA	AA	AA	AA	AA	AA	AA	AA	AA	AA	AA	AA	AA	AA	AA	AA	AA	AA	AA
Chr04_5016342	NA	4	5016342	NA	NA	NA	NA	NA	NA	NA	TT	TT	TT	TT	TT	TT	TT	TT	TT	TT	TT	TT	TT	TT	TT	TT	TT	TT	TT	TT	TT	TT	TT	TT	TT	TT	TT	TT	TT	TT	TT	TT	TT	TT	TT	TT	TT	TT	TT
Chr04_5080864	NA	4	5080864	NA	NA	NA	NA	NA	NA	NA	CC	CC	CC	CC	CC	CC	CC	CC	CC	CC	CC	CC	CC	CC	CC	CC	CC	CC	CC	CC	CC	TT	CC	CC	CC	CC	CC	CC	CC	NN	CC	CC	CC	CC	CC	CC	CC	CC	CC
Chr04_5159685	NA	4	5159685	NA	NA	NA	NA	NA	NA	NA	AA	AA	AA	AA	AA	AA	AA	AA	AA	AA	AA	TT	AA	AA	AA	AA	AA	AA	NN	AA	AA	AA	AA	AA	AA	AA	AA	NN	TT	NN	AA	AA	AA	AA	NN	AA	AA	AA	AA
Chr04_5275426	NA	4	5275426	NA	NA	NA	NA	NA	NA	NA	CC	CC	CC	CC	CC	CC	CC	CC	CC	CC	CC	CC	CC	CC	CC	CC	CC	CC	CC	CC	CC	CC	CC	CC	CC	CC	CC	CC	CC	NN	CC	CC	CC	CC	CC	CC	CC	CC	CC
Chr04_5370329	NA	4	5370329	NA	NA	NA	NA	NA	NA	NA	TT	TT	GG	TT	TT	TT	TT	TT	TT	TT	TT	GG	GG	GG	GG	TT	GG	TT	TT	GG	GG	**	TT	TT	TT	GG	TT	TT	TT	GG	GG	GG	GG	TT	GG	GG	TT	GG	GG
Chr04_5426818	NA	4	5426818	NA	NA	NA	NA	NA	NA	NA	GG	GG	GG	GG	GG	GG	GG	GG	GG	GG	NN	GG	GG	GG	GG	GG	GG	GG	GG	GG	GG	NN	GG	GG	GG	GG	GG	GG	GG	GG	GG	GG	GG	GG	GG	GG	GG	GG	GG
Chr04_5432335	NA	4	5432335	NA	NA	NA	NA	NA	NA	NA	CC	GG	CC	GG	GG	GG	GG	GG	GG	GG	GG	CC	CC	CC	CC	CC	CC	GG	CC	CC	CC	CC	GG	CC	GG	CC	GG	CC	CC	CC	CC	CC	CC	GG	CC	CC	GG	CC	CC
Chr04_5509311	NA	4	5509311	NA	NA	NA	NA	NA	NA	NA	AA	AA	AA	AA	AA	AA	AA	AA	AA	AA	AA	NN	AA	AA	AA	AA	AA	AA	NN	AA	AA	AA	NN	AA	AA	NN	AA	AA	AA	AA	AA	AA	AA	AA	AA	AA	AA	AA	AA
Chr04_5527240	NA	4	5527240	NA	NA	NA	NA	NA	NA	NA	AA	GG	GG	GG	GG	GG	GG	GG	GG	GG	GG	GG	GG	GG	GG	GG	GG	GG	NN	GG	GG	AA	GG	GG	GG	GG	GG	GG	AA	NN	GG	GG	GG	GG	GG	GG	GG	GG	GG
Chr04_5587537	NA	4	5587537	NA	NA	NA	NA	NA	NA	NA	CC	CC	CC	CC	CC	CC	CC	CC	CC	CC	CC	CC	CC	CC	CC	CC	CC	CC	GG	CC	CC	GG	CC	CC	CC	CC	CC	CC	NN	CC	CC	CC	CC	CC	CC	CC	CC	CC	CC
Chr04_5587715	NA	4	5587715	NA	NA	NA	NA	NA	NA	NA	CC	CC	CC	CC	CC	CC	CC	CC	CC	CC	NN	CC	CC	CC	CC	CC	CC	CC	TT	CC	CC	CC	CC	CC	CC	CC	CC	CC	NN	CC	CC	CC	CC	CC	CC	CC	CC	CC	CC
Chr04_5592364	NA	4	5592364	NA	NA	NA	NA	NA	NA	NA	TT	TT	TT	TT	TT	TT	TT	TT	TT	TT	TT	TT	TT	TT	TT	TT	TT	TT	AA	TT	TT	TT	TT	TT	TT	TT	TT	TT	AA	TT	TT	TT	TT	TT	TT	TT	TT	TT	TT
Chr04_5608078	NA	4	5608078	NA	NA	NA	NA	NA	NA	NA	CC	CC	CC	CC	CC	CC	CC	CC	CC	CC	CC	CC	CC	CC	CC	CC	CC	CC	TT	CC	CC	TT	CC	CC	CC	CC	CC	CC	TT	NN	CC	CC	CC	CC	CC	CC	CC	CC	CC
Chr04_6140059	NA	4	6140059	NA	NA	NA	NA	NA	NA	NA	CC	CC	CC	CC	CC	CC	CC	CC	CC	CC	CC	CC	CC	CC	CC	CC	CC	CC	TT	CC	CC	TT	CC	CC	CC	CC	CC	NN	TT	CC	TT	CC	CC	CC	CC	CC	CC	NN	TT
Chr04_6140076	NA	4	6140076	NA	NA	NA	NA	NA	NA	NA	GG	GG	GG	GG	GG	GG	GG	GG	GG	GG	GG	GG	GG	GG	GG	GG	GG	GG	AA	GG	GG	AA	GG	GG	GG	GG	GG	NN	AA	GG	AA	GG	GG	GG	GG	GG	GG	NN	AA
Chr04_6353086	NA	4	6353086	NA	NA	NA	NA	NA	NA	NA	CC	CC	CC	TT	CC	CC	CC	CC	CC	CC	CC	CC	CC	CC	CC	CC	TT	CC	TT	CC	CC	CC	CC	NN	NN	NN	CC	NN	NN	TT	NN	TT	TT	CC	TT	CC	CC	CC	CC
Chr04_6422828	NA	4	6422828	NA	NA	NA	NA	NA	NA	NA	CC	TT	CC	TT	TT	TT	TT	TT	TT	TT	TT	CC	TT	CC	CC	CC	TT	TT	TT	CC	CC	CC	TT	CC	TT	CC	TT	CC	CC	TT	CC	NN	TT	TT	CC	CC	TT	CC	CC
Chr04_6452778	NA	4	6452778	NA	NA	NA	NA	NA	NA	NA	AA	GG	AA	AA	GG	GG	GG	GG	GG	GG	GG	AA	GG	AA	AA	AA	AA	GG	AA	AA	AA	AA	GG	AA	GG	AA	GG	AA	AA	NN	AA	AA	AA	GG	AA	AA	GG	AA	NN
Chr04_6583178	NA	4	6583178	NA	NA	NA	NA	NA	NA	NA	NN	GG	GG	GG	GG	GG	GG	GG	GG	GG	GG	NN	GG	GG	GG	GG	GG	GG	NN	GG	AA	GG	GG	GG	GG	GG	GG	GG	GG	NN	GG	GG	GG	GG	GG	NN	GG	GG	NN
Chr04_6583247	NA	4	6583247	NA	NA	NA	NA	NA	NA	NA	GG	GG	GG	GG	GG	GG	GG	GG	GG	GG	GG	AA	GG	GG	GG	GG	GG	GG	AA	GG	AA	GG	GG	GG	GG	GG	GG	GG	GG	AA	GG	GG	GG	GG	GG	GG	GG	GG	NN
Chr04_6629643	NA	4	6629643	NA	NA	NA	NA	NA	NA	NA	AA	AA	AA	AA	AA	AA	AA	AA	AA	AA	AA	CC	AA	AA	AA	AA	AA	AA	AA	AA	CC	AA	AA	AA	AA	AA	AA	AA	AA	CC	AA	NN	AA	AA	AA	CC	AA	AA	AA
Chr04_6629649	NA	4	6629649	NA	NA	NA	NA	NA	NA	NA	GG	GG	GG	GG	GG	GG	GG	GG	GG	GG	GG	TT	GG	GG	GG	GG	GG	GG	GG	GG	TT	GG	GG	GG	GG	GG	GG	GG	GG	TT	GG	NN	GG	GG	GG	TT	GG	GG	GG
Chr04_6629656	NA	4	6629656	NA	NA	NA	NA	NA	NA	NA	AA	AA	AA	AA	AA	AA	AA	AA	AA	AA	AA	GG	AA	AA	AA	AA	AA	AA	AA	AA	GG	AA	AA	AA	AA	AA	AA	AA	AA	GG	AA	NN	AA	AA	AA	GG	AA	AA	AA
Chr04_6657659	NA	4	6657659	NA	NA	NA	NA	NA	NA	NA	AA	AA	AA	AA	AA	AA	AA	AA	AA	AA	AA	AA	AA	AA	AA	AA	AA	AA	CC	AA	AA	AA	AA	AA	AA	AA	AA	AA	CC	AA	AA	NN	AA	AA	AA	AA	AA	AA	AA
Chr04_6967867	NA	4	6967867	NA	NA	NA	NA	NA	NA	NA	AA	AA	AA	AA	AA	AA	AA	AA	NN	AA	AA	AA	NN	GG	AA	NN	AA	AA	GG	GA	AA	GG	NN	AA	NN	NN	AA	GG	AA	NN	GG	NN	AA	AA	AA	AA	AA	AA	GG
Chr04_6967960	NA	4	6967960	NA	NA	NA	NA	NA	NA	NA	NN	TT	TT	TT	TT	TT	TT	TT	NN	TT	TT	TT	NN	CC	TT	NN	TT	TT	CC	CT	TT	CC	NN	TT	NN	NN	TT	CC	TT	NN	CC	NN	TT	TT	TT	TT	TT	TT	CC
Chr04_7058990	NA	4	7058990	NA	NA	NA	NA	NA	NA	NA	TT	TT	AA	AA	TT	TT	TT	TT	AA	TT	TT	TT	TT	TT	TT	TT	AA	TT	TT	AA	TT	TT	TT	AA	TT	AA	TT	TT	TT	TT	TT	AA	AA	TT	AA	AA	TT	AA	TT
Chr04_7061152	NA	4	7061152	NA	NA	NA	NA	NA	NA	NA	GG	AA	AA	AA	AA	AA	AA	AA	AA	AA	AA	GG	AA	AA	AA	AA	AA	AA	AA	AA	GG	AA	AA	AA	AA	AA	AA	AA	AA	GG	AA	NN	AA	AA	AA	AA	AA	AA	AA
Chr04_7153221	NA	4	7153221	NA	NA	NA	NA	NA	NA	NA	TT	GG	GG	GG	GG	GG	GG	GG	GG	GG	GG	TT	GG	GG	GG	GG	NN	GG	GG	GG	TT	GG	GG	GG	GG	GG	GG	GG	GG	TT	GG	GG	GG	GG	GG	NN	GG	GG	GG
Chr04_7205566	NA	4	7205566	NA	NA	NA	NA	NA	NA	NA	TT	TT	TT	TT	TT	TT	TT	TT	AA	TT	TT	TT	TT	TT	TT	TT	TT	TT	AA	TT	TT	AA	TT	TT	TT	TT	TT	AA	TT	NN	AA	NN	TT	TT	AA	TT	TT	TT	AA
Chr04_7205612	NA	4	7205612	NA	NA	NA	NA	NA	NA	NA	GG	GG	GG	GG	GG	GG	GG	GG	AA	GG	GG	GG	GG	GG	GG	GG	GG	GG	AA	GG	GG	AA	GG	GG	GG	GG	GG	AA	GG	GG	AA	GG	GG	GG	AA	GG	GG	GG	AA
Chr04_7231367	NA	4	7231367	NA	NA	NA	NA	NA	NA	NA	AA	AA	AA	AA	AA	AA	AA	AA	GG	AA	AA	AA	AA	AA	AA	AA	AA	AA	AA	AA	AA	AA	AA	AA	AA	AA	AA	AA	AA	AA	AA	AA	AA	AA	NN	AA	AA	AA	AA
Chr04_7603041	NA	4	7603041	NA	NA	NA	NA	NA	NA	NA	GG	GG	GG	GG	GG	GG	GG	GG	AA	GG	GG	GG	AA	GG	GG	GG	GG	GG	GG	GG	GG	GG	GG	GG	GG	GG	GG	GG	GG	GG	GG	NN	GG	GG	AA	GG	GG	GG	GG
Chr04_7606329	NA	4	7606329	NA	NA	NA	NA	NA	NA	NA	AA	AA	AA	AA	AA	AA	AA	AA	GG	AA	AA	AA	NN	AA	AA	AA	AA	AA	AA	AA	AA	AA	AA	AA	AA	AA	AA	AA	AA	AA	AA	NN	AA	AA	GG	GG	AA	AA	AA
Chr04_7798882	NA	4	7798882	NA	NA	NA	NA	NA	NA	NA	AA	AA	AA	AA	AA	AA	AA	AA	AA	AA	AA	AA	CC	AA	AA	AA	AA	AA	CC	AA	AA	AA	AA	AA	AA	AA	AA	AA	AA	AA	AA	AA	AA	AA	AA	AA	AA	AA	AA
Chr04_7803738	NA	4	7803738	NA	NA	NA	NA	NA	NA	NA	GG	GG	GG	GG	GG	GG	GG	GG	GG	GG	GG	GG	AA	GG	GG	NN	GG	GG	AA	GG	GG	GG	GG	GG	GG	GG	GG	GG	GG	GG	GG	GG	GG	GG	GG	GG	GG	GG	GG
Chr04_7848668	NA	4	7848668	NA	NA	NA	NA	NA	NA	NA	TT	TT	TT	TT	TT	TT	TT	TT	TT	TT	TT	NN	CC	CC	TT	TT	TT	TT	CC	TT	TT	TT	TT	TT	TT	TT	TT	TT	TT	CC	TT	NN	CC	TT	TT	TT	TT	TT	TT
Chr04_7848679	NA	4	7848679	NA	NA	NA	NA	NA	NA	NA	CC	CC	CC	CC	CC	CC	CC	CC	CC	CC	CC	CC	AA	CC	CC	CC	CC	CC	AA	CC	CC	CC	CC	CC	CC	CC	CC	CC	CC	CC	CC	CC	CC	CC	CC	CC	CC	CC	CC
Chr04_7893277	NA	4	7893277	NA	NA	NA	NA	NA	NA	NA	GG	GG	GG	GG	GG	GG	GG	GG	GG	GG	GG	GG	TT	GG	GG	GG	GG	GG	GG	GG	GG	GG	GG	GG	GG	GG	GG	GG	GG	NN	GG	GG	GG	GG	GG	GG	GG	GG	GG
Chr04_7990022	NA	4	7990022	NA	NA	NA	NA	NA	NA	NA	TT	TT	AA	TT	TT	TT	TT	TT	TT	TT	TT	AA	AA	TT	TT	TT	TT	TT	TT	AT	TT	TT	TT	AA	TT	AA	TT	TT	AA	AA	AA	TT	TT	TT	AA	TT	TT	AA	AA
Chr04_8114159	NA	4	8114159	NA	NA	NA	NA	NA	NA	NA	TT	AA	AA	AA	AA	AA	AA	AA	AA	AA	AA	TT	AA	AA	AA	AA	AA	AA	TT	AA	NN	AA	AA	AA	AA	TT	AA	AA	TT	TT	AA	AA	AA	AA	AA	TT	AA	AA	AA
Chr04_8114172	NA	4	8114172	NA	NA	NA	NA	NA	NA	NA	AA	AA	AA	AA	AA	AA	AA	AA	AA	AA	AA	AA	AA	AA	AA	AA	AA	AA	GG	AA	NN	AA	AA	AA	AA	AA	AA	AA	GG	AA	AA	AA	AA	AA	AA	GG	AA	AA	AA
Chr04_8114174	NA	4	8114174	NA	NA	NA	NA	NA	NA	NA	GG	GG	GG	GG	GG	GG	GG	GG	GG	GG	GG	GG	GG	GG	GG	GG	GG	GG	AA	GG	NN	GG	GG	GG	GG	AA	GG	GG	AA	GG	GG	GG	GG	GG	GG	AA	GG	GG	GG
Chr04_8118467	NA	4	8118467	NA	NA	NA	NA	NA	NA	NA	GG	GG	GG	GG	GG	GG	GG	GG	GG	GG	GG	GG	GG	GG	GG	GG	GG	GG	NN	GG	GG	GG	GG	GG	GG	GG	GG	GG	NN	GG	GG	GG	GG	GG	GG	NN	GG	GG	GG
Chr04_8131828	NA	4	8131828	NA	NA	NA	NA	NA	NA	NA	CC	CC	CC	CC	CC	CC	CC	CC	CC	CC	CC	CC	CC	CC	CC	CC	CC	CC	AA	CC	CC	CC	CC	CC	CC	CC	CC	CC	NN	CC	CC	CC	CC	CC	CC	AA	CC	CC	CC
Chr04_8131845	NA	4	8131845	NA	NA	NA	NA	NA	NA	NA	TT	TT	TT	TT	TT	TT	TT	TT	TT	TT	TT	TT	TT	TT	TT	TT	TT	TT	CC	TT	TT	TT	TT	TT	TT	CC	TT	TT	NN	TT	TT	TT	TT	TT	TT	CC	TT	TT	TT
Chr04_8319837	NA	4	8319837	NA	NA	NA	NA	NA	NA	NA	TT	TT	CC	TT	TT	TT	TT	TT	TT	TT	TT	TT	NN	TT	TT	TT	TT	TT	TT	TT	TT	TT	TT	TT	TT	TT	TT	TT	TT	TT	CC	CC	TT	TT	TT	TT	TT	CC	CC
Chr04_8319979	NA	4	8319979	NA	NA	NA	NA	NA	NA	NA	TT	TT	CC	TT	TT	TT	TT	TT	TT	TT	TT	TT	NN	TT	TT	TT	TT	TT	TT	TT	TT	TT	TT	TT	TT	TT	TT	TT	TT	TT	CC	CC	TT	TT	TT	TT	TT	CC	CC
Chr04_8359817	NA	4	8359817	NA	NA	NA	NA	NA	NA	NA	CC	CC	GG	CC	CC	CC	CC	CC	CC	CC	CC	CC	CC	CC	CC	CC	GG	CC	GG	GC	CC	CC	CC	CC	CC	CC	CC	CC	CC	CC	GG	GG	CC	CC	CC	GG	CC	GG	GG
Chr04_8369411	NA	4	8369411	NA	NA	NA	NA	NA	NA	NA	TT	TT	AA	TT	TT	TT	TT	TT	TT	TT	TT	TT	TT	AA	TT	NN	AA	TT	NN	AA	AA	TT	TT	TT	TT	TT	NN	TT	TT	AA	AA	AA	AA	TT	TT	TT	TT	AA	AA
Chr04_8395715	NA	4	8395715	NA	NA	NA	NA	NA	NA	NA	CC	CC	GG	CC	CC	CC	CC	CC	CC	CC	CC	CC	CC	GG	CC	CC	GG	CC	GG	GG	GG	CC	CC	CC	CC	CC	CC	NN	NN	GG	GG	GG	GG	CC	CC	CC	CC	GG	GG
Chr04_8438398	NA	4	8438398	NA	NA	NA	NA	NA	NA	NA	GG	GG	AA	GG	GG	GG	GG	GG	GG	GG	GG	GG	GG	AA	GG	GG	AA	GG	AA	AA	NN	GG	GG	NN	GG	GG	GG	GG	GG	AA	GG	GG	AA	GG	GG	GG	GG	AA	GG
Chr04_8479260	NA	4	8479260	NA	NA	NA	NA	NA	NA	NA	TT	TT	TT	TT	TT	TT	TT	TT	TT	TT	TT	TT	TT	TT	TT	TT	GG	TT	TT	GG	TT	TT	TT	TT	TT	TT	TT	TT	TT	TT	TT	NN	TT	TT	TT	TT	TT	TT	TT
Chr04_8479518	NA	4	8479518	NA	NA	NA	NA	NA	NA	NA	AA	AA	CC	AA	AA	AA	AA	AA	AA	AA	AA	AA	AA	CC	AA	NN	AA	AA	NN	AA	NN	AA	AA	AA	AA	AA	AA	AA	AA	CC	AA	NN	CC	AA	AA	AA	AA	CC	AA
Chr04_8522687	NA	4	8522687	NA	NA	NA	NA	NA	NA	NA	CC	CC	CC	CC	CC	CC	CC	CC	CC	CC	CC	CC	CC	GG	CC	CC	GG	CC	CC	GG	GG	CC	CC	CC	CC	CC	CC	CC	CC	GG	CC	CC	GG	CC	CC	CC	CC	CC	CC
Chr04_8545024	NA	4	8545024	NA	NA	NA	NA	NA	NA	NA	CC	CC	CC	CC	CC	CC	CC	CC	CC	CC	CC	CC	CC	CC	CC	CC	CC	CC	CC	CC	CC	CC	CC	CC	CC	CC	CC	CC	CC	CC	CC	CC	CC	CC	CC	GG	CC	CC	CC
Chr04_8545085	NA	4	8545085	NA	NA	NA	NA	NA	NA	NA	CC	CC	CC	CC	CC	CC	CC	CC	CC	CC	CC	CC	CC	CC	CC	CC	CC	CC	CC	CC	CC	CC	CC	CC	CC	CC	CC	CC	CC	CC	CC	CC	CC	CC	CC	AA	CC	CC	CC
Chr04_8546317	NA	4	8546317	NA	NA	NA	NA	NA	NA	NA	AA	AG	AG	AG	AG	AG	AG	AG	AG	AG	AG	AG	AG	AA	AG	AG	AA	AG	AG	AA	AA	AG	AG	NN	AG	AA	AA	AG	AG	AG	AA	AA	AG	AG	AG	AG	AG	AG	AA
Chr04_8546320	NA	4	8546320	NA	NA	NA	NA	NA	NA	NA	TT	TG	GG	TG	TG	TG	TG	TG	TG	TG	TG	TG	TG	GG	TG	TG	GG	TG	GG	GG	GG	TG	TG	NN	TG	TT	TT	TG	GG	GG	TT	TT	GG	TG	GG	GG	TG	GG	TT
Chr04_8546345	NA	4	8546345	NA	NA	NA	NA	NA	NA	NA	AA	AG	AG	AG	AG	AG	AG	AG	AG	AG	AG	AG	AG	AA	AG	AG	AA	AG	AG	AA	AA	AG	AG	NN	AG	AA	AA	AG	AG	AG	AA	AA	AG	AG	AG	AG	AG	AG	AA
Chr04_8546356	NA	4	8546356	NA	NA	NA	NA	NA	NA	NA	CC	CG	CG	CG	CG	CG	CG	CG	CG	CG	CG	CG	CG	CC	CG	CG	CC	CG	CG	CC	CC	CG	CG	NN	CG	CC	CC	CG	CG	CG	CC	CC	CG	CG	CG	CG	CG	CG	CC
Chr04_8546375	NA	4	8546375	NA	NA	NA	NA	NA	NA	NA	CC	CC	CC	CC	CC	CC	CC	CC	CC	CC	CC	CC	CC	CC	CC	CA	CC	CC	CA	CC	CC	CC	CC	CC	CC	CC	CC	CC	CC	CC	CC	CC	CC	CC	CC	CA	CC	CC	CC
Chr04_8570230	NA	4	8570230	NA	NA	NA	NA	NA	NA	NA	AA	AA	AA	AA	AA	AA	AA	AA	AA	AA	AA	AA	AA	AA	AA	AA	AA	AA	TT	AA	AA	AA	AA	AA	AA	AA	AA	AA	NN	AA	AA	AA	AA	AA	TT	AA	AA	AA	AA
Chr04_8574551	NA	4	8574551	NA	NA	NA	NA	NA	NA	NA	AA	AA	AA	AA	AA	AA	AA	AA	AA	AA	AA	AA	AA	CC	AA	AA	CC	AA	AA	CC	NN	AA	AA	AA	AA	AA	AA	AA	AA	CC	AA	AA	CC	AA	AA	AA	AA	AA	AA
Chr04_8574560	NA	4	8574560	NA	NA	NA	NA	NA	NA	NA	GG	GG	CC	GG	GG	GG	GG	GG	GG	GG	GG	GG	GG	CC	GG	GG	CC	GG	GG	CC	NN	GG	GG	GG	GG	GG	GG	GG	GG	CC	GG	GG	CC	GG	GG	NN	GG	CC	GG
Chr04_8574596	NA	4	8574596	NA	NA	NA	NA	NA	NA	NA	CC	CC	CC	CC	CC	CC	CC	CC	CC	CC	CC	CC	CC	AA	CC	CC	AA	CC	CC	AA	NN	CC	CC	CC	CC	CC	CC	CC	CC	AA	CC	CC	AA	CC	CC	CC	CC	CC	CC
Chr04_8574597	NA	4	8574597	NA	NA	NA	NA	NA	NA	NA	TT	TT	TT	TT	TT	TT	TT	TT	TT	TT	TT	TT	TT	CC	TT	TT	CC	TT	TT	CC	NN	TT	TT	TT	TT	TT	TT	TT	TT	CC	TT	TT	CC	TT	TT	TT	TT	TT	TT
Chr04_8575042	NA	4	8575042	NA	NA	NA	NA	NA	NA	NA	TT	TT	CC	TT	TT	TT	TT	TT	TT	TT	TT	TT	TT	CC	TT	TT	CC	TT	TT	CC	CC	TT	TT	TT	TT	TT	TT	TT	TT	CC	TT	TT	CC	TT	TT	CC	TT	CC	TT
Chr04_8585542	NA	4	8585542	NA	NA	NA	NA	NA	NA	NA	CC	CC	CC	CC	CC	CC	CC	CC	CC	CC	CC	CC	CC	CC	CC	CC	CC	CC	TT	CC	CC	CC	CC	CC	CC	CC	CC	CC	NN	NN	CC	CC	CC	CC	TT	CC	CC	CC	CC
Chr04_8594282	NA	4	8594282	NA	NA	NA	NA	NA	NA	NA	TT	TT	TT	TT	TT	TT	TT	TT	TT	TT	TT	TT	TT	TT	TT	TT	TT	TT	GG	TT	TT	TT	TT	TT	TT	TT	TT	TT	GG	TT	TT	TT	TT	TT	GG	TT	TT	TT	TT
Chr04_8594287	NA	4	8594287	NA	NA	NA	NA	NA	NA	NA	CC	CC	CC	CC	CC	CC	CC	CC	CC	CC	CC	CC	CC	TT	CC	CC	TT	CC	CC	TT	TT	CC	CC	CC	CC	CC	CC	CC	CC	TT	CC	CC	TT	CC	CC	CC	CT	CC	CC
Chr04_8594336	NA	4	8594336	NA	NA	NA	NA	NA	NA	NA	AA	AA	TT	AA	AA	AA	AA	AA	AA	AA	AA	AA	AA	TT	AA	AA	TT	AA	AA	TT	TT	AA	AA	AA	AA	AA	AA	AA	AA	TT	AA	AA	TT	AA	AA	TT	AT	TT	AA
Chr04_8594339	NA	4	8594339	NA	NA	NA	NA	NA	NA	NA	GG	GG	GG	GG	GG	GG	GG	GG	GG	GG	GG	GG	GG	AA	GG	GG	AA	GG	GG	AA	AA	GG	GG	GG	GG	GG	GG	GG	GG	AA	GG	GG	AA	GG	GG	GG	GA	GG	GG
Chr04_8676271	NA	4	8676271	NA	NA	NA	NA	NA	NA	NA	CC	CC	CC	CC	CC	CC	CC	CC	CC	CC	CC	CC	CC	TT	CC	CC	TT	CC	CC	TT	TT	CC	CC	CC	NN	NN	CC	NN	NN	NN	CC	CC	NN	CC	CC	CC	CC	CC	CC
Chr04_8773782	NA	4	8773782	NA	NA	NA	NA	NA	NA	NA	CC	CC	TT	CC	CC	CC	CC	CC	CC	CC	CC	CC	CC	CC	CC	CC	CC	CC	TT	CC	CC	CC	CC	CC	CC	CC	CC	CC	TT	CC	CC	NN	CC	CC	TT	TT	CC	TT	CC
Chr04_8785874	NA	4	8785874	NA	NA	NA	NA	NA	NA	NA	GG	GG	TT	GG	GG	GG	GG	GG	NN	GG	GG	GG	GG	TT	GG	GG	TT	GG	TT	TT	NN	GG	GG	GG	GG	GG	GG	GG	TT	TT	GG	GG	TT	GG	TT	TT	GG	TT	GG
Chr04_8788063	NA	4	8788063	NA	NA	NA	NA	NA	NA	NA	AA	AA	GG	AA	AA	AA	AA	AA	AA	AA	AA	GG	GG	GG	AA	AA	GG	AA	GG	GG	GG	GG	AA	AA	AA	GG	AA	GG	GG	GG	AA	AA	GG	AA	GG	GG	AA	GG	AA
Chr04_8789816	NA	4	8789816	NA	NA	NA	NA	NA	NA	NA	CC	CC	AA	CC	CC	CC	CC	CC	CC	CC	CC	CC	CC	AA	CC	CC	NN	CC	NN	AA	NN	CC	CC	CC	CC	CC	CC	CC	NN	NN	CC	CC	AA	CC	AA	AA	CC	AA	CC
Chr04_8792570	NA	4	8792570	NA	NA	NA	NA	NA	NA	NA	AA	AA	TT	AA	AA	AA	AA	AA	AA	AA	AA	AA	AA	TT	AA	AA	TT	AA	TT	TT	TT	AA	AA	AA	AA	AA	AA	AA	NN	NN	AA	AA	TT	AA	NN	NN	AA	TT	AA
Chr04_8887670	NA	4	8887670	NA	NA	NA	NA	NA	NA	NA	AA	AA	AA	AA	AA	AA	AA	AA	AA	AA	AA	AA	AA	AA	AA	AA	CC	AA	AA	CC	AA	AA	AA	AA	AA	AA	AA	AA	AA	CC	AA	AA	AA	AA	AA	AA	AA	AA	AA
Chr04_8915907	NA	4	8915907	NA	NA	NA	NA	NA	NA	NA	TT	TT	CC	TT	TT	TT	TT	TT	TT	TT	TT	TT	TT	TT	TT	TT	TT	TT	NN	TT	TT	TT	TT	TT	TT	TT	TT	TT	CC	TT	TT	NN	TT	TT	CC	CC	TT	CC	TT
Chr04_8916036	NA	4	8916036	NA	NA	NA	NA	NA	NA	NA	AA	AA	TT	AA	AA	AA	AA	AA	AA	AA	AA	AA	AA	AA	AA	AA	AA	AA	NN	AA	AA	AA	AA	AA	AA	AA	AA	AA	TT	AA	AA	NN	AA	AA	TT	TT	AA	TT	AA
Chr04_9017718	NA	4	9017718	NA	NA	NA	NA	NA	NA	NA	AA	AA	AA	AA	AA	AA	AA	AA	AA	AA	AA	GG	AA	GG	AA	AA	AA	AA	AA	AA	GG	AA	AA	AA	AA	AA	AA	AA	AA	NN	AA	GG	GG	AA	AA	AA	AA	AA	AA
Chr04_9025775	NA	4	9025775	NA	NA	NA	NA	NA	NA	NA	TT	TT	TT	TT	TT	TT	TT	TT	TT	TT	TT	AA	TT	AA	TT	TT	TT	TT	TT	TT	AA	TT	TT	TT	TT	TT	TT	TT	TT	TT	TT	AA	AA	TT	TT	TT	TT	TT	TT
Chr04_9115728	NA	4	9115728	NA	NA	NA	NA	NA	NA	NA	CC	CC	TT	CC	CC	CC	CC	CC	CC	CC	CC	CC	CC	CC	CC	CC	CC	CC	TT	CC	CC	CC	CC	CC	CC	CC	CC	CC	TT	CC	CC	CC	CC	CC	TT	CT	CC	TT	CC
Chr04_9230671	NA	4	9230671	NA	NA	NA	NA	NA	NA	NA	TT	TT	CC	TT	TT	TT	TT	TT	TT	TT	TT	TT	TT	TT	TT	TT	TT	TT	NN	TT	TT	TT	TT	TT	TT	TT	TT	TT	TT	TT	TT	NN	TT	TT	NN	CC	TT	CC	TT
Chr04_9282257	NA	4	9282257	NA	NA	NA	NA	NA	NA	NA	GG	GG	GG	GG	GG	GG	GG	GG	GG	GG	GG	GG	GG	AA	GG	GG	GG	GG	GG	GG	AA	GG	GG	GG	GG	GG	GG	GG	GG	GG	GG	NN	AA	GG	GG	GG	GG	GG	GG
Chr04_9308991	NA	4	9308991	NA	NA	NA	NA	NA	NA	NA	GG	GG	CC	GG	GG	GG	GG	GG	GG	GG	GG	GG	GG	GG	GG	GG	GG	GG	CC	GG	GG	GG	GG	GG	GG	GG	GG	NN	GG	CC	GG	NN	GG	GG	CC	CC	GG	CC	GG
Chr04_9310602	NA	4	9310602	NA	NA	NA	NA	NA	NA	NA	CC	CC	TT	CC	CC	CC	CC	CC	CC	CC	CC	CC	CC	CC	CC	CC	CC	CC	TT	CC	CC	CC	CC	CC	CC	CC	CC	CC	CC	CC	CC	CC	CC	CC	CC	CC	CC	TT	CC
Chr04_9310649	NA	4	9310649	NA	NA	NA	NA	NA	NA	NA	GG	GG	AA	GG	GG	GG	GG	GG	GG	GG	GG	GG	GG	GG	GG	GG	GG	GG	AA	GG	GG	GG	GG	GG	GG	GG	GG	GG	GG	AA	GG	GG	GG	GG	NN	AA	GG	AA	GG
Chr04_9322751	NA	4	9322751	NA	NA	NA	NA	NA	NA	NA	TT	TT	CC	TT	TT	TT	TT	TT	TT	TT	TT	TT	TT	TT	TT	TT	TT	TT	CC	TT	TT	TT	TT	TT	TT	TT	TT	TT	TT	TT	TT	TT	TT	TT	CC	CC	TT	CC	TT
Chr04_9324701	NA	4	9324701	NA	NA	NA	NA	NA	NA	NA	AA	AA	GG	AA	AA	AA	AA	AA	AA	AA	AA	AA	AA	AA	AG	AA	AA	AA	GG	AA	AA	AA	AA	AA	AA	AA	AA	AA	AA	GG	AA	AA	AA	AA	GG	GG	AA	GG	AA
Chr04_9466323	NA	4	9466323	NA	NA	NA	NA	NA	NA	NA	TT	TT	TT	TT	TT	TT	TT	TT	TT	TT	TT	TT	TT	TT	TT	NN	TT	TT	TT	TT	TT	TT	TT	TT	TT	TT	TT	TT	NN	TT	TT	NN	TT	TT	NN	TT	TT	TT	TT
Chr04_9641701	NA	4	9641701	NA	NA	NA	NA	NA	NA	NA	CC	CC	CC	CC	CC	CC	CC	CC	CC	CC	CC	CC	CC	GG	CC	CC	CC	CC	CC	CC	GG	CC	CC	CC	CC	CC	GG	CC	CC	CC	CC	GG	GG	GG	CC	CC	CC	CC	CC
Chr04_9661170	NA	4	9661170	NA	NA	NA	NA	NA	NA	NA	TT	TT	TT	TT	TT	TT	TT	TT	TT	TT	TT	TT	TT	CC	TT	TT	TT	TT	TT	TT	CC	TT	TT	TT	TT	TT	CC	TT	TT	NN	TT	NN	CC	CC	TT	TT	TT	TT	TT
Chr04_9661314	NA	4	9661314	NA	NA	NA	NA	NA	NA	NA	CC	CC	CC	CC	CC	CC	CC	CC	CC	CC	CC	CC	CC	TT	CC	CC	CC	CC	CC	CC	NN	CC	CC	CC	CC	CC	TT	CC	CC	NN	CC	NN	TT	TT	CC	CC	CC	CC	CC
Chr04_9771873	NA	4	9771873	NA	NA	NA	NA	NA	NA	NA	CC	CC	CC	CC	CC	CC	CC	CC	CC	CC	CC	TT	CC	CC	CC	CC	CC	CC	CC	CC	CC	TT	CC	CC	CC	CC	CC	TT	TT	CC	NN	NN	CC	CC	NN	CC	CC	CC	CC
Chr04_9879341	NA	4	9879341	NA	NA	NA	NA	NA	NA	NA	TT	TT	GG	TT	TT	TT	TT	TT	TT	TT	TT	TT	TT	TT	TT	TT	TT	TT	GG	TT	TT	TT	TT	TT	TT	TT	TT	TT	GG	TT	TT	TT	TT	TT	GG	TT	TT	GG	TT
Chr04_10165679	NA	4	10165679	NA	NA	NA	NA	NA	NA	NA	CC	CC	CC	CC	CC	CC	CC	CC	CC	CC	CC	CC	CC	CC	CC	CC	CC	CC	CC	CC	CC	CC	CC	CC	CC	CC	CC	CC	TT	CC	CC	NN	CC	CC	TT	CC	CC	CC	NN
Chr04_10326619	NA	4	10326619	NA	NA	NA	NA	NA	NA	NA	GG	GG	GG	GG	GG	GG	GG	GG	GG	GG	GG	GG	GG	GG	GA	GG	GG	GG	GG	GG	GG	GG	GG	GG	GG	GG	GG	GG	GG	NN	GG	GG	GG	GG	GG	GG	GG	GG	GG
Chr04_10472404	NA	4	10472404	NA	NA	NA	NA	NA	NA	NA	CC	CC	CC	CC	CC	CC	CC	CC	CC	CC	CC	CC	CC	TT	CC	CC	CC	CC	CC	CC	TT	CC	CC	CC	CC	CC	TT	CC	CC	CC	CC	TT	CT	TT	CC	CC	CC	CC	CC
Chr04_10554563	NA	4	10554563	NA	NA	NA	NA	NA	NA	NA	TT	TT	TT	TT	TT	TT	TT	TT	TT	TT	TT	TT	TT	TT	TT	TT	TT	TT	TT	TT	TT	TT	TT	TT	TT	TT	TT	TT	AA	NN	TT	TT	TT	TT	AA	TT	TT	TT	TT
Chr04_10742368	NA	4	10742368	NA	NA	NA	NA	NA	NA	NA	CC	CC	CC	CC	CC	CC	CC	CC	CC	CC	CC	CC	CC	CC	CC	CC	CC	CC	CC	CC	CC	TT	CC	CC	CC	CC	CC	TT	CC	CC	CC	CC	CC	CC	CC	CC	CC	CC	CC
Chr04_10742396	NA	4	10742396	NA	NA	NA	NA	NA	NA	NA	GG	GG	GG	GG	GG	GG	GG	GG	GG	GG	GG	GG	GG	GG	GG	GG	GG	GG	GG	GG	GG	AA	GG	GG	GG	GG	GG	AA	GG	GG	GG	GG	GG	GG	GG	GG	GG	GG	GG
Chr04_10742397	NA	4	10742397	NA	NA	NA	NA	NA	NA	NA	GG	GG	GG	GG	GG	GG	GG	GG	GG	GG	GG	GG	GG	AA	GG	GG	GG	GG	GG	GG	AA	GG	GG	GG	GG	GG	AA	GG	GG	GG	GG	AA	AA	AA	GG	GG	GG	GG	GG
Chr04_10742402	NA	4	10742402	NA	NA	NA	NA	NA	NA	NA	GG	GG	GG	GG	GG	GG	GG	GG	GG	GG	GG	GG	GG	GG	GG	GG	GG	GG	GG	GG	GG	AA	GG	GG	GG	GG	GG	AA	GG	GG	GG	GG	GG	GG	GG	GG	GG	GG	GG
Chr04_10742441	NA	4	10742441	NA	NA	NA	NA	NA	NA	NA	GG	GG	GG	GG	GG	GG	GG	GG	GG	GG	GG	GG	GG	AA	GG	GG	GG	GG	GG	GG	AA	GG	GG	GG	GG	GG	AA	GG	GG	GG	GG	NN	AA	NN	GG	GG	GG	GG	GG
Chr04_10812514	NA	4	10812514	NA	NA	NA	NA	NA	NA	NA	TT	TT	CC	TT	TT	TT	TT	TT	TT	TT	TT	CC	CC	CC	TT	TT	CC	TT	CC	CC	CC	NN	TT	TT	TT	CC	CC	NN	CC	CC	CC	CC	CC	CC	CC	CC	TT	CC	TT
Chr04_11006458	NA	4	11006458	NA	NA	NA	NA	NA	NA	NA	TT	TT	TT	TT	TT	TT	TT	TT	TT	TT	TT	CC	CC	CC	TT	TT	CC	TT	TT	CC	CC	CC	TT	TT	TT	CC	CC	CC	CC	CC	CC	CC	CC	CC	CC	CC	TT	TT	TT
Chr04_11176156	NA	4	11176156	NA	NA	NA	NA	NA	NA	NA	CC	CC	CC	CC	CC	CC	CC	CC	CC	CC	CC	CC	CC	GG	CC	CC	GG	CC	CC	CC	GG	CC	CC	CC	CC	CC	GG	CC	CC	CC	CC	GG	GG	GG	CC	CC	CC	CC	CC
Chr04_11277716	NA	4	11277716	NA	NA	NA	NA	NA	NA	NA	AA	AA	AA	AA	AA	AA	AA	AA	AA	AA	AA	GG	NN	AA	AA	AA	AA	AA	AA	GG	AA	AA	AA	AA	AA	GG	AA	AA	AA	GG	GG	AA	AA	AA	AA	GG	AA	AA	AA
Chr04_11277727	NA	4	11277727	NA	NA	NA	NA	NA	NA	NA	TT	TT	TT	TT	TT	TT	TT	TT	TT	TT	TT	TT	TT	CC	TT	TT	CC	TT	TT	TT	CC	TT	TT	TT	TT	TT	CC	TT	TT	TT	TT	NN	CC	CC	TT	TT	TT	TT	TT
Chr04_11350633	NA	4	11350633	NA	NA	NA	NA	NA	NA	NA	AA	AA	AA	AA	AA	AA	AA	AA	NN	AA	AA	AA	AA	AA	AA	GG	AA	AA	AA	GG	NN	GG	AA	AA	AA	NN	AA	GG	AA	NN	AA	AA	AA	AA	AA	AA	AA	AA	AA
Chr04_11350657	NA	4	11350657	NA	NA	NA	NA	NA	NA	NA	GG	GG	GG	GG	GG	GG	GG	GG	NN	GG	GG	GG	GG	GG	GG	AA	GG	GG	GG	AA	NN	AA	GG	GG	GG	NN	GG	AA	GG	NN	GG	GG	GG	GG	GG	GG	GG	GG	GG
Chr04_12159916	NA	4	12159916	NA	NA	NA	NA	NA	NA	NA	GG	GG	GG	GG	GG	GG	GG	GG	GG	GG	GG	GG	GG	GG	GG	GG	GG	GG	GG	CC	GG	GG	GG	GG	GG	GG	GG	GG	GG	GG	GG	GG	GG	GG	GG	CC	GG	GG	GG
Chr04_12176820	NA	4	12176820	NA	NA	NA	NA	NA	NA	NA	GG	GG	GG	GG	GG	GG	GG	GG	GG	GG	GG	GG	AA	GG	GG	GG	GG	GG	GG	AA	GG	GG	GG	GG	GG	AA	GG	GG	GG	AA	AA	GG	GG	GG	GG	AA	GG	GG	GG
Chr04_12176865	NA	4	12176865	NA	NA	NA	NA	NA	NA	NA	AA	AA	TT	AA	AA	AA	AA	AA	AA	AA	AA	AA	AA	AA	AA	AA	AA	AA	TT	AA	AA	AA	AA	AA	AA	AA	AA	AA	TT	AA	AA	AA	AA	AA	NN	AA	AA	TT	AA
Chr04_12176879	NA	4	12176879	NA	NA	NA	NA	NA	NA	NA	TT	TT	TT	TT	TT	TT	TT	TT	TT	TT	TT	TT	AA	TT	TT	TT	TT	TT	TT	AA	TT	TT	TT	TT	TT	AA	TT	TT	TT	AA	AA	TT	TT	TT	TT	AA	TT	TT	TT
Chr04_12176882	NA	4	12176882	NA	NA	NA	NA	NA	NA	NA	AA	AA	GG	AA	AA	AA	AA	AA	AA	AA	AA	AA	AA	AA	AA	AA	AA	AA	GG	AA	AA	AA	AA	AA	AA	AA	AA	AA	GG	AA	AA	AA	AA	AA	NN	AA	AA	GG	AA
Chr04_12176883	NA	4	12176883	NA	NA	NA	NA	NA	NA	NA	GG	GG	GG	GG	GG	GG	GG	GG	GG	GG	GG	GG	GG	GG	GG	GG	GG	GG	GG	GG	GG	GG	GG	GG	GG	GG	GG	GG	TT	GG	GG	GG	GG	GG	NN	GG	GG	GG	GG
Chr04_12438840	NA	4	12438840	NA	NA	NA	NA	NA	NA	NA	AA	AA	GG	AA	AA	AA	AA	AA	AA	AA	AA	NN	AA	GG	AA	AA	GG	AA	GG	GG	NN	GG	AA	AA	AA	AA	GG	NN	GG	NN	AA	GG	GG	GG	GG	GG	AA	GG	AA
Chr04_12508837	NA	4	12508837	NA	NA	NA	NA	NA	NA	NA	GG	GG	GG	GG	GG	GG	GG	GG	GG	GG	GG	GG	GG	NN	GG	GG	NN	GG	GG	AA	NN	GG	GG	GG	GG	GG	NN	GG	GG	GG	GG	NN	GG	NN	GG	AA	GG	GG	GG
Chr04_12610685	NA	4	12610685	NA	NA	NA	NA	NA	NA	NA	TT	TT	TT	TT	TT	TT	TT	TT	TT	TT	TT	GG	TT	GG	TT	TT	GG	TT	TT	TT	GG	NN	TT	TT	TT	TT	GG	GG	TT	TT	TT	NN	NN	GG	TT	TT	TT	TT	TT
Chr04_12617508	NA	4	12617508	NA	NA	NA	NA	NA	NA	NA	GG	GG	GG	GG	GG	GG	GG	GG	GG	GG	GG	TT	GG	TT	GG	GG	TT	GG	GG	GG	TT	TT	GG	GG	GG	GG	TT	TT	GG	NN	GG	TT	TT	TT	GG	GG	GG	GG	GG
Chr04_12617535	NA	4	12617535	NA	NA	NA	NA	NA	NA	NA	AA	AA	AA	AA	AA	AA	AA	AA	AA	AA	AA	GG	AA	GG	AA	AA	GG	AA	AA	AA	GG	GG	AA	AA	AA	AA	GG	GG	AA	NN	AA	GG	GG	GG	AA	AA	AA	AA	AA
Chr04_12889287	NA	4	12889287	NA	NA	NA	NA	NA	NA	NA	CC	CC	CC	CC	CC	CC	CC	CC	CC	CC	CC	CC	TT	CC	CC	CC	CC	CC	CC	CC	CC	CC	CC	CC	CC	CC	CC	CC	CC	TT	CC	CC	CC	CC	CC	CC	CC	CC	CC
Chr04_12889296	NA	4	12889296	NA	NA	NA	NA	NA	NA	NA	TT	TT	TT	TT	TT	TT	TT	TT	TT	TT	TT	AA	TT	AA	TT	TT	AA	TT	TT	AA	AA	AA	TT	TT	TA	AA	AA	AA	TT	TT	AA	AA	AA	NN	TT	AA	TT	TT	TT
Chr04_12899168	NA	4	12899168	NA	NA	NA	NA	NA	NA	NA	TT	TT	TT	TT	TT	TT	TT	TT	TT	TT	TT	AA	TT	AA	TT	TT	AA	TT	TT	AA	AA	AA	TT	TT	TT	AA	AA	AA	TT	TT	AA	AA	AA	AA	NN	AA	TT	TT	TT
Chr04_12899219	NA	4	12899219	NA	NA	NA	NA	NA	NA	NA	TT	TT	TT	TT	TT	TT	TT	TT	TT	TT	TT	GG	TT	GG	TT	TT	GG	TT	TT	GG	GG	GG	TT	TT	TT	NN	GG	GG	TT	TT	GG	NN	GG	GG	NN	GG	TT	TT	TT
Chr04_12963094	NA	4	12963094	NA	NA	NA	NA	NA	NA	NA	AA	AA	AA	AA	AA	AA	AA	AA	AA	AA	AA	AA	AA	AA	AA	AA	AA	AA	AA	AA	AA	AA	AA	AA	AA	AA	AA	AA	AA	AA	AA	AA	AA	AA	GG	AA	AA	GG	AA
Chr04_13080754	NA	4	13080754	NA	NA	NA	NA	NA	NA	NA	GG	GG	CC	GG	GG	GG	GG	GG	GG	GG	GG	CC	GG	CC	GG	GG	CC	GG	CC	CC	CC	CC	GG	GG	GG	CC	CC	CC	CC	GG	CC	CC	CC	CC	CC	CC	GG	CC	GG
Chr04_13111516	NA	4	13111516	NA	NA	NA	NA	NA	NA	NA	AA	AA	CC	AA	AA	AA	AA	AA	AA	AA	AA	CC	AA	CC	AA	AA	NN	AA	NN	CC	CC	CC	AA	AA	AA	CC	CC	CC	NN	AA	CC	CC	CC	CC	CC	CC	AA	NN	AA
Chr04_13111618	NA	4	13111618	NA	NA	NA	NA	NA	NA	NA	CC	CC	CC	CC	CC	CC	CC	CC	CC	CC	CC	CC	CC	CC	CC	CC	CC	CC	CC	CC	CC	CC	CC	CC	CC	CC	CC	CC	NN	CC	CC	CC	CC	CC	TT	CC	CC	NN	CC
Chr04_13219455	NA	4	13219455	NA	NA	NA	NA	NA	NA	NA	AA	AA	AA	AA	AA	AA	AA	AA	AA	AA	AA	GG	AA	GG	AA	AA	AA	AA	AA	GG	GG	GG	AA	AA	AA	GG	GG	GG	AA	AA	GG	NN	GG	GG	AA	NN	AA	AA	AA
Chr04_13325930	NA	4	13325930	NA	NA	NA	NA	NA	NA	NA	TT	TT	CC	TT	TT	TT	TT	TT	NN	TT	TT	CC	TT	CC	TT	NN	TT	TT	NN	CC	CC	CC	TT	TT	TT	CC	CC	CC	NN	TT	CC	CC	CC	CC	CC	CC	TT	CC	TT
Chr04_14241142	NA	4	14241142	NA	NA	NA	NA	NA	NA	NA	TT	TT	TT	TT	TT	TT	TT	TT	TT	TT	TT	CC	TT	TT	TT	TT	TT	TT	TT	CC	TT	CC	TT	TT	TT	NN	TT	CC	TT	TT	CC	TT	TT	TT	TT	CC	TT	TT	TT
Chr04_14624397	NA	4	14624397	NA	NA	NA	NA	NA	NA	NA	AA	AA	AA	AA	AA	AA	AA	NN	AA	AA	AA	AA	AA	TT	AA	AA	AA	AA	AA	AA	NN	AA	AA	AA	AA	AA	TT	NN	AA	NN	AA	AT	TT	TT	AA	AA	AA	AA	AA
Chr04_14750595	NA	4	14750595	NA	NA	NA	NA	NA	NA	NA	TT	TT	TT	TT	TT	TT	TT	TT	TT	TT	TT	TT	TT	TT	TT	TT	TT	TT	CC	TT	TT	TT	TT	TT	TT	TT	TT	TT	CC	TT	TT	TT	TT	TT	CC	TT	TT	CC	TT
Chr04_14907435	NA	4	14907435	NA	NA	NA	NA	NA	NA	NA	TT	TT	TT	TT	TT	TT	TT	TT	TT	TT	TT	TT	TT	TT	TT	NN	TT	TT	NN	TT	TT	TT	TT	TT	TT	TT	TT	TT	CC	TT	TT	TT	TT	TT	CC	TT	TT	CC	TT
Chr04_14907441	NA	4	14907441	NA	NA	NA	NA	NA	NA	NA	AA	AA	AA	AA	AA	AA	AA	AA	AA	AA	AA	AA	AA	AA	AA	NN	AA	AA	NN	AA	AA	AA	AA	AA	AA	AA	AA	AA	CC	AA	AA	AA	AA	AA	CC	AA	AA	CC	AA
Chr04_14907508	NA	4	14907508	NA	NA	NA	NA	NA	NA	NA	CC	CC	CC	CC	CC	CC	CC	CC	CC	CC	CC	CC	CC	CC	CC	NN	CC	CC	NN	CC	CC	CC	CC	CC	CC	CC	CC	CC	TT	CC	CC	CC	CC	CC	TT	CC	CC	TT	CC
Chr04_15189929	NA	4	15189929	NA	NA	NA	NA	NA	NA	NA	TT	TT	TT	TT	TT	TT	TT	TT	TT	TT	TT	AA	TT	TT	TT	TT	TT	TT	AA	AA	TT	AA	TT	TT	TT	GG	TT	AA	AA	TT	GG	AA	TT	TT	AA	AA	TT	AA	TT
Chr04_15193716	NA	4	15193716	NA	NA	NA	NA	NA	NA	NA	CC	CC	CC	CC	CC	CC	CC	CC	CC	CC	CC	CC	CC	CC	CC	CC	CC	CC	NN	CC	CC	CC	CC	CC	CC	TT	CC	CC	CC	CC	TT	CC	CC	CC	CC	CC	CC	CC	CC
Chr04_15245037	NA	4	15245037	NA	NA	NA	NA	NA	NA	NA	CC	CC	CC	CC	CC	CC	CC	CC	CC	CC	CC	CC	CC	CC	CC	CC	CC	CC	NN	CC	CC	CC	CC	CC	CC	CC	CC	CC	NN	NN	CC	NN	CC	CC	NN	CC	CC	NN	CC
Chr04_15245044	NA	4	15245044	NA	NA	NA	NA	NA	NA	NA	TT	TT	TT	TT	TT	TT	TT	TT	TT	TT	TT	AA	TT	TT	TT	TT	TT	TT	NN	TA	TT	AA	TT	TT	TT	TT	TT	AA	TT	NN	TT	NN	TT	TT	TT	AA	TT	TT	TT
Chr04_15260557	NA	4	15260557	NA	NA	NA	NA	NA	NA	NA	GG	GG	GG	GG	GG	GG	GG	GG	GG	GG	GG	GG	GG	GG	GG	GG	GG	GG	GG	GG	GG	GG	GG	GG	GG	AA	GG	NN	GG	GG	AA	GG	GG	GG	GG	GG	GG	GG	GG
Chr04_15260630	NA	4	15260630	NA	NA	NA	NA	NA	NA	NA	CC	CC	CC	CC	CC	CC	CC	CC	CC	CC	CC	TT	CC	CC	CC	CC	CC	CC	TT	TT	CC	TT	CC	CC	CC	TT	CC	NN	TT	CC	NN	CC	CC	CC	TT	TT	CC	TT	CC
Chr04_15359365	NA	4	15359365	NA	NA	NA	NA	NA	NA	NA	GG	GG	GG	GG	GG	GG	GG	GG	GG	GG	GG	GG	GG	GG	GG	GG	GG	GG	GG	GG	GG	GG	GG	GG	GG	AA	GG	GG	GG	GG	AA	GA	GG	GG	GG	GG	GG	GG	GG
Chr04_15379291	NA	4	15379291	NA	NA	NA	NA	NA	NA	NA	AA	AA	AA	AA	AA	AA	AA	AA	AA	AA	AA	CC	AA	CC	AA	AA	AA	AA	AC	CC	CC	CC	AA	AA	AA	AA	CC	CC	CC	AA	AA	CC	AC	CC	CC	CC	AA	CC	AA
Chr04_15460754	NA	4	15460754	NA	NA	NA	NA	NA	NA	NA	CA	CC	CA	CA	CA	CA	CA	CC	CA	AA	CC	CA	CA	CC	CC	CC	CC	CA	CC	CC	CA	CC	CC	CA	CA	CC	CC	AA	CC	CC	NN	CC	CC	CA	CC	CC	CC	CC	CC
Chr04_15460779	NA	4	15460779	NA	NA	NA	NA	NA	NA	NA	CT	CC	CT	CT	CT	CT	CT	CC	CT	TT	CC	CT	CT	CC	CC	CC	CC	CT	CC	CC	CT	CC	CC	CT	CT	CC	CC	TT	CC	CC	NN	CC	CC	CT	CT	CC	CC	CC	CC
Chr04_15460809	NA	4	15460809	NA	NA	NA	NA	NA	NA	NA	GC	GC	GG	GC	GG	GG	GG	GC	GC	GG	GC	GC	GC	CC	GC	CC	GC	GC	CC	CC	GC	CC	GC	GG	GG	CC	CC	GG	CC	CC	NN	CC	CC	GC	GC	CC	GG	CC	CC
Chr04_15519871	NA	4	15519871	NA	NA	NA	NA	NA	NA	NA	AA	AA	AA	AA	AA	AA	AA	AA	AA	AA	AA	AA	AA	NN	AA	AA	AA	AA	GG	AA	AA	AA	AA	AA	AA	AA	AA	AA	GG	NN	AA	AA	AA	AA	GG	AA	NN	GG	AA
Chr04_15629210	NA	4	15629210	NA	NA	NA	NA	NA	NA	NA	CC	CC	CC	CC	CC	CC	CC	CC	CC	CC	CC	CC	CC	GG	CC	CC	CC	CC	CC	CC	NN	CC	CC	CC	CC	CC	GG	CC	CC	NN	CC	GG	GG	GG	CC	CC	CC	CC	CC
Chr04_15855447	NA	4	15855447	NA	NA	NA	NA	NA	NA	NA	GG	GG	AA	GG	GG	GG	GG	GG	GG	GG	GG	GG	AA	GG	GG	GG	GG	GG	GG	GG	GG	GG	GG	GG	GG	GG	GG	GG	GG	AA	GG	GG	GG	GG	GG	GG	GG	GG	GG
Chr04_15855448	NA	4	15855448	NA	NA	NA	NA	NA	NA	NA	CC	CC	CC	CC	CC	CC	CC	CC	CC	CC	CC	AA	CC	AA	CC	CC	CC	CC	CC	AA	NN	AA	CC	CC	CC	CC	AA	NN	CC	CC	AA	AA	AA	CA	CC	AA	CC	CC	CC
Chr04_15937765	NA	4	15937765	NA	NA	NA	NA	NA	NA	NA	TT	TT	TT	TT	TT	TT	TT	TT	TT	TT	TT	TT	TT	TT	TT	TT	TT	TT	TT	TT	TT	TT	TT	TT	TT	CC	TT	TT	TT	TT	TT	TT	TT	TT	TT	TT	TT	TT	TT
Chr04_15937866	NA	4	15937866	NA	NA	NA	NA	NA	NA	NA	AA	AA	AA	AA	AA	AA	AA	AA	AA	AA	AA	CC	AA	CC	AA	AA	AA	AA	CC	CC	NN	CC	AA	AA	AA	CC	CC	CC	CC	AA	CC	NN	CC	AC	CC	CC	AA	CC	AA
Chr04_15938483	NA	4	15938483	NA	NA	NA	NA	NA	NA	NA	GG	GG	GG	GG	GG	GG	GG	GG	GG	GG	GG	GG	GG	GG	NN	NN	GG	GG	NN	GG	GG	GG	GG	GG	GG	AA	GG	NN	GG	GG	GG	GG	GG	GG	GG	GG	GG	GG	GG
Chr04_15938625	NA	4	15938625	NA	NA	NA	NA	NA	NA	NA	AA	AA	AA	AA	AA	AA	AA	AA	AA	AA	NN	TT	AA	TT	AA	AA	AA	AA	NN	TT	TT	TT	AA	AA	AA	TT	TT	TT	AA	AA	TT	TT	TT	TT	AA	TT	AA	AA	AA
Chr04_15954702	NA	4	15954702	NA	NA	NA	NA	NA	NA	NA	GG	GG	GG	GG	GG	GG	GG	GG	GG	GG	GG	GG	GG	GG	GG	GG	GG	GG	GG	GG	GG	GG	GG	GG	GG	AA	GG	GG	GG	GG	GG	NN	GG	GG	GG	NN	GG	GG	GG
Chr04_15954764	NA	4	15954764	NA	NA	NA	NA	NA	NA	NA	GG	GG	GG	GG	GG	GG	GG	GG	GG	GG	GG	AA	GG	AA	GG	GG	GG	GG	GG	AA	AA	AA	GG	GG	GG	GG	AA	AA	GG	GG	AA	AA	AA	AA	GG	AA	GG	GG	GG
Chr04_15959743	NA	4	15959743	NA	NA	NA	NA	NA	NA	NA	TT	TT	TT	TT	TT	TT	TT	TT	TT	TT	TT	CC	TT	CC	TT	TT	TT	TT	TT	TC	NN	NN	TT	TT	TT	CC	CC	CC	TT	TT	CC	CC	CC	CC	TT	CC	TT	TT	TT
Chr04_15963242	NA	4	15963242	NA	NA	NA	NA	NA	NA	NA	GG	GG	GG	GG	GG	GG	GG	GG	GG	GG	GG	GG	GG	GG	GG	GG	GG	GG	GG	GG	NN	GG	GG	GG	GG	NN	GG	GG	NN	GG	GG	GG	GG	GG	GG	GG	GG	GG	GG
Chr04_15973365	NA	4	15973365	NA	NA	NA	NA	NA	NA	NA	CC	CC	CC	CC	CC	CC	CC	CC	CC	CC	CC	CC	CC	CC	CC	CC	CC	CC	CC	CC	CC	CC	CC	CC	CC	TT	CC	CC	CC	CC	CC	CC	CC	CC	CC	CC	CC	CC	CC
Chr04_15973487	NA	4	15973487	NA	NA	NA	NA	NA	NA	NA	TT	TT	TT	TT	TT	TT	TT	TT	TT	TT	TT	CC	TT	CC	TT	TT	TT	TT	TT	CC	CC	CC	TT	TT	TT	TC	CC	CC	TT	TT	CC	CC	CC	CC	TT	CC	TT	TT	TT
Chr04_15973512	NA	4	15973512	NA	NA	NA	NA	NA	NA	NA	GG	GG	GG	GG	GG	GG	GG	GG	GG	GG	GG	AA	GG	GG	GG	GG	GG	GG	GG	AA	GG	AA	GG	GG	GG	GG	GG	AA	GG	GG	AA	GG	GG	GG	GG	AA	GG	GG	GG
Chr04_15973536	NA	4	15973536	NA	NA	NA	NA	NA	NA	NA	AA	AG	AA	AG	AG	AA	AA	AA	AA	AG	AG	NN	NN	GG	AA	AA	AA	AG	AA	GG	GG	GG	AA	AA	AA	GG	GG	GG	AA	AG	GG	GG	GG	GG	AA	GG	AA	AG	AA
Chr04_15973568	NA	4	15973568	NA	NA	NA	NA	NA	NA	NA	CC	CT	CC	CT	CT	CC	CT	CC	CC	CT	CT	NN	NN	CC	CC	CC	CC	CT	CC	CC	CC	CC	CC	CC	CC	CC	CC	CT	CC	CT	CC	CC	CC	CC	CC	CT	CC	CT	CC
Chr04_15973572	NA	4	15973572	NA	NA	NA	NA	NA	NA	NA	GG	GT	GG	GT	GT	GG	GT	GG	GG	GT	GT	NN	NN	GG	GG	GG	GG	GT	GG	GG	GG	GG	GG	GG	GG	GG	GG	GT	GG	GT	GG	GG	GG	GG	GG	GT	GG	GT	GG
Chr04_15978077	NA	4	15978077	NA	NA	NA	NA	NA	NA	NA	TT	TT	TT	TT	TT	TT	TT	TT	TT	TT	TT	TT	TT	TT	TT	TT	TT	TT	NN	TT	TT	TT	TT	TT	TT	TT	TT	NN	AA	TT	TT	TT	TT	TT	AA	TT	TT	AA	TT
Chr04_16094214	NA	4	16094214	NA	NA	NA	NA	NA	NA	NA	CC	CC	CC	CC	CC	CC	CC	CC	CC	CC	CC	CC	CC	AA	CC	CC	CC	CC	CC	CC	AA	CC	CC	CC	CC	CC	AA	CC	CC	NN	CC	AA	AA	AA	CC	CC	CC	CC	CC
Chr04_16094241	NA	4	16094241	NA	NA	NA	NA	NA	NA	NA	CC	CC	CC	CC	CC	CC	CC	CC	CC	CC	CC	CC	CC	CC	CC	CC	CC	CC	TT	CC	CC	CC	CC	CC	CC	CC	CC	CC	TT	NN	CC	CC	CC	CC	TT	CC	CC	TT	CC
Chr04_16094283	NA	4	16094283	NA	NA	NA	NA	NA	NA	NA	TT	TT	TT	TT	TT	TT	TT	TT	TT	TT	TT	TT	TT	TT	TT	TT	TT	TT	CC	TT	TT	TT	TT	TT	TT	TT	TT	TT	CC	NN	TT	TT	TT	TT	NN	TT	TT	CC	TT
Chr04_16197417	NA	4	16197417	NA	NA	NA	NA	NA	NA	NA	CC	CC	TT	CC	CC	CC	CC	CC	CC	CC	CC	CC	TT	CC	CC	CC	NN	CC	CC	CC	CC	CC	CC	CC	CC	CC	CC	CC	CC	CC	CC	CC	CC	CC	CC	CC	CC	CC	CC
Chr04_16197526	NA	4	16197526	NA	NA	NA	NA	NA	NA	NA	AA	AA	AA	AA	AA	AA	AA	AA	AA	AA	AA	AA	AA	AA	AA	AA	NN	AA	NN	AA	AA	AA	AA	AA	AA	AA	AA	AA	GG	AA	AA	AA	AA	AA	GG	AA	AA	GG	AA
Chr04_16246490	NA	4	16246490	NA	NA	NA	NA	NA	NA	NA	TT	TT	TT	TT	TT	TT	TT	TT	TT	TT	TT	TT	TT	CC	TT	TT	TT	TT	CC	TT	CC	TT	TT	TT	TT	TT	CC	TT	CC	TT	TT	CC	CC	CC	NN	TT	TT	CC	TT
Chr04_16246525	NA	4	16246525	NA	NA	NA	NA	NA	NA	NA	CC	CC	CC	CC	CC	CC	CC	CC	CC	CC	CC	CC	CC	AA	CC	CC	CC	CC	AA	CC	NN	CC	CC	CC	CC	CC	NN	CC	NN	CC	CC	AA	AA	AA	NN	CC	CC	AA	CC
Chr04_16246581	NA	4	16246581	NA	NA	NA	NA	NA	NA	NA	AA	AA	AA	AA	AA	AA	AA	AA	AA	AA	AA	AA	AA	GG	AA	AA	AA	AA	GG	AA	GG	AA	AA	AA	AA	AA	GG	AA	GG	AA	AA	GG	GG	GG	GG	AA	AA	GG	AA
Chr04_16406249	NA	4	16406249	NA	NA	NA	NA	NA	NA	NA	AA	AA	AA	AA	AA	AA	AA	AA	AA	AA	AA	AA	AA	AA	AA	AA	AA	AA	GG	AA	AA	AA	AA	AA	AA	AA	AA	AA	GG	NN	AA	AA	AA	AA	GG	AA	AA	GG	AA
Chr04_16406924	NA	4	16406924	NA	NA	NA	NA	NA	NA	NA	TT	TT	TT	TT	TT	TT	TT	TT	TT	TT	TT	TT	TT	TT	TT	TT	TT	TT	AA	TT	TT	TT	TT	TT	TT	TT	TT	TT	AA	TT	TT	TT	TT	TT	TA	TT	TT	NN	TT
Chr04_16974748	NA	4	16974748	NA	NA	NA	NA	NA	NA	NA	TT	TT	TT	TT	TT	TT	TT	TT	TT	TT	TT	TT	TT	CC	TT	TT	TT	NN	NN	TT	CC	TT	TT	TT	TT	TT	NN	TT	NN	TT	TT	NN	NN	CC	CC	TT	TT	NN	TT
Chr04_16974874	NA	4	16974874	NA	NA	NA	NA	NA	NA	NA	CC	CC	CC	CC	CC	CC	CC	CC	CC	CC	CC	CC	CC	CC	CC	CC	CC	CC	TT	CC	CC	CC	CC	CC	CC	CC	CC	CC	TT	CC	CC	CC	CC	CC	TT	CC	CC	NN	CC
Chr04_16974875	NA	4	16974875	NA	NA	NA	NA	NA	NA	NA	GG	GG	GG	GG	GG	GG	GG	GG	GG	GG	GG	GG	GG	AA	GG	GG	GG	GG	GG	GG	GG	GG	GG	GG	GG	GG	NN	GG	GG	GG	GG	AA	AA	AA	GG	GG	GG	GG	GG
Chr04_17618662	NA	4	17618662	NA	NA	NA	NA	NA	NA	NA	GG	GG	GG	GG	GG	GG	GG	GG	GG	GG	GG	GG	GG	GG	GG	GG	GG	GG	AA	GG	GG	GG	GG	GG	GG	GG	GG	GG	AA	GG	GG	NN	GG	GG	AA	GG	GG	AA	GG
Chr04_17618679	NA	4	17618679	NA	NA	NA	NA	NA	NA	NA	CC	CC	CC	CC	CC	CC	CC	CC	CC	CC	CC	CC	CC	CC	CC	CC	CC	CC	TT	CC	CC	CC	CC	CC	CC	CC	CC	CC	TT	CC	CC	NN	CC	CC	TT	CC	CC	TT	CC
Chr04_17618710	NA	4	17618710	NA	NA	NA	NA	NA	NA	NA	GG	GG	GG	GG	GG	GG	GG	GG	GG	GG	GG	GG	GG	AA	GG	GG	GG	GG	GG	GG	AA	GG	GG	GG	GG	GG	AA	GG	GG	GG	GG	NN	AA	AA	GG	GG	GG	GG	GG
Chr04_17908962	NA	4	17908962	NA	NA	NA	NA	NA	NA	NA	GG	GG	GG	GG	GG	GG	GG	GG	NN	GG	NN	GG	GG	GG	GG	NN	GG	GG	AA	GG	GG	GG	GG	GG	GG	GG	GG	GG	AA	GG	GG	NN	GG	GG	AA	GG	GG	AA	GG
Chr04_17936132	NA	4	17936132	NA	NA	NA	NA	NA	NA	NA	GG	GG	GG	GG	GG	GG	GG	GG	GG	GG	GG	GG	GG	NN	GG	GG	GG	GG	GG	GG	AA	GG	GG	GG	GG	NN	AA	GG	GG	GG	GG	AA	AA	AA	GG	GG	GG	GG	GG
Chr04_17965962	NA	4	17965962	NA	NA	NA	NA	NA	NA	NA	AA	AA	AA	AA	AA	AA	AA	AA	AA	AA	AA	AA	AA	AA	AA	AA	AA	AA	GG	AA	AA	AA	AA	AA	AA	AA	AA	AA	GG	AA	AA	AA	AA	AA	GG	AA	AA	GG	AG
Chr04_17976642	NA	4	17976642	NA	NA	NA	NA	NA	NA	NA	CC	CC	CC	CC	CC	CC	CC	CC	CC	CC	CC	CC	CC	CC	CC	CC	CC	CC	NN	CC	CC	CC	CC	CC	CC	CC	CC	CC	NN	CC	CC	CC	CC	CC	TT	CC	CC	TT	CC
Chr04_17976694	NA	4	17976694	NA	NA	NA	NA	NA	NA	NA	GG	GG	GG	GG	GG	GG	GG	GG	GG	GG	GG	GG	GG	CC	GG	GG	GG	GG	GG	GG	NN	GG	GG	GG	GG	GG	CC	GG	GG	GG	GG	NN	CC	CC	GG	GG	GG	GG	GG
Chr04_17976746	NA	4	17976746	NA	NA	NA	NA	NA	NA	NA	GG	GG	GG	GG	GG	GG	GG	GG	GG	GG	GG	GG	GG	GG	GG	GG	GG	GG	NN	GG	NN	GG	GG	GG	GG	GG	GG	GG	NN	GG	GG	NN	GG	GG	AA	GG	GG	AA	GG
Chr04_18112413	NA	4	18112413	NA	NA	NA	NA	NA	NA	NA	CC	CC	CC	CC	CC	CC	CC	CC	NN	CC	CC	CC	CC	TT	CC	CC	CC	CC	CC	CC	NN	CC	CC	CC	CC	NN	TT	CC	CC	CC	NN	TT	TT	TT	CC	CC	CC	CC	CC
Chr04_18290664	NA	4	18290664	NA	NA	NA	NA	NA	NA	NA	CC	CC	CC	CC	CC	CC	CC	CC	CC	CC	CC	CC	CC	TT	CC	CC	CC	CC	TT	CC	TT	CC	CC	CC	CC	CC	TT	CC	TT	CC	CC	TT	TT	TT	TT	CC	CC	TT	CC
Chr04_18293884	NA	4	18293884	NA	NA	NA	NA	NA	NA	NA	AA	AA	AA	AA	AA	AA	AA	AA	AA	AA	AA	GG	AA	GG	AA	AA	AA	AA	NN	GG	NN	GG	AA	AA	AA	GG	GG	GG	NN	AA	GG	NN	GG	NN	AA	GG	AA	GG	AA
[truncated: 9,862 more rows]
[truncated: 216 more columns]
