# Supplementary material for: Identification of candidate genes for soybean seed coat-related traits using QTL mapping and GWAS
Source: Front Plant Sci. 2023 Jun 13;14:1190503. doi: 10.3389/fpls.2023.1190503 (PMC10293793; doi:10.3389/fpls.2023.1190503)
Supplement: Supplementary file 3 [file Table_10.xlsx]

## Sheet: Sheet1
Table.S10 Genotype of RILs
	Chr	Loc	REF	Effective_sample_number	Number_of_samples_with_SNP	Z1	Z10	Z100	Z101	Z102	Z103	Z104	Z105	Z106	Z108	Z109	Z11	Z110	Z111	Z112	Z113	Z114	Z115	Z116	Z117	Z118	Z119	Z12	Z120	Z121	Z122	Z123	Z124	Z125	Z126	Z127	Z128	Z129	Z13	Z130	Z131	Z132	Z133	Z134	Z135	Z136	Z137	Z138	Z139
71	Chr01	123502	G	154	81	AA	AA	GG	AA	GG	AA	GG	-	-	GG	AA	AA	GG	GG	AA	-	-	GG	-	-	GG	-	GG	AA	AA	-	GG	AA	GG	AA	GG	GG	AA	AA	-	AA	GG	AA	GG	-	GG	-	GG	-
173	Chr01	369910	C	156	76	AA	AA	CC	-	CC	AA	CC	AA	CC	CC	AA	AA	CC	CC	AA	AA	AA	CA	-	AA	CC	AA	CC	AA	AA	AA	CC	CA	CC	AA	CC	CC	AA	AA	AA	AA	CC	AA	CC	CC	CC	CC	CC	CC
194	Chr01	386130	G	176	76	GG	GG	TT	GG	TT	GG	TT	GG	TT	TT	GG	GG	TT	TT	GG	GG	GG	TT	GG	GG	TT	GG	TT	GG	GG	GG	TT	GG	TT	GG	-	TT	GG	GG	GG	GG	-	GG	TT	-	-	TT	TT	GG
245	Chr01	469930	A	180	95	GG	GG	AA	GG	AA	GG	AA	GG	AA	AA	GG	GG	AA	AA	GG	GG	-	AA	GG	GG	AA	-	AA	GG	GG	GG	AA	GG	AA	GG	AA	AA	GG	GG	GG	GG	AA	GG	AA	AA	AA	AA	AA	AA
273	Chr01	528621	G	167	90	AA	GA	GG	-	GG	AA	GG	-	GG	GG	AA	AA	-	GG	AA	AA	AA	GG	-	AA	GG	-	GG	-	AA	AA	GG	AA	GG	AA	GA	GG	AA	AA	AA	AA	GG	-	-	GG	GG	GG	-	-
329	Chr01	683307	T	184	100	GG	TT	TT	GG	TT	GG	TT	GG	TT	TT	GG	GG	TT	TT	GG	GG	GG	TT	GG	GG	TT	GG	TT	GG	GG	GG	TT	GG	TT	GG	TT	TT	GG	GG	GG	GG	TT	GG	TT	TT	TT	TT	TT	GG
338	Chr01	768506	C	184	99	TT	CT	CC	TT	CC	TT	CC	TT	CC	CC	TT	TT	CC	CC	TT	TT	TT	CC	CC	TT	CC	TT	CC	TT	TT	CC	CC	TT	CC	TT	CT	CC	TT	TT	TT	TT	CC	TT	CC	CC	CC	CC	CC	CC
342	Chr01	810900	T	185	100	TT	TT	TT	TT	TT	AA	TT	TT	TT	TT	AA	AA	TT	TT	AA	AA	AA	TT	TT	AA	TT	AA	TT	AA	AA	TT	TT	AA	TT	AA	TT	TT	AA	AA	AA	AA	TT	AA	TT	TT	TT	TT	TT	AA
369	Chr01	869713	G	153	70	GG	GG	-	-	-	AA	GG	GG	GG	GG	AA	AA	GG	GG	-	AA	AA	GG	GG	-	AA	AA	GG	AA	AA	GG	GG	AA	GG	-	GG	GG	-	AA	AA	-	GG	-	GG	GG	GG	GG	GG	AA
370	Chr01	869724	G	153	70	GG	GG	-	-	-	AA	GG	GG	GG	GG	AA	AA	GG	GG	-	AA	AA	GG	GG	-	AA	AA	GG	AA	AA	GG	GG	AA	GG	-	GG	GG	-	AA	AA	-	GG	-	GG	GG	GG	GG	GG	AA
380	Chr01	890127	A	181	101	AA	AA	AA	GG	AA	GG	AA	AA	AA	AA	GG	GG	GG	AA	GG	GG	GG	-	AA	GG	AA	GG	AA	GG	GG	AA	AA	GG	AA	GG	AA	AA	GG	GG	GG	GG	AA	GG	AA	AA	AA	AA	AA	GG
396	Chr01	935824	G	182	100	GG	GG	GG	CC	GG	-	GG	GG	GG	GG	-	CC	CC	GG	CC	CC	CC	GG	GG	CC	GG	CC	GG	CC	CC	GG	GG	CC	GG	CC	GG	GG	CC	CC	CC	CC	GG	CC	GG	GG	GG	GG	GG	CC
446	Chr01	1039348	T	176	83	TT	TT	TT	-	TT	CC	TT	TT	TT	TT	CC	-	CC	TT	CC	CC	CC	TT	TT	CC	TT	-	TT	CC	CC	TT	TT	-	TT	CC	TT	TT	-	CC	CC	CC	TT	CC	TT	TT	TT	TT	TT	TT
447	Chr01	1039374	A	184	95	AA	AA	AA	-	AA	CC	AC	AA	AA	AA	CC	CC	CC	AA	CC	CC	CC	AA	AA	CC	AA	CC	AA	CC	CC	AA	AA	CC	AA	CC	AA	AA	CC	CC	CC	CC	AA	CC	AA	AA	AA	AA	AA	CC
451	Chr01	1064059	G	178	89	GG	GG	GG	TT	GG	TT	GG	GG	GG	GG	TT	TT	TT	GG	TT	TT	TT	GG	-	TT	-	TT	GG	TT	TT	GG	GG	TT	GG	TT	GG	GG	TT	TT	TT	TT	GG	TT	GG	GG	GG	GG	GG	GG
504	Chr01	1338361	G	180	83	AA	AA	AA	GG	AA	GG	AA	GG	AA	AA	GG	GG	GG	AA	GG	GG	GG	AA	AA	GG	AA	GG	AA	GG	GG	AA	-	GG	AA	GG	-	AA	GG	GG	GG	GG	AA	GG	AA	AA	AA	-	AA	GG
505	Chr01	1338391	A	177	80	GG	GG	GG	AA	GG	AA	GG	AA	GG	GG	AA	AA	AA	GG	AA	AA	AA	GG	GG	AA	GG	AA	GG	AA	AA	GG	-	AA	GG	AA	-	GG	AA	AA	AA	AA	GG	AA	GG	GG	GG	-	GG	AA
511	Chr01	1482036	A	183	87	GG	GG	GG	AA	GG	AA	AA	AA	GG	GG	AA	AA	AA	GG	AA	AA	AA	GG	GG	AA	GG	AA	GG	GG	AA	GG	AA	AA	GG	-	GG	GG	AA	AA	AA	AA	GG	AA	GG	GG	GG	GG	GG	AA
514	Chr01	1482464	T	181	82	CC	CC	CC	TT	CC	TT	TT	TT	CC	CC	TT	TT	TT	CC	-	TT	TT	CC	CC	TT	CC	TT	CC	TT	TT	CC	TT	TT	CC	TT	CC	CC	TT	TT	TT	TT	CC	TT	CC	CC	CC	CC	CC	TT
542	Chr01	1528978	A	165	77	AA	AA	AA	-	AA	GG	-	GG	-	AA	-	GG	GG	AA	-	GG	GG	AA	AA	GG	AA	GG	AA	-	GG	AA	GG	GG	AA	-	AA	AA	GG	GG	-	-	AA	-	AA	AA	AA	AA	AA	GG
602	Chr01	1818967	G	182	84	AA	AA	AA	GG	-	GG	GG	GG	AA	AA	GG	GG	GG	AA	GG	GG	GG	AA	AA	GG	AA	GG	GA	GG	GG	AA	GG	GG	AA	GG	AA	AA	GG	GG	GG	GG	-	GG	AA	GG	AA	AA	AA	GG
669	Chr01	2001706	A	156	62	AA	AA	AA	GG	AA	GG	-	-	-	AA	-	GG	AA	AA	-	AA	GG	AA	AA	-	AA	GG	AA	-	-	AA	-	-	AA	GG	AA	AA	GG	-	GG	-	AA	GG	AA	AA	AA	AA	GG	AA
670	Chr01	2001726	G	155	62	GG	GG	GG	AA	GG	AA	-	-	-	GG	-	AA	-	GG	-	GG	AA	GG	GG	-	GG	AA	GG	-	-	GG	-	-	GG	AA	GG	GG	AA	-	AA	-	GG	AA	GG	GG	GG	GG	AA	GG
695	Chr01	2122738	T	179	90	TT	TT	TT	CC	TT	CC	CC	CC	TT	TT	CC	CC	TT	TT	CC	CC	CC	TT	TT	CC	CC	CC	TT	TT	CC	TT	CC	CC	TT	CC	TT	TT	CC	CC	CC	CC	TT	CC	TT	TT	TT	TT	CC	CC
709	Chr01	2211277	A	172	80	AA	AA	AA	CC	AA	AA	CC	CC	AA	AA	CC	AA	AA	AA	CC	CC	CC	AA	AA	CC	CC	CC	AA	AA	CC	AA	AC	CC	AA	CC	AA	AA	CC	CC	AC	-	AA	CC	AA	AA	AA	AA	-	-
716	Chr01	2236768	C	151	61	CC	CC	CC	-	CC	GG	-	GG	CC	CC	-	CC	CC	CC	-	GG	GG	CC	CC	GG	GG	GG	CC	CC	GG	CC	GG	GG	CC	-	CC	CC	CC	-	-	GG	CC	GG	CC	CC	CC	CC	-	GG
802	Chr01	2530938	C	166	92	GG	GG	CC	CC	GG	CC	GG	GG	-	CC	CC	GG	GG	GG	CC	CC	GG	GG	CC	GG	GG	CC	GG	GG	GG	GG	GG	CC	GG	CC	-	CC	CC	GG	CC	CC	GG	CC	GG	GG	CC	GG	-	-
827	Chr01	2602071	A	185	96	AA	AA	AA	GG	AA	GG	GG	AA	AA	AA	GG	AA	AA	AA	GG	GG	GG	GG	AA	GG	GG	GG	AA	AA	AA	AA	GG	GG	AA	GG	AA	AA	GG	GG	GG	GG	AA	GG	AA	AA	AA	AA	GG	GG
828	Chr01	2602080	C	182	92	CC	CC	CC	TT	CC	TT	TT	CC	CC	CC	TT	CC	CC	CC	TT	TT	TT	TT	CC	TT	-	TT	CC	CC	CC	CC	-	TT	CC	TT	CC	CC	TT	TT	TT	TT	CC	TT	CC	CC	CC	CC	TT	TT
849	Chr01	2766051	A	182	88	AA	AA	AA	CC	AA	CC	CC	AA	AA	AA	CC	AA	AA	AA	CC	CC	AA	CC	-	AA	CC	CC	AA	AA	AA	AA	CC	AA	AA	AC	AA	AA	CC	CC	CC	CC	AA	CC	AA	AA	AA	AA	CC	AA
850	Chr01	2766191	G	184	87	GG	GG	GG	TT	GG	TT	TT	TT	GG	GG	TT	GG	GG	GG	TT	TT	GG	TT	GG	GG	TT	-	GG	GG	GG	GG	TT	GG	GG	TT	GG	GG	TT	TT	TT	TT	GG	TT	GG	GG	GG	GG	TT	GG
854	Chr01	2771348	T	159	65	TT	TT	TT	AA	TT	-	AA	TT	TT	TT	-	TT	TT	TT	-	-	TT	-	TT	TT	AA	-	TT	TT	TT	TT	AA	TT	TT	-	TT	TT	AA	AA	-	-	TT	-	TT	TT	TT	TT	TA	AA
859	Chr01	2885098	C	177	80	CC	CC	CC	TT	CC	TT	TT	CT	CC	CC	CC	CC	CC	CC	TT	TT	CC	TT	CC	CC	TT	TT	CC	CC	CC	CC	TT	CC	CC	TT	CC	CC	TT	TT	CC	TT	CC	TT	CC	CC	CC	CC	TT	CC
865	Chr01	2986166	A	178	87	AA	AA	-	GG	AA	GG	GG	AA	-	AA	AA	AA	AA	AA	GG	GG	AA	GG	-	AA	GG	-	AA	AA	AA	AA	GG	AA	AA	GG	AA	AA	GG	GG	GG	GG	AA	GG	AA	AA	AA	AA	GG	GG
895	Chr01	3137444	T	172	80	TT	TT	TT	-	TT	GG	-	TG	TT	TT	TT	TT	TT	TT	TT	GG	TT	GG	TT	TT	GG	GG	TT	TT	GG	TT	GG	TT	GG	GG	TT	TT	GG	GG	GG	GG	TT	-	TT	TT	TT	TT	GG	GG
901	Chr01	3160203	T	174	81	TT	-	TT	-	TT	CC	CC	-	TT	TT	TT	TT	TT	TT	CC	CC	TT	CC	-	TT	CC	CC	TT	TT	CC	TT	CC	TT	CC	CC	TT	TT	-	CC	-	CC	TT	CC	TT	TT	TT	TT	-	CC
902	Chr01	3160214	C	174	81	CC	-	CC	-	CC	TT	TT	-	CC	CC	CC	CC	CC	CC	TT	TT	CC	TT	-	CC	TT	TT	CC	CC	TT	CC	TT	CC	TT	TT	CC	CC	-	TT	-	TT	CC	TT	CC	CC	CC	CC	-	TT
903	Chr01	3160218	C	174	81	CC	-	CC	-	CC	GG	GG	-	CC	CC	CC	CC	CC	CC	GG	GG	CC	GG	-	CC	GG	GG	CC	CC	GG	CC	GG	CC	GG	GG	CC	CC	-	GG	-	GG	CC	GG	CC	CC	CC	CC	-	GG
904	Chr01	3160395	T	181	84	TT	TT	TT	AA	TT	AA	AA	TT	TT	TT	TT	TT	TT	TT	AA	AA	TT	AA	-	TT	AA	AA	TT	TT	AA	TT	AA	TT	AA	AA	TT	TT	AA	AA	AA	AA	TT	AA	TT	TT	TT	TT	AA	AA
930	Chr01	3203962	G	180	82	GG	GG	GG	-	-	AA	AA	GG	GG	GG	GG	GG	GG	GG	AA	AA	GG	AA	-	GG	AA	AA	GG	GG	AA	GA	AA	GG	AA	AA	GG	GG	AA	AA	AA	AA	GG	AA	GG	GG	GG	GG	AA	GG
939	Chr01	3259965	C	166	80	CC	-	-	GG	CC	GG	-	GG	CC	CC	CC	CC	CC	CC	GG	GG	CC	GG	-	CC	GG	GG	CC	CC	-	CC	-	CC	GG	GG	CC	CC	GG	GG	GG	GG	CC	GG	CC	CC	CC	-	-	GG
951	Chr01	3281305	G	173	73	GG	GG	GG	AA	GG	-	AA	AA	GG	GG	GG	GG	GG	GG	GA	AA	GG	AA	GG	GG	AA	-	GG	GG	-	GG	AA	GG	GG	-	GG	GG	AA	AA	AA	AA	GG	AA	GG	GG	GG	GG	AA	GG
952	Chr01	3281308	T	173	77	TT	TT	TT	CC	TT	-	CC	CC	TT	TT	TT	TT	TT	TT	TC	CC	TT	CC	TT	TT	CC	-	TT	TT	-	TT	CC	TT	TT	-	TT	TT	CC	CC	CC	CC	TT	CC	TT	TT	TT	TT	CC	TT
1002	Chr01	3385157	T	184	84	TT	TT	TT	AA	TT	AA	AA	AA	TT	TT	TT	TT	TT	TT	AA	AA	TT	AA	TT	TT	AA	-	TT	TT	AA	TT	AA	TT	AA	AA	TT	TT	TA	AA	AA	AA	TT	AA	TT	TT	TT	TT	AA	TT
1003	Chr01	3385166	A	184	84	AA	AA	AA	TT	AA	TT	TT	TT	AA	AA	AA	AA	AA	AA	TT	TT	AA	TT	AA	AA	TT	-	AA	AA	TT	AA	TT	AA	TT	TT	AA	AA	AT	TT	TT	TT	AA	TT	AA	AA	AA	AA	TT	AA
1058	Chr01	3424353	G	154	78	TT	TT	-	GG	TT	GG	-	TT	TT	-	TT	TT	TT	GG	GG	-	TT	-	TT	TT	GG	-	TT	-	GG	-	-	TT	GG	-	-	TT	GG	GG	GG	GG	TT	GG	TT	TT	-	TT	GG	GG
1143	Chr01	3743636	A	184	98	GG	GG	GG	AA	GG	AA	AA	GG	GG	GG	GG	GG	GG	AA	AA	GG	GG	AA	GG	GG	AA	AA	GG	GG	AA	GG	AA	AA	AA	AA	GG	GG	AA	AA	AA	AA	GG	AA	GG	GG	GG	GG	AA	AA
1207	Chr01	3805669	G	180	80	GG	GG	GG	AA	GG	AA	AA	GG	GG	GG	GG	GG	GG	GG	AA	GG	GG	AA	GG	GG	AA	AA	GG	GG	AA	GG	AA	AA	AA	-	GG	GG	AA	AA	AA	-	GG	AA	GG	GG	GG	GG	AA	GG
1447	Chr01	4676372	C	162	74	CC	CC	CC	CC	CC	-	-	-	CC	CC	CC	CC	CC	-	TT	CC	CC	TT	CC	CC	TT	TT	CC	CC	CC	CC	TT	TT	TT	TT	CC	-	-	TT	TT	CC	CC	-	CC	CC	CC	CC	-	TT
1448	Chr01	4676575	C	149	67	CC	CC	CC	CC	-	TT	-	-	CC	CC	CC	CC	CC	-	-	CC	CC	TT	CC	-	-	-	CC	-	-	CC	-	TT	TT	TT	CC	CC	TT	TT	TT	TT	CC	TT	-	-	CC	CC	TT	CC
1467	Chr01	4781483	A	166	71	AA	AA	AA	CC	AA	CC	CC	CC	AA	AA	AA	AA	AC	AA	CC	AA	AA	CC	AA	AA	AA	CC	AA	AA	AA	AA	CC	CC	-	CC	AA	AA	-	CC	CC	-	AA	CC	AA	AA	AA	AA	CC	AA
1468	Chr01	4781484	A	166	71	AA	AA	AA	CC	AA	CC	CC	CC	AA	AA	AA	AA	AC	AA	CC	AA	AA	CC	AA	AA	AA	CC	AA	AA	AA	AA	CC	CC	-	CC	AA	AA	-	CC	CC	-	AA	CC	AA	AA	AA	AA	CC	AA
1554	Chr01	5270158	T	180	84	TT	TT	TT	TT	TT	AA	AA	AA	TT	TT	TT	TT	TT	TT	-	TT	TT	AA	TT	TT	TT	AA	TT	TT	TT	TT	AA	AA	AA	AA	TT	TT	AA	AA	AA	AA	AA	AA	TT	TT	TT	TT	AA	TT
1616	Chr01	5510251	A	177	85	AA	AA	AA	AA	AA	GG	GG	GG	-	AA	AA	AA	AA	AA	GG	AA	AA	GG	-	AA	AA	GG	AA	AA	AA	AA	GG	GG	GG	GG	AA	AA	GG	GG	GG	GG	GG	GG	AA	AA	AA	AA	GG	GG
1656	Chr01	5689603	G	184	86	GG	GG	GG	GG	GG	AA	AA	AA	GG	GG	GG	GG	GG	GG	AA	GG	GG	AA	GG	GG	GG	AA	GG	GG	GG	GG	AA	AA	AA	AA	GG	GG	AA	AA	AA	AA	AA	AA	GG	GG	GG	GG	AA	AA
1657	Chr01	5689610	G	184	86	GG	GG	GG	GG	GG	TT	TT	TT	GG	GG	GG	GG	GG	GG	TT	GG	GG	TT	GG	GG	GG	TT	GG	GG	GG	GG	TT	TT	TT	TT	GG	GG	TT	TT	TT	TT	TT	TT	GG	GG	GG	GG	TT	TT
1823	Chr01	6580342	G	147	61	GG	GG	GG	GG	-	-	-	-	-	GG	-	GG	GG	GG	GG	GG	-	-	-	GG	GG	AA	GG	GG	GG	GG	-	AA	GG	-	GG	GG	-	AA	-	AA	AA	-	GG	-	GG	GG	-	GG
1878	Chr01	6698903	A	149	71	AA	-	AA	AA	-	GG	-	-	-	AA	AA	AA	AA	-	-	-	AA	GG	-	-	AA	GG	AA	AA	AA	-	GG	GG	GG	-	AA	AA	-	GG	-	GG	-	-	-	AA	AA	AA	-	-
1953	Chr01	7338855	A	181	88	AA	AA	AA	AA	AA	CC	-	CC	AA	AA	AA	AA	AA	CC	CC	AA	AA	CC	-	AA	AA	AA	AA	AA	AA	AA	CC	CC	CC	CC	AA	AA	CC	CC	CC	CC	CC	CC	AA	AA	AA	AA	CC	CC
1960	Chr01	7408091	A	167	73	AA	AA	AA	AA	AA	TT	-	TT	AA	TT	AA	AA	AA	TT	TT	AA	AA	-	AA	AA	AA	AA	AA	AA	-	AA	TT	TT	TT	TT	AA	AA	TT	TT	TT	-	TT	TT	-	AA	AA	AA	TT	AA
2087	Chr01	7916687	A	159	75	AA	AA	AA	AA	-	AA	-	-	-	GG	AA	AA	AA	GG	-	AA	-	-	-	AA	-	AA	AA	AA	AA	AA	GG	GG	-	-	AA	AA	GG	GG	GG	-	-	GG	AA	-	AA	AA	-	GG
2088	Chr01	7916698	C	154	75	CC	CC	-	CC	-	CC	-	-	-	TT	CC	CC	CC	TT	-	CC	-	-	-	-	-	CC	CC	CC	CC	CC	TT	TT	-	-	CC	-	TT	TT	TT	-	-	TT	CC	-	CC	-	-	TT
2089	Chr01	7916722	C	156	71	CC	CC	CC	CC	CC	CC	-	-	-	TT	CC	CC	CC	TT	-	CC	-	-	-	CC	-	CC	CC	CC	CC	CC	TT	TT	-	-	CC	CC	TT	TT	TT	-	-	TT	CC	-	CC	CC	-	TT
2111	Chr01	7947069	A	161	77	AA	AA	AA	AA	AA	AA	GG	-	AA	GG	AA	AA	AA	GG	-	AA	AA	AA	-	AA	AA	AA	AA	AA	-	AA	-	-	-	GG	AA	AA	-	GG	-	-	GG	GG	AA	-	-	AA	GG	GG
2164	Chr01	8170916	A	164	89	AA	AA	-	AA	AA	AA	AA	AA	AA	AA	-	AG	AA	-	AA	AA	AA	AA	-	-	AA	-	AG	AG	AA	AA	-	AA	-	AA	GG	AA	-	AA	AA	-	-	AA	AA	AA	AA	AA	AA	AA
2252	Chr01	8504164	T	171	80	TT	TT	TT	TT	TT	TT	-	CC	TT	CC	TT	TT	TT	CC	CC	TT	TT	CC	TT	TT	TT	-	TT	TT	TT	TT	CC	CC	CC	CC	TT	TT	CC	CC	CC	CC	CC	CC	TT	TT	TT	TT	CC	-
2253	Chr01	8520987	C	181	85	CC	CC	CC	CC	-	CC	TT	TT	CC	TT	CC	CC	CC	TT	TT	CC	CC	TT	CC	CC	CC	CC	CC	CC	CC	CC	TT	TT	TT	TT	CC	CC	TT	TT	-	-	TT	TT	CC	CC	CC	CC	TT	TT
2255	Chr01	8525126	A	184	93	AA	AA	AA	AA	AA	AA	CC	CC	AA	CC	AA	AA	AA	CC	CC	AA	AA	CC	AA	AA	AA	AA	AA	AA	AA	AA	CC	CC	CC	CC	AA	CC	CC	CC	CC	CC	CC	CC	AA	AA	AA	AA	CC	CC
2325	Chr01	8834442	C	160	72	CC	CC	CC	CC	CC	GG	GG	GG	CC	-	CC	CC	CC	GG	GG	CC	-	-	-	CC	CC	CC	CC	CC	CC	CC	-	GG	GG	GG	CC	-	GG	GG	GG	GG	GG	-	CC	CC	CC	CC	GG	CC
2326	Chr01	8834448	G	161	72	GG	GG	GG	GG	GG	AA	AA	AA	GG	-	GG	GG	GG	AA	AA	GG	-	-	-	GG	GG	GG	GG	GG	GG	GG	-	AA	AA	AA	GG	-	AA	AA	AA	AA	AA	-	GG	GG	GG	GG	AA	GG
2426	Chr01	9280914	C	183	84	CC	CC	CC	CC	CC	GG	GG	GG	CC	GG	CC	CC	CC	GG	GG	CC	CC	GG	CC	CC	CC	CC	CC	CC	CC	CC	GG	GG	GG	GG	CC	CC	GG	GG	GG	GG	GG	GG	CC	CC	CC	CC	GG	CC
2429	Chr01	9325845	T	169	78	TT	TT	TT	TT	-	AA	AA	AA	TT	-	TT	TT	TT	AA	AA	TT	-	AA	TT	TT	TT	-	TT	TT	TT	TT	AA	AA	AA	AA	TT	TT	AA	AA	AA	AA	AA	AA	TT	-	TT	-	-	TT
2436	Chr01	9393723	G	183	85	GG	GG	GG	GG	-	AA	AA	AA	GG	AA	GG	GG	GG	AA	AA	GG	GG	AA	GG	GG	GG	GG	GG	GG	GG	GG	AA	AA	AA	-	GG	GG	AA	AA	AA	AA	AA	AA	GG	GG	GG	GG	AA	GG
2464	Chr01	9684071	G	162	73	GG	GG	GG	GG	GG	-	AA	-	-	-	GG	GG	GG	AA	AA	GG	GG	-	GG	-	GG	-	GG	GG	GG	GG	-	AA	AA	AA	-	GG	-	AA	AA	AA	AA	AA	GG	GG	GG	-	AA	GG
2465	Chr01	9684072	C	162	73	CC	CC	CC	CC	CC	-	TT	-	-	-	CC	CC	CC	TT	TT	CC	CC	-	CC	-	CC	-	CC	CC	CC	CC	-	TT	TT	TT	-	CC	-	TT	TT	TT	TT	TT	CC	CC	CC	-	TT	CC
2466	Chr01	9684078	C	162	73	CC	CC	CC	CC	CC	-	TT	-	-	-	CC	CC	CC	TT	TT	CC	CC	-	CC	-	CC	-	CC	CC	CC	CC	-	TT	TT	TT	-	CC	-	TT	TT	TT	TT	TT	CC	CC	CC	-	TT	CC
2470	Chr01	9704616	G	152	64	GG	GG	-	-	GG	-	-	AA	GG	-	GG	GG	GG	AA	AA	GG	GG	AA	-	GG	-	GG	GG	GG	-	-	AA	AA	AA	-	GG	GG	AA	AA	AA	AA	-	-	GG	-	GG	-	-	-
2471	Chr01	9704647	G	154	66	GG	GG	-	-	GG	-	-	AA	GG	-	GG	GG	GG	AA	AA	GG	GG	AA	-	GG	-	GG	GG	GG	-	-	AA	AA	AA	-	GG	GG	AA	AA	AA	AA	-	-	GG	-	GG	-	-	-
2585	Chr01	10136238	T	168	73	TT	TT	TT	TT	TT	AA	AA	AA	TT	AA	TT	TT	TT	AA	AA	TT	TT	AA	-	TT	TT	TT	TT	TT	TT	TT	AA	AA	AA	AA	TT	TT	AA	-	AA	AA	AA	AA	AA	TT	TT	TT	AA	-
2644	Chr01	10502859	C	155	68	CC	CC	CC	CC	CC	TT	-	-	CC	TT	CC	CC	CC	TT	-	CC	CC	-	CC	CC	CC	CC	CC	CC	CC	CC	TT	-	-	TT	-	CC	TT	TT	-	-	-	TT	CC	-	CC	CC	TT	-
2758	Chr01	11130443	G	176	81	GG	GG	-	-	GG	AA	AA	AA	GG	AA	GG	GG	GG	AA	AA	GG	GG	AA	-	GG	GG	GG	GG	GG	GG	GG	AA	AA	AA	AA	GG	GG	AA	AA	AA	AA	AA	AA	GG	-	GG	GG	AA	-
2812	Chr01	11710439	T	173	77	TT	TT	TT	-	-	GG	GG	-	-	GG	-	TT	TT	GG	GG	TT	TT	GG	TT	TT	TT	TT	TT	TT	TT	TT	GG	GG	GG	GG	TT	TT	GG	GG	GG	GG	GG	GG	TT	TT	TT	TT	GG	TT
2915	Chr01	12440150	T	171	77	TT	TT	TT	TT	TT	-	-	CC	TT	CC	TT	TT	TT	CC	-	-	TT	CC	TT	-	TT	TT	TT	TT	-	TT	CC	CC	CC	CC	TT	TT	CC	CC	CC	CC	CC	CC	TT	TT	TT	TT	CC	TT
2916	Chr01	12440158	C	171	77	CC	CC	CC	CC	CC	-	-	TT	CC	TT	CC	CC	CC	TT	-	-	CC	TT	CC	-	CC	CC	CC	CC	-	CC	TT	TT	TT	TT	CC	CC	TT	TT	TT	TT	TT	TT	CC	CC	CC	CC	TT	CC
2917	Chr01	12440169	G	171	77	GG	GG	GG	GG	GG	-	-	AA	GG	AA	GG	GG	GG	AA	-	-	GG	AA	GG	-	GG	GG	GG	GG	-	GG	AA	AA	AA	AA	GG	GG	AA	AA	AA	AA	AA	AA	GG	GG	GG	GG	AA	GG
2923	Chr01	12440500	G	157	65	GG	GG	GG	GG	GG	AA	-	AA	-	AA	GG	GG	GG	AA	AA	GG	GG	AA	GG	GG	GG	-	GG	GG	GG	-	-	AA	AA	AA	GG	GG	-	AA	-	AA	AA	-	GG	GA	GG	-	AA	GG
2924	Chr01	12440522	G	158	66	GG	GG	GG	GG	GG	TT	-	TT	-	TT	GG	GG	GG	TT	TT	GG	GG	TT	GG	GG	GG	-	GG	GG	GG	-	-	TT	TT	TT	GG	GG	-	TT	-	TT	TT	TT	GG	GT	GG	-	TT	GG
2954	Chr01	12513364	G	167	67	GG	GG	GG	GG	-	-	-	-	GG	TT	GG	GG	GG	TT	-	GG	GG	TT	GG	GG	GG	GG	GG	GG	GG	GG	TT	-	TT	TT	GG	GG	TT	TT	-	-	TT	-	GG	GG	GG	GG	TT	GG
3057	Chr01	12899573	C	180	79	CC	CC	CC	CC	CC	TT	-	TT	CC	TT	CC	CC	CC	TT	TT	CC	CC	TT	CC	CC	CC	CC	CC	CC	CC	CC	TT	TT	TT	TT	CC	CT	CC	TT	TT	TT	TT	-	CC	CC	CC	CC	TT	CC
3128	Chr01	13455948	T	185	83	TT	TT	TT	TT	TT	CC	CC	CC	TT	CC	TT	TT	TT	CC	CC	TT	TT	CC	TT	TT	TT	TT	TT	TT	TT	TT	CC	CC	CC	CC	TT	TT	CC	CC	CC	CC	CC	CC	TT	TT	TT	TT	CC	CC
3162	Chr01	13635628	C	183	83	CC	CC	CC	CC	CC	TT	TT	TT	CC	TT	CC	CC	CC	TT	TT	CC	CC	TT	CC	CC	CC	CC	CC	CC	CC	CC	TT	TT	TT	-	CC	CC	TT	TT	TT	TT	TT	TT	CC	CC	CC	CC	TT	CC
3163	Chr01	13635647	T	184	87	TT	TT	TT	TT	TT	AA	AA	AA	TT	AA	TT	TT	TT	AA	AA	TT	TT	AA	TT	TT	TT	TT	TT	TT	TT	TT	AA	AA	AA	AA	TT	TT	AA	AA	AA	AA	AA	AA	TT	TT	TT	TT	AA	TT
3164	Chr01	13635695	G	184	83	GG	GG	GG	GG	GG	AA	AA	AA	GG	AA	GG	GG	GG	AA	AA	GG	GG	AA	GG	GG	GG	GG	GG	GG	GG	GG	AA	AA	AA	AA	GG	GG	AA	AA	AA	AA	AA	AA	GG	GG	GG	GG	AA	GG
3273	Chr01	14167215	A	148	75	AA	AA	-	AA	AA	GG	-	-	-	GG	-	AA	AA	GG	GG	-	-	-	-	-	-	AA	AA	AA	-	-	GG	GG	GG	GG	AA	AA	GG	GG	-	GG	GG	-	-	-	-	AA	GG	-
3278	Chr01	14201568	G	184	82	GG	GG	GG	GG	GG	CC	CC	CC	GG	CC	GG	GG	GG	CC	CC	GG	GG	CC	GG	GG	GG	GG	GG	GG	GG	GG	CC	CC	CC	CC	GG	GG	CC	CC	CC	CC	CC	CC	GG	GG	GG	GG	CC	GG
3281	Chr01	14219602	G	165	76	GG	GG	GG	GG	-	AA	AA	AA	GG	AA	GG	GG	-	-	AA	GG	GG	AA	GG	GG	GG	GG	GG	GG	GG	GG	AA	AA	-	AA	AA	-	AA	AA	AA	AA	AA	AA	GG	GG	GG	GG	AA	GG
3306	Chr01	14374821	G	165	66	GG	GG	GG	GG	GG	-	-	TT	GG	GT	GG	GG	GG	TT	TT	GG	GG	TT	GG	GG	GG	GG	GG	GG	GG	GG	-	TT	TT	TT	GG	GG	-	TT	TT	TT	-	TT	GG	GG	GG	GG	-	GG
3332	Chr01	14529398	C	181	81	CC	CC	CC	CC	CC	GG	GG	GG	CC	GG	CC	CC	CC	GG	GG	CC	CC	GG	-	CC	CC	CC	CC	CC	CC	CC	GG	GG	GG	GG	CC	CC	GG	GG	GG	GG	GG	GG	CC	CC	GG	CC	GG	CC
3392	Chr01	14784600	A	149	65	AA	-	-	AA	-	-	-	GG	-	-	-	AA	AA	GG	-	AA	AA	GG	-	AA	AA	-	AA	-	AA	AA	GG	GG	GG	GG	AA	AA	GG	GG	GG	-	A*	GG	-	AA	AA	-	GG	AA
3393	Chr01	14784620	T	175	76	TT	TT	TT	TT	TT	CC	CC	CC	TT	-	TT	TT	TT	CC	CC	TT	TT	CC	TT	TT	TT	TT	TT	TT	TT	TT	CC	CC	CC	CC	TT	TT	CC	CC	CC	-	TC	-	TT	TT	TT	TT	CC	TT
3400	Chr01	14785121	T	164	67	TT	TT	TT	-	-	-	-	AA	TT	AA	-	TT	TT	AA	AA	TT	TT	-	TT	TT	TT	TT	TT	TT	TT	-	AA	AA	AA	AA	TT	TT	AA	AA	AA	AA	AA	TT	TT	TT	TT	TT	AA	TT
3401	Chr01	14785217	T	158	67	TT	-	TT	-	TT	-	-	AA	-	AA	TT	TT	TT	AA	AA	TT	-	AA	-	-	TT	TT	TT	-	TT	TT	AA	AA	TT	AA	TT	TT	AA	AA	-	AA	AA	AA	TT	-	TT	-	-	TT
3402	Chr01	14785779	A	169	69	AA	AA	AA	AA	-	GG	GG	-	-	GG	AA	AA	AA	GG	GG	AA	AA	GG	AA	AA	AA	AA	AA	AA	AA	-	GG	-	GG	GG	AA	AA	GG	GG	GG	-	GG	GG	AA	AA	AA	AA	GG	AA
3413	Chr01	14786242	G	180	79	GG	GG	GG	GG	GG	TT	TT	TT	GG	TT	GG	GG	GG	TT	-	GG	GG	TT	GG	GG	GG	GG	GG	GG	GG	GG	TT	TT	TT	TT	GG	GG	TT	GT	TT	-	TT	TT	GG	GG	GG	GG	TT	GG
3461	Chr01	14788064	G	176	78	GA	GG	GA	AA	-	GG	GG	GG	GG	GG	GG	GA	GA	GG	GG	GA	AA	GG	-	GA	GA	GG	GA	GG	GA	GA	GG	GG	GG	GG	GA	GA	GG	GG	GG	GG	GG	GG	AA	GA	GA	GA	GG	GG
3467	Chr01	14788119	G	161	151	GC	GG	GC	CC	-	CC	CC	GC	-	CC	GG	GC	GC	CC	CC	GC	CC	CC	-	GC	GC	GG	GC	-	GC	GC	CC	CC	CC	CC	GC	GC	CC	CC	-	CC	CC	GC	CC	CC	GG	-	CC	-
3477	Chr01	14788370	T	166	73	TT	TT	TT	-	TT	CC	CC	CC	TT	CC	-	TT	TT	CC	CC	TT	TT	CC	TT	TT	TT	TT	TT	TT	-	TT	CC	CC	CC	CC	TT	TT	-	CC	CC	CC	CC	CC	TT	TT	-	TT	CC	TT
3478	Chr01	14788418	C	173	79	CC	CC	CC	-	CC	CT	TT	CT	CC	CT	-	CC	CC	CT	CT	CC	CC	CT	CC	CC	CC	CC	CC	CC	-	CC	CT	CT	CT	CT	CC	CC	-	TT	CT	TT	CT	CT	CC	CC	-	CC	-	CC
3518	Chr01	14789722	C	169	71	CC	CC	CC	CC	CC	-	GG	-	CC	GG	CC	CC	CC	-	GG	CC	CC	GG	CC	CC	CC	CC	CC	CC	CC	-	GG	GG	GG	GG	CC	CC	GG	GG	GG	GG	GG	GG	CC	CC	CC	CC	GG	CC
3620	Chr01	14794358	G	152	73	GA	AA	-	-	-	GG	GG	GG	AA	GG	-	GA	AA	GG	-	-	-	GG	-	GA	AA	-	GA	-	GA	GG	GG	GG	GG	GG	GA	-	GG	GG	GG	GG	GG	GG	AA	GA	GA	GA	GG	-
3668	Chr01	14795048	C	152	68	CC	CC	CC	-	-	-	TT	TT	CC	TT	CC	CC	-	TT	TT	CC	-	TT	-	CC	CC	-	CC	CC	-	CC	-	TT	TT	TT	CC	CC	TT	TT	-	TT	-	TT	CC	-	CC	CC	-	-
3671	Chr01	14795179	G	168	70	GG	GG	GG	GG	GG	CC	-	CC	GG	CC	GG	GG	GG	CC	CC	GG	GG	CC	-	-	GG	GG	GG	GG	GG	-	CC	CC	CC	-	GG	GG	GG	CC	GC	-	-	CC	GG	-	GG	GG	CC	GG
3677	Chr01	14795421	A	148	108	AA	AA	AA	AA	-	-	-	GG	AA	GG	AG	AG	AG	GG	GG	AG	AG	GG	-	AG	AA	AA	AA	AA	AG	AA	GG	GG	GG	AG	AG	AA	GG	GG	-	GG	-	-	AA	AA	GG	AA	-	AA
3682	Chr01	14795448	T	149	103	TT	TT	TT	TT	TT	-	-	-	-	-	TG	TG	TT	GG	GG	TG	GG	GG	TT	TG	TT	TT	TT	TT	TG	-	GG	GG	GG	-	TG	TT	GG	GG	-	GG	-	-	TT	TT	TG	TT	-	TT
3687	Chr01	14795614	C	176	77	CC	CC	-	CC	CC	TT	TT	TT	CC	-	CC	CC	CC	TT	TT	CC	CC	TT	CC	CC	CC	CC	CC	CC	CC	CC	-	TT	TT	TT	CC	CC	TT	TT	TT	TT	TT	TT	CC	-	CC	CC	TT	CC
3768	Chr01	15251446	G	179	75	GG	GG	GG	GG	GG	AA	-	AA	GG	AA	GG	GG	GG	AA	AA	GG	GG	AA	GG	GG	GG	GG	GG	GG	GG	GG	AA	AA	AA	-	GG	GG	AA	AA	AA	AA	AA	AA	GG	GG	GG	GG	AA	GG
3786	Chr01	15385315	C	155	64	CC	CC	CC	-	-	-	TT	-	-	TT	CC	CC	CC	TT	-	CC	-	TT	-	CC	-	CC	CC	CC	-	CC	CC	TT	TT	TT	CC	CC	-	TT	TT	TT	-	-	CC	-	CC	-	-	CC
3787	Chr01	15385418	C	162	67	CC	CC	CC	CC	CC	-	-	-	CC	AA	CC	CC	CC	AA	-	-	CC	AA	-	CC	CC	-	CC	CC	CC	-	AA	AA	AA	-	CC	CC	AA	AA	AA	AA	AA	AA	CC	CC	CC	CC	AA	CA
3801	Chr01	15481866	T	151	61	TT	TT	-	TT	-	CC	-	CC	TT	CC	-	TT	-	CC	CC	-	TT	-	TT	TT	TT	-	TT	TT	TT	TT	CC	-	CC	-	-	TT	CC	CC	CC	-	CC	-	TT	TT	-	TT	CC	TT
3853	Chr01	15671958	T	158	67	TT	TT	TT	TT	TT	-	-	-	TT	CC	-	TT	TT	CC	CC	-	TT	-	TT	TT	TT	TT	TT	TT	-	TT	CC	CC	CC	-	TT	TT	-	-	CC	CC	-	CC	TT	TT	-	TT	CC	-
3880	Chr01	16346398	A	153	64	AA	AA	AA	AA	AA	GG	-	GG	-	GG	AA	AA	AA	GG	GG	AA	AA	GG	-	-	AA	AA	AA	AA	AA	AA	-	GG	GG	GG	AA	AA	-	GG	-	-	GG	-	AA	-	AA	AA	-	-
3902	Chr01	16453872	G	157	68	GG	GG	GG	GG	-	-	-	-	-	CC	GG	GG	GG	CC	CC	GG	GG	CC	GG	-	GG	GG	GG	GG	-	-	CC	CC	CC	CC	-	GG	CC	CC	CC	CC	-	CC	GG	-	GG	GG	-	-
3911	Chr01	16526936	C	183	81	CC	CC	CC	CC	CC	TT	TT	TT	CC	TT	CC	CC	CC	TT	TT	CC	CC	TT	-	CC	CC	CC	CC	CC	CC	CC	TT	TT	TT	TT	CC	CC	TT	TT	TT	TT	TT	TT	TT	CC	CC	CC	TT	CC
4023	Chr01	16853106	G	173	74	GG	GG	GG	GG	GG	AA	AA	AA	GG	AA	GG	GG	GG	AA	AA	GG	GG	GA	GG	GG	GG	GG	GG	GG	GG	GG	GG	AA	-	-	GG	GG	AA	AA	-	AA	AA	AA	GG	GG	GG	GG	AA	GG
4101	Chr01	16872961	C	148	68	CC	-	-	-	-	TT	-	-	CC	TT	CC	CC	CC	-	TT	-	-	TT	CC	CC	-	-	CC	-	CC	CC	TT	TT	-	-	CC	CC	-	TT	-	TT	TT	TT	CC	CC	CC	-	TT	CC
4114	Chr01	17043541	T	185	185	TC	TC	TC	TC	TC	CC	CC	CC	TC	CC	TC	TC	TC	CC	CC	TC	TC	CC	TC	TC	TC	TC	TC	TC	TC	TC	CC	CC	CC	CC	TC	TC	CC	CC	CC	CC	CC	CC	TC	TC	TC	TC	CC	TC
4138	Chr01	17192244	T	152	70	TT	-	-	-	-	CC	-	CC	-	-	TT	TT	TT	CC	CC	TT	TT	-	TT	TT	-	-	TT	TT	-	TT	-	CC	CC	-	TT	TT	CC	CC	CC	CC	CC	CC	TT	TT	-	TT	CC	-
4227	Chr01	17620787	G	159	71	GG	-	GG	-	-	AA	-	AA	-	AA	GG	GG	GG	AA	AA	GG	GG	AA	GG	GG	-	-	GG	GG	-	GG	AA	AA	AA	AA	GG	GG	-	AA	AA	-	AA	AA	GG	-	GG	GG	AA	GG
4350	Chr01	18001338	A	147	68	AA	AA	-	-	AA	GG	GG	GG	AA	GG	AA	AA	AA	GG	GG	-	AA	AG	AA	AA	-	-	AA	-	AA	AA	-	GG	GG	-	AA	AA	-	GG	GG	GG	GG	-	-	AA	-	AA	GG	AA
4369	Chr01	18086407	G	150	69	GG	-	GG	-	-	AA	AA	-	-	-	GG	GG	GG	AA	-	-	GG	-	GG	-	GG	GG	GG	GG	GG	GG	-	AA	-	-	GG	GG	AA	AA	-	AA	AA	-	-	GG	-	GG	AA	GG
4392	Chr01	18236046	T	177	76	TT	TT	TT	TT	TT	AA	AA	AA	TT	AA	TT	TT	TT	AA	AA	TT	TT	AA	TT	TT	TT	TT	TT	TT	TT	TT	TA	AA	AA	AA	TT	TT	AA	AA	AA	AA	AA	AA	TT	TT	TT	TT	AA	TT
4420	Chr01	18361336	A	160	70	AA	-	-	-	-	GG	-	GG	AA	-	AA	AA	AA	GG	-	AA	-	GG	AA	-	AA	AA	AA	AA	AA	-	GG	GG	-	GG	AA	AA	GG	GG	GG	GG	-	GG	AA	AA	AA	AA	GG	-
4424	Chr01	18361426	A	177	78	AA	AA	AA	AA	AA	GG	GG	-	AA	GG	AA	AA	AA	GG	AA	AA	-	GG	AA	AA	AA	AA	AG	-	AA	AA	GG	GG	AA	GG	AA	AA	-	GG	GG	-	GG	GG	AA	AA	AA	AA	GG	AA
4436	Chr01	18381836	T	172	76	TT	TT	TT	-	-	CC	TT	CC	TT	CC	TT	TT	TT	CC	CC	TT	-	CC	TT	TT	TT	TT	TT	TT	TT	TT	-	CC	CC	CC	TT	TT	CC	CC	CC	CC	-	CC	TT	TT	TT	CC	CC	TT
4437	Chr01	18381866	G	174	77	GG	GG	GG	-	-	AA	GG	AA	GG	AA	GG	GG	GG	AA	AA	GG	-	AA	GG	GG	GG	GG	GG	GG	GG	GG	-	AA	AA	AA	GG	GG	AA	AA	AA	AA	-	AA	GG	GG	GG	AA	AA	GG
4439	Chr01	18381910	C	172	75	CC	CC	CC	-	-	TT	CC	TT	CC	-	CC	CC	CC	TT	TT	CC	-	TT	CC	CC	CC	CC	CC	CC	CC	CC	-	TT	TT	TT	CC	CC	TT	TT	-	TT	-	TT	CC	CC	CC	TT	TT	CC
4443	Chr01	18382121	G	177	75	GG	GG	GG	GG	GG	-	AA	-	GG	GA	GG	GG	GG	AA	AA	GG	GG	AA	GG	GG	GG	GG	GG	GG	GG	GG	AA	AA	AA	AA	GG	GA	AA	AA	GA	AA	AA	GA	GG	GG	GG	GG	AA	GG
4453	Chr01	18382819	C	174	77	CG	CG	GG	CG	GG	CC	CC	CC	CG	CC	CC	CG	CC	CC	CC	CC	-	CC	CC	-	GG	CC	CG	-	CC	CG	CC	CC	CC	CC	GG	CG	CC	CC	CC	CC	CC	CC	CC	GG	CG	CC	CC	CG
4525	Chr01	18789425	G	170	69	GG	GG	GG	GG	GG	TT	TT	TT	GG	TT	GG	GG	GG	TT	TT	GG	-	TT	-	GG	GG	GG	GG	GG	GG	GG	GG	TT	TT	TT	GG	GG	TT	TT	-	TT	TT	TT	GG	GG	GG	GG	-	GG
4578	Chr01	19050065	C	166	76	CC	CC	CC	CC	-	AA	-	AA	CC	AA	CC	CC	CC	AA	AA	CC	CC	AA	CC	CC	-	-	CC	CC	CC	CC	AA	AA	AA	AA	CC	-	AA	AA	-	-	AA	AA	CC	CC	CC	CC	AA	CC
4662	Chr01	19450990	C	159	72	CC	CC	CC	CC	CC	TT	TT	TT	CC	TT	CC	CC	CC	TT	TT	CC	CC	TT	-	-	CC	-	CC	CC	CC	CC	TT	TT	TT	TT	CC	CC	-	TT	TT	TT	TT	TT	CC	CC	CC	CC	TT	CC
4686	Chr01	19545848	A	169	74	AA	AA	AA	-	-	TT	-	TT	-	TT	AA	AA	AA	TT	-	AA	AA	TT	AA	AA	AA	AA	AA	AA	AA	AA	TT	TT	TT	TT	AA	AA	-	TT	TT	TT	TT	TT	AA	-	AA	AA	TT	-
4705	Chr01	19565256	T	161	66	TT	-	-	TT	TT	GG	-	GG	TT	GG	TT	TT	TT	GG	GG	-	TT	GG	TT	TT	TT	-	TT	TT	TT	TT	-	TG	GG	-	TT	TT	GG	GG	GG	GG	GG	GG	TT	TT	TT	TT	-	TT
4706	Chr01	19565271	A	160	66	AA	-	-	AA	AA	GG	-	GG	AA	GG	AA	AA	AA	GG	GG	-	AA	GG	AA	AA	AA	-	AA	AA	AA	AA	-	AG	GG	-	AA	AA	GG	GG	GG	GG	GG	GG	AA	AA	AA	AA	-	AA
4708	Chr01	19572312	T	173	73	TT	TT	TT	TT	TC	CC	CC	-	TT	CC	TT	TT	TT	CC	CC	TT	TT	CC	TT	TT	TT	TT	TT	TT	TT	TT	CC	CC	CC	-	TT	TT	CC	-	CC	CC	CC	-	TT	-	TT	TT	CC	TT
4806	Chr01	19956652	C	154	65	CC	CC	CC	-	CC	TT	TT	TT	CC	-	CC	CC	-	TT	TT	CC	CC	-	CC	-	CC	-	CC	CC	CC	-	TT	TT	-	TT	-	CC	CC	TT	TT	-	-	-	CC	CC	CC	CC	-	-
4807	Chr01	19956706	G	158	70	GG	GG	GG	-	GG	CC	CC	CC	GG	-	GG	GG	-	CC	CC	GG	GG	-	GG	-	GG	-	GG	GG	GG	-	CC	CC	-	CC	-	GG	GG	CC	CC	CC	-	-	GG	GG	GG	GG	CC	-
4823	Chr01	20210247	G	171	93	GG	GG	-	-	GA	GG	GA	GA	AA	GG	GA	GG	GG	GG	GG	AA	GG	GG	-	AA	GA	AA	GG	GG	GA	GA	GG	GA	GA	AA	GA	GG	GG	GG	GA	-	GG	GG	GA	GG	GG	GG	GG	GA
4849	Chr01	20322316	G	155	66	GG	GG	-	GG	GG	-	-	-	GG	AA	GG	GG	AA	-	-	GG	GG	AA	-	GG	GG	-	GG	GG	-	GG	-	AA	AA	AA	GG	GG	AA	AA	AA	-	-	-	GG	GG	GG	-	-	GG
4875	Chr01	20570375	A	162	69	AA	AA	-	AA	AA	GG	-	GG	-	-	AA	AA	AA	-	-	AA	AA	GG	AA	-	AA	AA	AA	AA	-	AA	GG	GG	-	GG	AA	AA	GG	GG	GG	-	GG	GG	AA	AA	AA	AA	GG	-
4878	Chr01	20571087	G	150	67	GG	GG	-	GG	-	AA	-	AA	GG	AA	GG	GG	GG	AA	AA	GG	GG	AA	-	GG	GG	-	GG	-	GG	-	AA	AA	-	AA	GG	GG	AA	AA	AA	-	-	AA	-	GG	GG	-	-	GG
4879	Chr01	20571131	A	151	68	AA	AA	-	AA	-	GG	-	GG	AA	GG	AA	AA	AA	GG	GG	AA	AA	GG	-	AA	AA	-	AA	-	AA	-	GG	GG	-	GG	AA	AA	GG	GG	GG	-	-	GG	-	AA	AA	-	-	AA
4881	Chr01	20571671	G	157	70	GG	GG	-	GG	-	AA	-	AA	-	AA	GG	GG	GG	-	-	GG	-	AA	-	GG	GG	GG	GG	GG	-	GG	AA	AA	-	AA	GG	GG	AA	AA	AA	AA	-	-	GG	-	-	GG	AA	GG
4897	Chr01	20672669	A	152	62	AA	AA	AA	AA	AA	CC	CC	-	AA	-	AA	AA	AA	-	-	AA	AA	CC	-	AA	AA	AA	AA	AA	AA	AA	-	CC	CC	-	AA	AA	-	CC	CC	-	CC	-	AA	AA	AA	AA	-	AA
4921	Chr01	20813435	A	152	78	AA	AA	AA	-	AA	-	-	GG	AA	GG	-	AA	AA	GG	GG	AA	AA	GG	-	AA	AA	AA	-	AA	AA	-	GG	GG	GG	GG	AA	AA	GG	GG	-	-	GG	GG	AA	AA	AA	AA	GG	AA
4971	Chr01	21255663	T	158	67	-	TT	TT	-	-	CC	-	-	TT	-	TT	TT	TT	CC	-	TT	TT	-	TT	TT	-	TT	TT	TT	-	TT	CC	CC	-	CC	TT	TT	CC	CC	CC	CC	-	CC	TT	TT	TT	TT	CC	TT
5060	Chr01	22022279	T	163	75	TT	TT	TT	TT	-	-	CC	CC	TT	CC	-	TT	TT	CC	CC	-	TT	CC	TT	-	TT	TT	TT	TT	TT	-	-	CC	CC	CC	TT	TT	CC	CC	CC	CC	CC	CC	TT	TT	TT	TT	CC	TT
5232	Chr01	23163284	G	158	64	GG	GG	GG	GG	-	CC	-	-	GG	-	GG	GG	GG	-	CC	GG	GG	CC	-	-	GG	-	GG	GG	GG	GG	CC	-	CC	-	GG	GG	-	CC	CC	CC	-	CC	GG	GG	GG	GG	-	GG
5339	Chr01	24234703	T	159	66	TT	TT	TT	-	TT	CC	-	CC	TT	CC	TT	TT	TT	CC	CC	TT	TT	CC	TT	TT	TT	TT	-	TT	TT	TT	CC	CC	CC	CC	TT	TT	CC	CC	CC	CC	CC	CC	-	TT	TT	TT	CC	TT
5418	Chr01	25308106	C	163	68	CC	CC	CC	-	CC	AA	-	-	CC	AA	CC	CC	CC	-	AA	CC	CC	-	CC	-	CC	CC	CC	CC	-	CC	-	AA	AA	-	CC	CC	AA	AA	AA	AA	AA	AA	CC	CC	CC	CC	AA	CC
5464	Chr01	25996965	C	171	73	CC	CC	CC	CC	CC	TT	TT	TT	CC	TT	CC	CC	CC	TT	TT	CC	CC	TT	-	CC	-	CC	CC	CC	CC	CC	TT	TT	TT	TT	CC	CC	TT	TT	TT	TT	TT	TT	CC	CC	CC	CC	TT	-
5490	Chr01	26205169	G	182	75	GG	GG	GG	GG	GG	TT	TT	**	GG	TT	GG	GG	GG	**	**	GG	GG	TT	GG	GG	GG	GG	GG	GG	GG	GG	TT	TT	TT	TT	GG	GG	TT	TT	TT	TT	TT	TT	GG	GG	GG	GG	TT	GG
5515	Chr01	26424141	A	185	84	AA	AA	AA	AA	AA	CC	CC	CC	AA	CC	AA	AC	AA	CC	CC	AA	AA	CC	AA	AA	AA	AA	AA	AA	AA	AA	CC	CC	CC	CC	AA	AA	CC	CC	CC	CC	CC	CC	AA	AA	AA	AA	CC	AA
5535	Chr01	26612093	A	184	80	AA	AA	AA	AA	AA	GG	GG	GG	AA	GG	AA	AA	AA	GG	GG	AA	AA	GG	AA	AA	AA	AA	AA	AA	AA	AA	GG	GG	GG	GG	AA	AA	GG	GG	GG	GG	GG	GG	AA	AA	AA	AA	GG	AA
5630	Chr01	26772744	G	175	75	GG	GG	GG	GG	GG	AA	GG	AA	GG	AA	GG	GG	GG	AA	AA	GG	GG	AA	GG	GG	GG	GG	GG	GG	GG	GG	AA	AA	AA	AA	GG	GG	AA	AA	AA	AA	AA	AA	GG	GG	GG	GG	AA	GG
5684	Chr01	26983402	A	183	79	AA	AA	AA	AA	AA	GG	GG	AA	AA	GG	AA	AA	AA	GG	GG	AA	AA	GG	AA	AA	AA	AA	AA	AA	AA	AA	GG	AA	GG	GG	AA	AA	GG	GG	GG	GG	GG	GG	GG	AA	AA	AA	GG	AA
5721	Chr01	27245301	T	173	72	TT	TT	TT	TT	TT	AA	-	AA	TT	AA	TT	TT	TT	AA	-	TT	TT	AA	TT	TT	TT	TT	TT	TT	TT	TT	AA	TT	AA	-	TT	TT	-	AA	AA	AA	AA	-	AA	TT	TT	TT	AA	AA
5908	Chr01	28120492	G	158	92	AA	AA	AA	AA	AA	GG	-	-	-	-	AA	AA	AA	-	-	AA	AA	-	AA	AA	AA	AA	AA	AA	AA	AA	GG	AA	GG	GG	AA	AA	GG	GG	GG	-	GG	-	GG	-	AA	AA	-	GG
5936	Chr01	28176123	G	184	81	GG	GG	GG	GG	GG	CC	CC	CC	GG	CC	GG	GG	GG	CC	CC	GG	GG	CC	GG	GG	GG	GG	GG	GG	GG	GG	CC	GG	CC	CC	GG	GG	CC	CC	CC	GC	CC	CC	CC	GG	GG	GG	CC	CC
5937	Chr01	28176124	C	184	81	CC	CC	CC	CC	CC	GG	GG	GG	CC	GG	CC	CC	CC	GG	GG	CC	CC	GG	CC	CC	CC	CC	CC	CC	CC	CC	GG	CC	GG	GG	CC	CC	GG	GG	GG	CG	GG	GG	GG	CC	CC	CC	GG	GG
5938	Chr01	28177920	G	181	85	GG	GG	GG	GG	GG	CC	CC	CC	GG	CC	GG	GG	GG	CC	-	GG	GG	CC	GG	GG	GG	GG	GG	GG	GG	GG	CC	GG	CC	CC	GG	GG	CC	CC	CC	CC	CC	CC	CC	GG	GG	GG	CC	CC
5956	Chr01	28298906	G	185	92	GC	GC	CC	GC	GG	GG	GG	CC	GG	GC	CC	GC	GG	GG	GC	GG	GC	GG	GG	GC	GG	GG	GC	GG	GG	GG	GC	GC	GG	GG	CC	GC	GC	GC	GG	GG	GC	GC	GG	GC	GC	GC	GC	GG
6044	Chr01	28742341	G	176	82	GG	GG	GG	GG	GG	AA	AA	AA	-	AA	GG	GA	GG	AA	AA	GG	GG	-	GG	GG	GG	-	GG	GG	GG	GG	AA	GG	AA	AA	GG	GG	AA	AA	AA	-	AA	AA	AA	-	GG	GG	AA	AA
6045	Chr01	28742360	G	176	81	GG	GG	GG	GG	GG	AA	AA	AA	-	AA	GG	GA	GG	AA	AA	GG	GG	-	GG	GG	GG	-	GG	GG	GG	GG	AA	GG	AA	AA	GG	GG	AA	AA	AA	GG	AA	AA	AA	-	GG	GG	AA	AA
6084	Chr01	29039823	C	160	89	TT	TT	TT	TT	TT	CC	CC	CC	TT	CC	-	TT	TT	-	CC	-	TT	CC	-	TT	TT	-	TT	TT	TT	TT	CC	TT	-	-	-	TT	-	CC	-	CC	CC	CC	-	-	TT	TT	-	CC
6086	Chr01	29064620	G	159	65	GG	GG	GG	GG	GG	TT	TT	-	GG	TT	GG	GT	GG	TT	TT	GG	GG	TT	GG	GG	GG	GG	GG	GG	GG	-	TT	GG	-	TT	GG	GG	-	TT	-	-	TT	GG	TT	-	GG	GG	-	TT
6100	Chr01	29225430	C	168	76	CC	CC	CC	CC	CC	TT	-	TT	CC	TT	CC	CC	CC	TT	TT	CC	CC	CT	CC	CC	CC	CC	CC	CC	-	-	TT	CC	TT	-	CC	CC	TT	TT	TT	TT	TT	TT	TT	CC	CC	CC	TT	CC
6235	Chr01	29772997	C	178	78	CC	CC	-	CC	CC	TT	TT	TT	CC	TT	CC	CC	CC	TT	TT	CC	CC	TT	CC	CC	CC	CC	CC	CC	CC	CC	TT	CC	TT	TT	CC	CC	TT	TT	TT	TT	TT	TT	-	CC	CC	CC	TT	-
6236	Chr01	29772998	A	178	78	AA	AA	-	AA	AA	GG	GG	GG	AA	GG	AA	AA	AA	GG	GG	AA	AA	GG	AA	AA	AA	AA	AA	AA	AA	AA	GG	AA	GG	GG	AA	AA	GG	GG	GG	GG	GG	GG	-	AA	AA	AA	GG	-
6238	Chr01	29773112	G	164	74	GG	-	GG	-	-	AA	AA	AA	GG	-	GG	GG	-	AA	-	GG	GG	AA	AA	GG	GG	-	GG	GG	GG	-	GG	GG	AA	-	GG	GG	AA	AA	AA	AA	AA	AA	AA	-	GG	GG	AA	-
6240	Chr01	29773169	C	160	70	CC	-	CC	-	-	TT	TT	TT	CC	TT	CC	CC	-	TT	-	CC	CC	TT	-	CC	CC	-	CC	CC	CC	-	CC	CC	-	TT	CC	CC	-	TT	TT	TT	TT	TT	TT	-	CC	CC	TT	-
6281	Chr01	30050986	G	168	89	AA	AA	AA	AA	AA	GG	GG	GG	-	GG	-	AA	AA	GG	GG	-	AA	-	AA	AA	AA	AA	AA	AA	AA	AA	GG	-	GG	GA	AA	-	GG	GG	GG	GG	GG	GG	GG	AA	AA	AA	GG	GG
6314	Chr01	30174194	C	154	66	CC	CC	CC	CC	-	-	-	-	-	-	CC	CC	CC	TT	-	CC	-	TT	-	CC	-	CC	CC	-	CC	CC	TT	CC	-	TT	CC	-	-	TT	TT	TT	TT	TT	TT	-	CC	CC	TT	-
6315	Chr01	30174210	G	153	79	AA	AA	AA	-	-	-	GG	-	-	-	-	AA	AA	GG	-	AA	-	GG	-	AA	-	-	AA	-	AA	AA	GG	-	-	GG	AA	-	GG	GG	GG	GG	GG	GG	GG	-	AA	AA	GG	GG
6316	Chr01	30174226	C	151	64	CC	CC	CC	CC	-	-	-	-	-	-	CC	CC	CC	GG	-	CC	-	-	-	CC	-	CC	CC	-	CC	CC	GG	-	-	GG	CC	-	-	GG	GG	GG	GG	GG	GG	-	CC	CC	GG	-
6329	Chr01	30210754	T	151	65	TT	TT	TT	TT	TT	CC	-	CC	TT	CC	TT	TT	TT	CC	CC	TT	TT	CC	TT	TT	TT	TT	TT	TT	-	TT	TC	TT	-	TT	TT	TT	CC	CC	CC	CC	CC	CC	CC	TT	TT	-	CC	CC
6338	Chr01	30230704	C	157	67	CC	CC	CC	CC	CC	-	TT	-	CC	TT	CC	CC	CC	TT	TT	CC	CC	TT	CC	CC	CC	CC	CC	CC	CC	CC	TT	CC	TT	TT	CC	CC	TT	TT	TT	TT	TT	-	CT	CC	CC	CC	TT	TT
6355	Chr01	30280342	A	148	62	AA	AA	AA	AA	-	-	-	GG	AA	-	-	AA	-	GG	-	AA	AA	-	-	AA	AA	AA	-	AA	AA	AA	GG	-	GG	GG	AA	AA	GG	-	GG	-	GG	-	GG	AA	-	AA	GG	GG
6362	Chr01	30283735	G	162	69	GG	GG	GG	GG	GG	TT	TT	-	GG	TT	GG	GG	GG	-	-	GG	GG	TT	-	-	GG	GG	GG	GG	-	GG	TT	GG	-	-	GG	GG	TT	TT	-	-	TT	TT	TT	GG	GG	GG	-	TT
6453	Chr01	30771437	C	168	79	CC	CC	CC	CC	CC	TT	TT	TT	CC	TT	CC	CC	CC	TT	TT	CC	-	TT	CC	CC	CC	-	CC	CC	CC	CC	TT	CC	TT	-	CC	CC	-	TT	TT	-	TT	TT	TT	-	CC	-	TT	-
6477	Chr01	30839577	A	155	66	AA	AA	AA	AA	AA	AA	-	TT	AA	TT	AA	AA	AA	-	-	AA	AA	TT	AA	AA	AA	-	AA	AA	AA	TT	TT	AA	-	-	AA	AA	TT	TT	-	TT	TT	-	TT	AA	-	-	TT	TT
6478	Chr01	30839604	C	154	67	CC	CC	CC	CC	CC	CC	-	TT	CC	TT	CC	CC	CC	-	-	CC	CC	TT	CC	CC	CC	-	CC	CC	CC	TT	TT	CC	-	TT	CC	CC	TT	TT	-	TT	TT	-	TT	-	-	-	TT	TT
6498	Chr01	30907039	T	170	73	TT	TT	TT	TT	TT	-	CC	CC	TT	-	TT	TT	TT	CC	CC	TT	TT	CC	-	TT	TT	TT	TT	TT	TT	TT	-	TT	CC	CC	TT	TT	CC	CC	CC	-	TT	CC	CC	-	TT	TT	-	-
6665	Chr01	31710812	G	184	86	GG	GG	GG	GG	GG	TT	TT	-	GG	TT	GG	GG	GG	TT	TT	GG	GG	TT	GG	GG	GG	GG	GG	GG	GG	GG	TT	GG	TT	TT	GG	GG	TT	TT	TT	TT	GT	TT	TT	GG	GG	GG	TT	TT
6678	Chr01	31804448	T	177	81	TT	TT	-	TT	TT	CC	CC	-	TT	CC	TT	TT	TT	CC	CC	-	TT	CC	-	TT	TT	TT	TT	TT	TT	TT	CC	TT	CC	CC	TT	TT	CC	CC	CC	CC	CC	CC	CC	TT	TT	TT	CC	CC
6680	Chr01	31804476	G	176	79	GG	GG	-	GG	GG	AA	AA	AA	GG	AA	GG	GG	GG	AA	AA	-	GG	AA	-	GG	GG	GG	GG	GG	GG	GG	AA	GG	AA	AA	GG	GG	AA	AA	AA	AA	AA	AA	AA	GG	GG	GG	AA	GG
6879	Chr01	32455802	C	151	68	-	CC	-	-	-	TT	-	TT	CC	TT	CC	CC	CC	TT	-	CC	CC	TT	CC	CC	CC	CC	CC	CC	CC	CC	TT	CC	TT	TT	CC	CC	TT	TT	TT	TT	TT	-	TT	-	CT	CC	TT	-
6885	Chr01	32461776	T	163	75	TT	TT	-	TT	-	-	CC	-	TT	CC	TT	TT	TT	CC	CC	TT	-	CC	-	-	TT	TT	TT	-	TT	TT	CC	TT	CC	CC	TT	TT	CC	CC	-	CC	CC	CC	-	TT	TT	TT	CC	CC
6886	Chr01	32461806	C	167	78	CC	CC	-	CC	-	-	TT	-	CC	TT	CC	CC	CC	-	TT	CC	-	TT	-	-	CC	CC	CC	CC	CC	CC	TT	CC	TT	TT	CC	CT	TT	TT	-	TT	TT	TT	-	CC	CC	CC	TT	CC
6887	Chr01	32461869	G	169	75	GG	GG	GG	TT	GG	-	-	TT	-	TT	GG	GG	GG	-	-	GG	-	TT	-	GG	GG	GG	GG	GG	GG	GG	TT	GG	TT	TT	GG	GG	TT	TT	TT	-	TT	TT	TT	GG	-	GG	TT	-
6888	Chr01	32461874	T	167	91	GG	GG	GG	TT	-	TT	-	TT	-	TT	GG	GG	GG	-	-	-	-	TT	-	GG	GG	GG	GG	GG	GG	GG	TT	GG	TT	TT	GG	-	TT	TT	TT	-	TT	TT	TT	GG	-	GG	TT	-
6912	Chr01	32529001	T	178	78	TT	TT	TT	TT	TT	CC	CC	-	TT	CC	TT	TT	TT	CC	CC	TT	TT	CC	TT	TT	TT	TT	TT	TT	TT	TT	CC	TT	CC	CC	TT	TT	CC	CC	CC	CC	CC	CC	CC	TT	TT	TT	CC	CC
6985	Chr01	33020042	C	176	77	CC	CC	CC	CC	CC	AA	AA	AA	CC	-	CC	CC	CC	AA	AA	CC	CC	AA	CC	CC	CC	CC	CC	CC	CC	CC	-	CC	-	AA	CC	CC	-	AA	-	AA	AA	AA	AA	CC	CC	CC	-	-
6986	Chr01	33020043	G	176	77	GG	GG	GG	GG	GG	AA	AA	AA	GG	-	GG	GG	GG	AA	AA	GG	GG	AA	GG	GG	GG	GG	GG	GG	GG	GG	-	GG	-	AA	GG	GG	-	AA	-	AA	AA	AA	AA	GG	GG	GG	-	-
7056	Chr01	33383426	A	172	74	AA	AA	-	AA	AA	GG	GG	GG	AA	GG	AA	AA	AA	GG	GG	-	AA	GG	AA	AA	AA	AA	AA	AA	AA	-	GG	AA	GG	GG	AA	AA	GG	GG	GG	GG	GG	GG	GG	AA	AA	AA	GG	AA
7118	Chr01	33600307	C	179	78	CC	CC	CC	CC	CC	TT	TT	TT	CC	TT	CC	CC	CC	TT	TT	CC	CC	TT	CC	CC	CC	CC	CC	CC	CC	CC	TT	CC	TT	TT	CC	CC	TT	TT	TT	TT	TT	TT	-	-	CC	CC	TT	CC
7243	Chr01	34550479	A	175	77	AA	AA	AA	AA	AA	GG	GG	GG	AA	GG	AA	AA	AA	GG	GG	AA	AA	GG	AA	-	-	AA	AA	AA	AA	-	GG	AA	GG	-	AA	AA	GG	GG	GG	-	GG	GG	GG	AA	AA	AA	GG	AA
7253	Chr01	34562976	T	176	79	TT	TT	TT	TT	TT	CC	CC	-	TT	CC	TT	TT	TT	CC	CC	-	TT	CC	TT	TT	TT	TT	TT	TT	TT	TT	CC	TT	CC	CC	TC	TT	CC	CC	CC	CC	CC	CC	CC	TT	TT	TT	CC	TT
7318	Chr01	35521896	C	147	61	CC	CC	CC	CC	CC	TT	-	-	CC	TT	CC	CC	CC	TT	TT	CC	-	TT	-	-	CC	CC	CC	-	CC	CC	TT	CC	TT	TT	CC	CC	TT	-	-	-	TT	-	TT	CC	CC	CC	TT	CC
7319	Chr01	35521919	C	154	68	CC	CC	CC	CC	CC	TT	-	-	CC	TT	CC	CC	CC	TT	TT	CC	-	TT	-	-	CC	CC	CC	-	CC	CC	TT	CC	TT	TT	CC	CC	TT	-	-	-	TT	TT	TT	CC	CC	CC	TT	CC
7329	Chr01	35552939	C	167	75	CC	CC	CC	CC	-	AA	-	AA	-	AA	CC	CC	CC	AA	AA	CC	CC	AA	-	CC	CC	CC	CC	CC	-	CC	AA	CC	AA	AA	CC	CA	AA	AA	AA	CC	AA	AA	AA	CC	CC	CC	-	AA
7357	Chr01	35657325	T	185	82	TT	TT	TT	TT	TT	GG	GG	GG	TT	GG	TT	TT	TT	GG	GG	TT	TT	GG	TT	TT	TT	TT	TT	TT	TT	TT	GG	TT	GG	GG	TT	TT	GG	GG	GG	GG	GG	GG	GG	TT	TT	TT	GG	TT
7512	Chr01	36270718	T	182	81	TT	TT	TT	TT	TT	CC	CC	CC	TT	CC	TT	TT	TT	CC	CC	TT	TT	CC	TT	TT	TT	TT	TT	TT	TT	TT	CC	TT	CC	CC	TT	TT	CC	CC	CC	CC	TC	CC	CC	TT	TT	TT	CC	TT
7523	Chr01	36321599	A	146	60	AA	AA	-	AA	-	-	-	CC	AA	CC	-	AA	AA	CC	-	AA	AA	CC	-	AA	-	AA	AA	AA	-	AA	CC	AA	CC	CC	-	AA	CC	-	CC	CC	CC	-	CC	-	AA	-	CC	-
7573	Chr01	36406529	A	162	74	AA	AA	-	AA	AA	GG	-	-	-	GG	AA	AA	-	GG	GG	AA	AA	GG	-	AA	AA	-	AA	AA	AA	AA	GG	AA	-	GG	AA	-	GG	GG	-	GG	GG	GG	GG	-	AA	-	GG	AA
7593	Chr01	36559090	T	185	84	TT	TT	TT	TT	TT	CC	CC	CC	TT	CC	TT	TT	TT	CC	CC	TT	TT	CC	TT	TT	TT	TT	TT	TT	TT	TT	CC	TT	CC	CC	TT	TT	CC	CC	CC	CC	CC	CC	CC	TT	TT	TT	CC	TT
7724	Chr01	37248523	C	149	64	CT	CC	CC	CC	CC	-	-	TT	CC	-	CC	CC	-	TT	TT	-	CC	-	CC	-	-	CC	CC	-	CC	-	TT	CC	-	TT	CC	CC	-	TT	TT	-	TT	-	TT	CC	-	CC	TT	-
7762	Chr01	37403072	A	149	74	GG	GG	GG	-	GG	AA	AA	AA	GG	AA	-	GG	GG	AA	AA	GG	GG	AA	GG	-	-	-	GG	GG	-	-	AA	GG	AA	AA	-	GG	AA	AA	AA	AA	AA	AA	AA	GG	-	AA	AA	GG
7763	Chr01	37403084	C	149	74	AA	AA	AA	-	AA	CC	CC	CC	AA	CC	-	AA	AA	CC	CC	AA	AA	CC	AA	-	-	-	AA	AA	-	-	CC	AA	CC	CC	-	AA	CC	CC	CC	CC	CC	CC	CC	AA	-	CC	CC	AA
7764	Chr01	37403092	T	149	74	CC	CC	CC	-	CC	TT	TT	TT	CC	TT	-	CC	CC	TT	TT	CC	CC	TT	CC	-	-	-	CC	CC	-	-	TT	CC	TT	TT	-	CC	TT	TT	TT	TT	TT	TT	TT	CC	-	TT	TT	CC
7890	Chr01	37872268	C	165	66	CC	CC	CC	CC	CC	TT	-	-	CC	TT	CC	CC	-	TT	TT	CC	CC	-	CC	CC	CC	CC	CC	CC	CC	-	TT	CC	TT	-	CC	-	TT	TT	-	-	TT	TT	TT	-	CC	CC	TT	CC
7949	Chr01	38053206	G	179	83	GG	GG	GG	AA	GG	AA	AA	AA	GG	AA	GA	AA	GG	AA	AA	GG	GG	AA	GG	GG	GG	GG	GG	GG	GG	GG	AA	GG	AA	GG	GG	GG	AA	AA	AA	AA	AA	AA	AA	GG	GG	GG	AA	GG
7957	Chr01	38103738	T	184	110	AA	AA	AA	AA	AA	AA	TT	TT	AA	TT	AA	TT	AA	TT	TT	AA	AA	TT	AA	AA	AA	AA	AA	AA	AA	AA	TT	AA	TT	TT	AA	AA	TT	TT	TT	TT	TT	TT	TT	AA	AA	AA	TT	AA
8065	Chr01	38446832	G	156	87	AA	AA	-	-	AA	GG	GG	-	AA	GG	-	-	AA	-	GG	AA	AA	GG	-	AA	AA	-	AA	AA	AA	AA	-	AA	GG	-	AA	-	GG	GG	GG	GG	GG	GG	GG	AA	AA	AA	-	AA
8066	Chr01	38446833	C	156	87	TT	TT	-	-	TT	CC	CC	-	TT	CC	-	-	TT	-	CC	TT	TT	CC	-	TT	TT	-	TT	TT	TT	TT	-	TT	CC	-	TT	-	CC	CC	CC	CC	CC	CC	CC	TT	TT	TT	-	TT
8067	Chr01	38446849	G	156	86	CC	CC	-	-	CC	GG	GG	-	CC	GG	-	-	CC	-	GG	CC	CC	GG	-	CC	CC	-	CC	CC	GG	CC	-	CC	GG	-	CC	-	GG	GG	GG	GG	GG	GG	GG	CC	CC	CC	-	CC
8068	Chr01	38446877	C	155	86	TT	TT	-	-	TT	CC	CC	-	TT	CC	-	-	TT	-	CC	TT	TT	CC	-	TT	TT	-	TT	TT	TT	TT	-	TT	CC	-	TT	-	CC	CC	CC	CC	CC	CC	CC	TT	TT	TT	-	TT
8148	Chr01	38560032	C	170	99	TT	TT	-	TT	TT	CC	-	CC	TT	CC	TT	CC	TT	CC	-	TT	TT	CC	-	TT	TT	TT	TT	TT	TT	-	-	TT	CC	CC	TT	TT	CC	CC	-	CC	CC	-	CC	TT	TT	TT	CC	TT
8332	Chr01	39178206	G	180	75	GG	GG	GG	GG	GG	AA	AA	AA	GG	AA	GG	AA	GG	AA	AA	GG	GG	AA	-	GG	GG	GG	GG	GG	GG	GG	AA	GG	AA	AA	GG	GG	AA	AA	AA	AA	AA	-	AA	GG	GG	GG	AA	GG
8335	Chr01	39202146	C	166	69	CC	CC	CC	-	-	TT	TT	-	CC	TT	CC	TT	CC	TT	-	CC	CC	-	CC	CC	CC	CC	CC	CC	CC	CC	TT	CC	TT	TT	CC	CC	TT	TT	TT	TT	TT	TT	-	-	CC	CC	TT	CC
8447	Chr01	39476345	C	164	93	TT	-	-	TT	TT	CC	-	-	TT	TT	TT	CC	TT	-	CC	TT	-	CC	TT	TT	TT	TT	TT	TT	TT	-	CC	TT	CC	CC	TT	-	CC	CC	CC	-	-	CC	CC	TT	TT	TT	CC	TT
8528	Chr01	39740510	A	168	91	GG	GG	-	AA	GG	AA	AA	-	-	AA	GG	AA	GG	AA	AA	-	GG	AA	GG	AG	-	GG	GG	GG	GG	-	AA	GG	AA	AA	GG	-	AA	AA	AA	AA	AA	AA	AA	GG	-	GG	AA	-
8546	Chr01	39750931	G	180	81	GG	GG	GG	GG	GG	AA	AA	AA	GG	AA	GG	AA	GG	AA	AA	GG	GG	AA	-	GG	GG	GG	GG	GG	GG	GG	GA	GG	AA	AA	GG	GG	AA	AA	AA	AA	AA	AA	AA	GG	GG	GG	AA	GG
8657	Chr01	40074646	G	161	83	AA	-	AA	AA	-	-	GG	GG	-	GG	AA	GG	AA	GG	GG	AA	-	GG	-	AA	AA	AA	AA	-	AA	AA	GG	AA	GG	GG	AA	AA	GG	GG	GG	GG	GG	GG	GG	-	AA	-	GG	AA
8672	Chr01	40146476	T	183	83	TT	TT	TT	TT	TT	AA	AA	AA	TT	AA	TT	AA	TT	AA	AA	TT	TT	AA	TT	TT	TT	TT	TT	TT	TT	TT	AA	TT	AA	AA	TT	TT	AA	AA	AA	AA	AA	AA	AA	-	TT	TT	AA	TT
9132	Chr01	42109541	C	183	78	CC	CT	CC	CT	CC	CC	TT	CT	CC	CT	CT	CT	CC	CC	CT	CC	TT	CT	CC	CC	CC	CT	CC	CC	CC	CC	CC	CT	CC	CC	CT	CC	CC	CT	TT	CC	CC	CT	CC	CC	CT	CC	CC	CC
9220	Chr01	42502862	C	156	62	CC	-	-	-	CC	-	TT	TT	-	-	CC	TT	-	TT	CC	CC	CC	TT	CC	CC	CC	CC	CC	CC	-	CC	TT	CC	TT	TT	-	CC	-	TT	TT	-	TT	TT	TT	CC	-	CC	-	CC
9236	Chr01	42530622	G	174	71	GG	GG	GG	GG	GG	AA	AA	AA	GG	AA	GG	AA	GG	AA	AA	GG	GG	AA	GG	-	GG	GG	GG	GG	GG	GG	AA	GG	-	AA	GG	GG	AA	AA	AA	-	AA	-	AA	GG	GG	GG	AA	GG
9237	Chr01	42531862	T	156	74	TT	-	-	-	-	CC	-	-	-	CC	TT	CC	TT	-	CC	TT	TT	CC	-	TT	TT	TT	TT	-	TT	TT	CC	TT	-	CC	TT	TT	CC	CC	CC	-	CC	-	CC	TT	TT	TT	-	-
9240	Chr01	42536775	G	180	77	GG	GG	GG	-	GG	AA	-	AA	GG	AA	GG	AA	GG	AA	AA	GG	GG	AA	GG	GG	GG	GG	GG	GG	GG	GG	AA	GG	AA	AA	GG	GG	AA	AA	AA	AA	AA	AA	AA	GG	GG	GG	AA	GG
9241	Chr01	42536804	G	179	76	GG	GG	GG	-	GG	AA	-	AA	GG	AA	GG	AA	GG	AA	AA	GG	GG	AA	GG	GG	GG	GG	GG	GG	GG	GG	AA	GG	AA	AA	GG	GG	AA	AA	AA	AA	AA	AA	AA	GG	GG	GG	AA	GG
9246	Chr01	42561903	C	156	88	TT	TT	-	TT	-	CC	CC	-	TT	CC	TT	CC	TT	CC	CC	TT	TT	CC	TT	-	TT	TT	TT	TT	TT	TT	-	-	CC	-	-	TT	-	CC	CC	-	CC	CC	CC	TT	TT	TT	CC	-
9297	Chr01	42804097	A	159	88	CC	CC	CC	CC	CC	AA	AA	-	CC	AA	CC	AA	CC	AA	AA	CC	-	AA	-	-	-	-	CC	CC	-	-	AA	CC	AA	AA	CC	CC	CC	AA	AA	AA	AA	-	AA	CC	-	CC	AA	CC
9401	Chr01	43159642	C	169	73	CC	CC	CC	-	CC	GG	-	-	CC	GG	-	GG	CC	GG	GG	CC	CC	GG	CC	CC	CC	-	CC	-	CC	CC	GG	CG	GG	GG	CC	CC	GG	GG	GG	GG	GG	-	GG	CC	-	CC	GG	CC
9487	Chr01	43481951	T	183	79	TT	TT	TT	TT	TT	CC	CC	CC	TT	CC	TT	CC	TT	CC	CC	TT	TT	CC	TT	TT	TT	TT	TT	TT	TT	TT	CC	TT	CC	CC	TT	TT	CC	CC	CC	CC	CC	CC	CC	TT	TT	TT	CC	TT
9649	Chr01	43938802	T	180	104	GG	GG	-	GG	GG	TT	-	TT	GG	TT	GG	TT	GG	TT	TT	GG	GG	TT	GG	GG	GG	GG	GG	GG	GG	GG	TT	GG	TT	TT	GG	GG	TG	TT	TT	TT	TT	TT	TT	GG	GG	TG	TT	GG
10087	Chr01	45467815	T	169	82	TT	-	TT	TT	-	CC	CC	CC	TT	CC	TT	CC	TT	CC	CC	-	TT	CC	TT	TT	TT	TT	TT	TT	-	-	CC	TT	-	CC	TT	TT	CC	CC	CC	CC	CC	CC	CC	TT	TC	TT	CC	-
10454	Chr01	46191717	A	162	78	-	AG	AA	AA	AA	AA	-	AA	GG	AA	AG	AG	AG	AA	GG	AA	AA	AA	AA	AA	AA	AA	AA	AG	AA	GG	AA	AA	AA	AA	-	AA	AG	AA	AA	AA	AA	AA	AA	AG	AA	AA	AA	AG
10462	Chr01	46191783	A	170	147	-	GG	AG	AG	AA	GG	GG	GG	-	GG	AG	AG	AA	AG	GG	AG	AG	GG	AG	AG	GG	GG	-	AG	AG	GG	AG	AG	GG	GG	GG	AG	AA	AG	AG	GG	AG	GG	GG	AA	GG	AG	GG	AA
10684	Chr01	46793767	T	151	62	TT	TT	TT	TT	-	TT	-	-	TT	CC	TT	CC	TT	CC	-	TT	-	CC	-	TT	TT	TT	TT	TT	TT	CC	TT	TT	-	CC	TT	-	CC	CC	CC	-	CC	-	CC	TT	TT	TT	CC	TT
11057	Chr01	47520115	T	160	99	TC	TT	CC	TT	-	CC	-	TT	-	CC	CC	CC	-	CC	-	-	-	TT	CC	TT	TT	-	-	CC	TT	TT	CC	CC	TT	-	-	-	CC	CC	-	CC	TT	TT	TT	TT	TT	TT	CC	TT
11275	Chr01	48128049	C	162	64	CC	CC	CC	CC	CC	CC	-	-	CC	-	CC	TT	CC	CC	CC	CC	CC	TT	-	CC	TT	CC	CC	CC	CC	TT	TT	CC	-	-	CC	CC	-	TT	TT	-	-	-	CC	CC	CC	CC	TT	CC
11277	Chr01	48128053	A	164	66	AA	AA	AA	AA	AA	AA	-	-	AA	-	AA	GG	AA	AA	AA	AA	AA	GG	-	AA	GG	AA	AA	AA	AA	GG	GG	AA	-	-	AA	AA	-	GG	GG	-	-	-	AA	AA	AA	AA	GG	AA
11430	Chr01	48530355	C	169	80	CC	-	CC	CC	CC	CC	-	TT	-	TT	CC	TT	CC	CC	CC	-	CC	TT	-	-	-	CC	CC	CC	CC	TT	CT	CC	TT	TT	CC	CC	TT	TT	TT	TT	TT	TT	CC	CC	TT	CC	TT	-
11433	Chr01	48552527	A	172	81	AA	AA	AA	AA	AA	AA	-	GG	-	GG	-	GG	AA	AA	-	AA	AA	GG	AA	AA	GG	-	AA	AA	AA	GG	GG	AA	GG	GG	AA	AA	GG	GG	GG	-	GG	GG	AA	AA	GG	AA	GG	AA
11472	Chr01	48738116	A	181	164	AG	AG	AG	AG	GG	AG	GG	-	GG	GG	GG	GG	AG	AG	AG	AG	GG	GG	AA	-	GG	GG	AG	GG	GG	GG	GG	AG	GG	GG	AG	AG	GG	GG	GG	GG	GG	AG	AA	GG	AA	AA	GG	GG
11562	Chr01	49025586	G	159	67	AA	GG	AA	-	-	AA	GG	GG	AA	GG	-	GG	AA	AA	-	AA	AA	GG	-	GG	GG	-	AA	GG	AA	GG	-	AA	GG	GG	AA	-	GG	GG	GG	GG	GG	GG	AA	-	GG	-	GG	AA
11596	Chr01	49196779	T	184	88	TT	CC	TT	TT	TT	TT	TT	CC	TT	CC	TT	CC	TT	TT	TT	TT	TT	CC	TT	CC	CC	TT	TT	CC	TT	CC	TT	TT	CC	CC	TT	TT	CC	CC	CC	CC	CC	CC	TT	TT	CC	TT	CC	CC
11619	Chr01	49261567	A	180	88	AA	AA	AA	AA	AA	AA	CC	CC	AA	CC	AA	CC	AA	AA	AA	AA	AA	CC	AA	CC	CC	AA	AA	CC	AA	CC	AA	AA	CC	CC	AA	AA	CC	CC	CC	CC	CC	CC	AA	AA	AA	AA	CC	AA
11686	Chr01	49387967	C	162	80	GG	-	GG	GG	-	GG	-	-	-	CC	-	CC	GG	GG	GG	GG	GG	GG	GG	GG	CC	GG	GG	CC	GG	CC	-	GG	-	-	GG	GG	CC	CC	-	-	CC	CC	GG	-	CC	GG	CC	-
11782	Chr01	49648187	T	183	94	TT	CC	TT	TT	TT	TT	CC	CC	TT	CC	TT	CC	TT	TT	TT	TT	TT	CC	CC	TT	CC	TT	TT	CC	TT	CC	TC	TT	CC	CC	TT	TT	CC	CC	CC	CC	-	-	TT	TT	CC	TT	CC	CC
11853	Chr01	49837822	C	154	76	CC	GG	-	-	-	CC	-	-	-	-	CC	GG	CC	CC	CC	GG	-	GG	-	CC	-	CC	CC	-	CC	GG	GG	CC	GG	-	CC	CC	GG	GG	GG	GG	-	-	CC	CC	CC	CC	GG	CC
11898	Chr01	50096221	A	183	89	AA	GG	AA	AA	AA	AA	GG	GG	AA	GG	AA	GG	AA	-	AA	GG	AA	GG	AA	AA	GG	AA	AA	GG	AA	GG	AA	AA	GG	GG	AA	AA	GG	GG	GG	GG	GG	GG	AA	AA	AA	AA	GG	AA
11918	Chr01	50176347	G	162	70	GG	TT	GG	GG	GG	GG	-	-	GG	TT	GG	TT	GG	GG	GG	-	GG	-	TT	GG	TT	GG	GG	TT	GG	-	TT	GG	-	-	GG	GG	TT	TT	TT	-	-	-	GG	GG	GG	GG	TT	GG
11920	Chr01	50176680	T	184	96	TT	AA	TT	TT	TT	TT	-	AA	TT	AA	TT	AA	TT	TT	TT	AA	TT	AA	AA	TT	AA	TT	TT	AA	TT	AA	AA	TT	AA	AA	TT	TT	AA	AA	AA	AA	AA	AA	TT	TT	AA	TT	AA	TT
12056	Chr01	50575577	C	165	73	CC	TT	CC	CC	CC	CC	-	-	CC	-	-	TT	CC	TT	CC	TT	CC	TT	-	CC	TT	CC	TT	-	CC	TT	TT	CC	TT	-	CC	CC	TT	TT	TT	TT	-	CC	CC	CC	CC	CC	TT	-
12082	Chr01	50658685	T	159	72	CC	TT	CC	CC	-	CC	-	TT	CC	TT	-	TT	CC	TT	-	TT	CC	TT	-	CC	TT	CC	TT	TT	-	TT	TT	CC	TT	TT	CC	CC	TT	TT	TT	TT	TT	-	CC	-	-	CC	TT	TT
12083	Chr01	50658700	T	157	70	GG	TT	GG	GG	-	GG	-	TT	GG	TT	-	TT	-	TT	-	TT	GG	TT	-	GG	TT	-	TT	TT	-	TT	TT	GG	TT	TT	GG	GG	TT	TT	TT	TT	TT	-	GG	-	-	GG	TT	TT
12147	Chr01	50956517	A	167	80	TT	AA	TT	TT	TT	TT	AA	AA	-	AA	TT	AA	TT	AA	TT	AA	TT	AA	-	TT	-	TT	AA	-	TT	AA	AA	TT	AA	AA	TT	TT	AA	-	AA	AA	AA	TT	TT	TT	AA	TT	AA	AA
12148	Chr01	50956527	T	167	80	CC	TT	CC	CC	CC	CC	TT	TT	-	TT	CC	TT	CC	TT	CC	TT	CC	TT	-	CC	-	CC	TT	-	CC	TT	TT	CC	TT	TT	CC	CC	TT	-	TT	TT	TT	CC	CC	CC	TT	CC	TT	TT
12178	Chr01	51040163	A	181	94	AA	TT	AA	AA	AA	AA	TT	TT	AA	TT	-	TT	AA	TT	AA	TT	AA	TT	-	-	TT	AA	TT	TT	AA	TT	AT	AA	TT	TT	AA	AA	TT	TT	TT	TT	TT	AA	AA	AA	AA	AA	TT	TT
12233	Chr01	51267966	A	148	72	AA	TT	AA	AA	AA	-	TT	TT	AA	TT	AA	TT	AA	TT	AA	TT	-	-	TT	AA	TT	-	TT	TT	AA	-	AT	AA	TT	TT	-	-	TT	TT	TT	TT	TT	AA	AA	AA	AA	AA	TT	TT
12319	Chr01	51578531	C	153	61	CC	TT	-	CC	CC	CC	-	-	CC	-	CC	TT	CC	-	CC	-	CC	TT	-	CC	-	CC	CC	-	CC	-	TT	CC	TT	-	CC	CC	-	TT	-	TT	TT	CC	CC	CC	CC	CC	TT	CC
12320	Chr01	51578604	A	183	90	AA	GG	-	AA	AA	AA	GG	GG	AA	GG	AA	GG	AA	GG	AA	GG	AA	GG	GG	AA	GG	AA	AA	GG	AA	GG	GG	AA	GG	GG	AA	AA	GG	GG	GG	GG	GG	AA	AA	AA	AA	AA	GG	AA
12324	Chr01	51600690	G	180	91	GG	CC	GG	GG	GG	GG	CC	CC	GG	CC	GG	CC	GG	CC	GG	CC	GG	CC	CC	GG	CC	GG	CC	CC	GG	CC	CC	GG	CC	CC	GG	GG	CC	CC	CC	-	-	GG	GG	GG	GC	GG	GC	CC
12338	Chr01	51640106	T	180	86	TT	CC	TT	TT	TT	TT	CC	CC	TT	CC	TT	CC	TT	CC	TT	CC	TT	TC	CC	TT	CC	TT	TT	CC	TT	CC	CC	TT	CC	CC	TT	TT	CC	CC	CC	CC	CC	TT	TT	TT	TT	TT	CC	TT
12346	Chr01	51662346	A	165	74	AA	-	AA	AA	AA	AA	-	-	AA	-	AA	TT	AA	TT	-	TT	-	TT	-	AA	TT	AA	TT	TT	AA	TT	TT	AA	-	TT	AA	AA	-	TT	AA	TT	TT	AA	AA	AA	AA	AA	-	TT
12376	Chr01	51709631	C	174	89	CC	TT	CC	CC	CC	CC	TT	TT	CC	TT	CC	TT	CC	TT	CC	TT	-	TT	-	CC	TT	CC	CC	TT	CC	TT	TT	CC	-	TT	CC	CC	TT	TT	TT	TT	TT	CC	CC	CC	CC	CC	TT	-
12386	Chr01	51764985	G	149	60	GG	-	GG	GG	GG	GG	CC	-	GG	CC	GG	CC	GG	CC	GG	CC	GG	-	CC	GG	CC	GG	-	-	GG	-	CC	-	CC	-	GG	GG	CC	CC	-	-	-	GG	GG	GG	-	GG	-	GG
12409	Chr01	51814460	G	170	76	GG	-	GG	GG	GG	GG	-	-	GG	CC	GG	CC	GG	CC	GG	CC	GG	CC	-	GG	CC	GG	GG	-	GG	CC	-	GG	-	CC	GG	GG	CC	CC	CC	CC	CC	GG	GG	GG	GG	GG	-	GG
12432	Chr01	51945426	G	184	88	GG	TT	TT	GG	GG	GG	TT	TT	GG	TT	GG	TT	GG	TT	GG	TT	GG	TT	-	GG	TT	GG	GG	TT	GG	TT	TT	GG	GG	TT	GG	GG	GG	TT	TT	GG	TT	GG	GG	GG	GG	GG	TT	GG
12445	Chr01	51990189	T	181	92	TT	GG	TT	TT	TT	TT	GG	-	TT	GG	TT	GG	TT	GG	TT	GG	TT	GG	-	TT	GG	TT	GG	GG	TT	GG	GG	TT	GG	GG	TT	TT	TT	GG	GG	TT	GG	TT	TT	TT	TT	TT	GG	GG
12448	Chr01	51993815	G	166	77	GG	AA	GG	GG	GG	GG	-	-	GG	AA	GG	AA	GG	AA	GG	AA	GG	AA	-	GG	AA	GG	AA	AA	GG	AA	AA	GG	AA	-	GG	GG	GG	AA	-	GG	-	GG	GG	GG	GG	GG	AA	-
12477	Chr01	52146856	T	184	93	TT	CC	TT	TT	TT	TT	CC	CC	TT	CC	TT	CC	TT	CC	TT	CC	TT	CC	CC	TT	CC	TT	CC	CC	TT	CC	CC	CC	CC	CC	TT	TT	TT	CC	CC	TT	CC	TT	TT	TT	TT	TT	CC	CC
12480	Chr01	52174748	A	156	64	AA	TT	AA	AA	AA	AA	-	-	AA	-	AA	TT	AA	TT	AA	TT	AA	TT	-	AA	-	AA	TT	-	AA	TT	TT	TT	-	-	AA	AA	AA	TT	-	AA	TT	AA	AA	AA	AA	AA	-	TT
12481	Chr01	52174753	A	156	64	AA	GG	AA	AA	AA	AA	-	-	AA	-	AA	GG	AA	GG	AA	GG	AA	GG	-	AA	-	AA	GG	-	AA	GG	GG	GG	-	-	AA	AA	AA	GG	-	AA	GG	AA	AA	AA	AA	AA	-	GG
12487	Chr01	52245544	C	179	92	CC	AA	CC	AA	-	CC	AA	AA	CC	AA	CC	AA	CC	AA	CC	AA	CC	AA	-	CC	AA	CC	CC	AA	CC	-	AA	AA	AA	AA	CC	CC	CC	AA	AA	CC	AA	CC	CC	CC	CC	CC	AA	CC
12533	Chr01	52402780	C	167	79	-	AA	CC	AA	CC	CC	AA	AA	CC	AA	CC	AA	CC	AA	CC	AA	CC	AA	AA	CC	AA	CC	-	AA	CC	AA	AA	AA	AA	AA	AA	CC	CC	AA	AA	CC	AA	CC	CC	CC	CC	CC	-	AA
12544	Chr01	52460292	T	183	97	TT	AA	TA	AA	TT	TT	AA	AA	TT	AA	TT	AA	TT	AA	TT	AA	TT	AA	-	TT	AA	TT	AA	AA	TT	AA	AA	AA	AA	AA	AA	TT	TT	AA	AA	TT	AA	TT	TT	TT	TT	TT	AA	AA
12671	Chr01	52952506	A	179	85	GG	AA	GG	AA	GG	GG	AA	AA	GG	AA	GG	AA	GG	AA	GG	AA	GG	-	-	GG	AA	GG	AA	AA	GG	-	AA	AA	AA	AA	AA	AA	GG	AA	AA	GG	AA	GG	GG	GG	GG	GG	AA	AA
12679	Chr01	52964427	A	172	80	TT	AA	TT	AA	TT	TT	-	-	TT	AA	TT	AA	TT	AA	AT	AA	TT	AA	-	-	AA	TT	AA	AA	-	AA	AA	AA	AA	AA	AA	AA	TT	AA	AA	TT	-	TT	TT	TT	AT	TT	AA	-
12683	Chr01	52996367	A	180	93	AA	GG	AA	GG	AA	AA	GG	GG	AA	GG	-	GG	AA	GG	AA	GG	AA	GG	GG	AA	GG	AA	GG	GG	AA	GG	GG	GG	GG	GG	GG	GG	AA	GG	GG	AA	GG	AA	AA	AA	AA	AA	GG	GG
12704	Chr01	53071229	C	161	73	CC	TT	CC	TT	CC	CC	TT	-	CC	TT	CC	TT	CC	TT	CT	TT	CC	TT	TT	CC	TT	CC	TT	TT	CC	TT	TT	TT	-	TT	CC	TT	CC	TT	TT	CC	-	CC	CC	CC	CC	CC	TT	TT
12742	Chr01	53211700	C	184	95	CC	TT	CC	TT	CC	CC	TT	TT	CC	TT	CC	TT	CC	TT	CC	TT	CC	TT	TT	CC	TT	CC	TT	TT	CC	TT	TT	TT	TT	TT	TT	TT	CC	TT	TT	CC	TT	CC	CC	CC	CC	CC	TT	TT
12745	Chr01	53218170	A	177	88	AA	-	AA	CC	AA	AA	CC	CC	AA	CC	AA	CC	AA	CC	AA	CC	AA	-	CC	-	CC	-	CC	CC	AA	CC	-	CC	CC	CC	CC	CC	AA	CC	CC	AA	CC	AA	AA	AA	AA	AA	CC	CC
12750	Chr01	53284324	A	184	94	AA	CC	AA	CC	AA	AA	CC	CC	AA	CC	AA	CC	AA	CC	AA	CC	AA	CC	CC	AA	CC	AA	CC	CC	AA	CC	CC	CC	CC	CC	CC	CC	AA	CC	CC	AA	CC	AA	AA	AA	AA	AA	CC	CC
12752	Chr01	53302415	A	184	91	AA	GG	AA	GG	AA	AA	-	GG	AA	GG	AA	GG	AA	GG	AA	GG	AA	GG	AG	AA	AG	AA	GG	GG	AA	GG	GG	GG	GG	GG	GG	GG	AA	GG	GG	AA	GG	AA	AA	AA	AA	AA	GG	GG
12753	Chr01	53302448	T	184	91	TT	CC	TT	CC	TT	TT	-	CC	TT	CC	TT	CC	TT	CC	TT	CC	TT	CC	TC	TT	TC	TT	CC	CC	TT	CC	CC	CC	CC	CC	CC	CC	TT	CC	CC	TT	CC	TT	TT	TT	TT	TT	CC	CC
12886	Chr01	53841471	C	160	71	CC	-	CC	-	CC	CC	-	TT	CC	TT	TT	TT	CC	TT	-	TT	CC	TT	CC	CC	-	CC	CC	-	CC	TT	-	-	-	-	-	TT	CC	TT	-	CC	-	CC	CC	CC	-	CC	-	CC
12887	Chr01	53841473	C	160	71	CC	-	CC	-	CC	CC	-	TT	CC	TT	TT	TT	CC	TT	-	TT	CC	TT	CC	CC	-	CC	CC	-	CC	TT	-	-	-	-	-	TT	CC	TT	-	CC	-	CC	CC	CC	-	CC	-	CC
12904	Chr01	53913679	C	173	87	CC	TT	CC	-	CC	CC	-	TT	CC	TT	TT	TT	CC	TT	CC	TT	CC	TT	-	CC	TT	CC	CC	-	CC	TT	TT	CC	TT	TT	TT	TT	CC	TT	TT	CT	TT	CC	CC	CC	CC	-	CC	CC
12950	Chr01	54274958	G	184	98	GG	AA	-	AA	GG	GG	AA	AA	GG	AA	AA	AA	GG	AA	GA	AA	GG	AA	GG	GG	AA	GG	AA	AA	GG	GG	AA	GG	AA	AA	AA	AA	GG	AA	AA	GG	AA	GG	GG	GG	AA	GG	AA	AA
12975	Chr01	54444350	T	185	99	TT	CC	TT	CC	TT	TT	CC	CC	TT	CC	CC	CC	TT	CC	TT	CC	TT	CC	TT	TT	CC	TT	CC	CC	TT	TT	CC	TT	CC	CC	CC	CC	TT	CC	TT	TT	CC	CC	TT	TT	TC	TT	CC	CC
12980	Chr01	54467121	G	179	84	TT	GG	TT	GG	-	TT	GG	-	TT	GG	GG	GG	TT	GG	TT	GG	TT	GG	TT	TT	GG	TT	GG	GG	-	TT	GG	TT	GT	GG	GG	GG	TT	GG	TT	TT	GG	GG	TT	TT	TT	TT	GG	GG
13029	Chr01	54560460	G	172	75	GG	AA	GG	AA	GG	GG	AA	AA	GG	-	-	AA	GG	AA	GG	AA	GG	-	GG	GG	AA	GG	GG	AA	GG	GG	AA	GG	AA	-	AA	AA	GG	AA	GG	GG	GG	AA	GG	GG	AA	GG	AA	GG
13084	Chr01	54799844	G	176	81	AA	-	-	-	-	AA	-	GG	AA	GG	GG	GG	AA	GG	AA	GG	AA	GG	AA	AA	GG	AA	GG	GG	AA	AA	GG	GG	GG	GG	GG	GG	AA	GG	AA	-	GG	GG	AA	AA	AA	AA	GG	GG
13169	Chr01	55004097	G	162	71	AA	GG	AA	GG	AA	AA	-	GG	-	GG	GG	GG	AA	GG	AA	GG	AA	GG	AA	AA	GG	AA	GG	GG	AA	AA	GG	AA	GG	GG	GG	GG	-	GG	-	AA	GG	GG	AA	AA	-	AA	GG	GG
13231	Chr01	55230261	C	167	75	GG	CC	GG	CC	-	GG	CC	CC	GG	CC	CC	CC	GG	CC	GG	CC	GG	CC	GG	GG	CC	GG	CC	CC	GG	-	CC	CC	-	CC	CC	CC	GG	CC	-	GG	CC	CC	GG	GG	-	-	CC	CC
13234	Chr01	55230421	A	167	79	GG	AA	AG	AA	-	AG	AA	AA	-	AA	AA	AA	GG	AA	GG	AA	GG	AA	-	-	AA	GG	AA	AA	GG	-	AA	-	-	AA	AA	AA	GG	AA	GG	GG	AA	AA	GG	-	GG	GG	-	-
13235	Chr01	55230498	C	184	96	TT	CC	TT	CC	TT	CT	CC	CC	TT	CC	CC	CC	TT	CC	TT	CC	TT	CC	-	TT	CC	TT	CC	CC	TT	TT	CC	CT	TT	CC	CC	CC	TT	CC	TT	TT	CC	CC	TT	TT	TT	TT	CT	CT
13239	Chr01	55235117	G	177	89	GG	AA	GG	AA	-	GG	AA	AA	GG	AA	AA	AA	GG	AA	GA	AA	GG	AA	-	GG	AA	GG	GG	AA	GG	GG	AA	GA	GG	AA	AA	AA	GG	AA	GG	GG	AA	AA	GG	GG	GG	GG	AA	GG
13248	Chr01	55251442	G	184	84	GG	TT	GG	TT	GG	GG	TT	TT	GG	TT	TT	TT	GG	TT	GG	TT	GG	TT	GG	GG	TT	GG	GG	TT	GG	GG	TT	GG	GG	TT	TT	TT	GG	TT	GG	GG	TT	TT	GG	GG	GG	GG	TT	GG
13322	Chr01	55562439	A	180	90	AA	TT	AA	TT	AA	AA	TT	TT	AA	TT	-	TT	AA	TT	AA	TT	AA	TT	AA	AA	TT	-	TT	TT	AA	AA	AT	AT	AA	-	TT	TT	AA	TT	AA	AA	TT	TT	AA	AA	AA	AA	TT	TT
13394	Chr01	55940816	T	185	92	TT	GG	TT	GG	TT	TT	GG	GG	TT	GG	GG	GG	TT	GG	TT	GG	TT	GG	TT	TT	GG	TT	TT	GG	TT	TT	GG	TG	TT	GG	GG	GG	TT	GG	TT	TT	GG	GG	TT	TT	TT	TT	GG	TT
13409	Chr01	56025102	A	184	99	AA	CC	AA	CC	AA	AA	CC	CC	AA	CC	CC	CC	AA	CC	AA	CC	AA	CC	AA	AA	CC	AA	CC	CC	AA	AA	CC	CC	AA	CC	AA	CC	AA	CC	AA	AA	-	CC	AA	AA	AA	AA	CC	CC
13458	Chr01	56150132	T	151	60	TT	-	TT	-	-	TT	-	-	-	-	-	GG	TT	-	TT	GG	TT	-	TT	TT	-	TT	TT	-	TT	TT	-	GG	TT	-	GG	-	TT	GG	TT	TT	-	-	TT	TT	TT	TT	GG	TT
13484	Chr01	56260301	A	182	89	AA	TT	AA	TT	AA	AA	TT	TT	TT	TT	TT	TT	AA	TT	AA	TT	AA	TT	AA	AA	TT	AA	AA	TT	AA	AA	TT	AT	AA	AA	TT	TT	AA	TT	AA	AA	TT	TT	AA	AA	AA	AA	TT	AA
13533	Chr01	56381121	A	161	70	AA	-	AA	TT	AA	AA	-	-	-	-	TT	TT	AA	-	AA	TT	AA	-	-	AA	TT	AA	AA	-	AA	AA	TT	TT	AA	TT	TT	TT	AA	TT	AA	AA	-	-	AA	AA	AA	AA	TT	AA
13534	Chr01	56381200	A	160	69	AA	-	AA	CC	AA	AA	-	-	-	-	CC	CC	AA	-	AA	CC	AA	-	-	AA	CC	AA	AA	-	AA	AA	CC	CC	AA	CC	CC	CC	AA	CC	AA	AA	-	-	AA	AA	AA	AA	CC	AA
13563	Chr01	56497079	A	172	82	GG	AA	GG	AA	GG	GG	AA	AA	AA	AA	AA	AA	GG	AA	GG	AA	GG	AA	GG	GG	AA	GG	GG	AA	GG	GG	AA	GG	GG	GG	AA	AA	GG	AA	GG	GG	AA	AA	GG	GG	GG	GG	AA	GG
13620	Chr01	56540370	T	181	88	TT	GG	TT	GG	TT	TT	GG	GG	GG	GG	GG	GG	TT	GG	TT	GG	TT	GG	TT	TT	GG	TT	TT	GG	TT	TT	GG	TT	TT	TT	GG	GG	TT	GG	TT	TT	GG	GG	TT	TT	TT	TT	GG	TT
13621	Chr01	56540410	G	154	67	AA	GG	AA	GG	-	-	GG	GG	GG	GG	GG	GG	AA	GG	AA	GG	AA	GG	-	AA	GG	-	-	GG	-	AA	GG	-	AA	-	GG	GG	-	GG	AA	AA	GG	GG	AA	-	-	-	GG	-
13623	Chr01	56540413	T	154	67	AA	TT	AA	TT	-	-	TT	TT	TT	TT	TT	TT	AA	TT	AA	TT	AA	TT	-	AA	TT	-	-	TT	-	AA	TT	-	AA	-	TT	TT	-	TT	AA	AA	TT	TT	AA	-	-	-	TT	-
13643	Chr01	56588647	A	185	88	AA	GG	AA	GG	AA	AA	GG	GG	GG	GG	GG	GG	AA	GG	AA	GG	AA	GG	AA	AA	GG	AA	AA	GG	AA	AA	AA	GG	AA	AA	GG	GG	AA	GG	AA	AA	GG	GG	AA	AA	AA	AA	GG	AA
13680	Chr01	56669890	G	185	95	CC	GG	CC	GG	CC	CC	GG	GG	GG	GG	GG	GG	CC	GG	CC	GG	CC	GG	CC	CC	GG	CC	CC	GG	CC	CC	CC	GG	CC	CC	GG	GG	CC	GG	CC	CC	GG	GG	CC	CC	CC	CC	GG	CC
13749	Chr01	56812335	G	184	91	CC	GG	CC	GG	CC	GG	-	GC	GG	GG	GG	GG	CC	GG	CC	GG	CC	GG	CC	CC	GG	CC	GG	GG	GC	CC	CC	GG	CC	CC	GG	GG	CC	GG	CC	CC	GG	GG	CC	CC	GG	CC	GG	GG
13765	Chr01	56819520	A	184	100	AA	TT	TT	TT	AA	AA	TT	TT	TT	TT	TT	TT	AA	TT	AA	TT	AA	TT	AA	AA	TT	AA	TT	TT	AA	AA	AA	AT	AA	AA	TT	TT	AA	TT	AA	AA	-	TT	AA	AA	AA	AA	TT	TT
13792	Chr02	157840	A	185	85	AA	GG	AA	GG	AA	GG	AA	AA	AA	AA	GG	AA	AA	GG	GG	AA	AA	AA	GG	AA	GG	AA	AA	GG	AA	AA	AA	AA	GG	GG	AA	GG	GG	GG	AA	AA	GG	AA	GG	AA	AA	AA	GG	AA
13798	Chr02	169555	T	177	78	TT	AA	TT	AA	TT	AA	TT	TT	TT	TT	AA	TT	TT	AA	AA	TT	TT	TT	AA	TT	AA	TT	TT	AA	TT	TT	TT	TT	AA	AA	TT	AA	AA	AA	TT	TT	TT	TT	AA	TT	TA	TT	AA	TT
13854	Chr02	309952	T	178	98	CC	TT	CC	TT	CC	TT	CC	-	CC	CC	TT	CC	CC	TT	TT	CC	CC	CC	TC	CC	TT	CC	CC	TT	CC	CC	CC	CC	TT	TT	CC	TT	TT	TT	CC	-	TT	CC	TT	CC	CC	CC	TT	CC
13902	Chr02	537408	G	156	71	GG	-	-	-	-	CC	-	GG	-	GG	-	GG	GG	CC	-	GG	GG	GG	CC	-	CC	GG	GG	-	GG	GG	GG	GG	CC	CC	GG	CC	-	-	GG	GG	CC	GG	CC	GG	GC	GG	CC	-
13972	Chr02	797757	G	180	74	GG	AA	GG	AA	GG	AA	GG	GG	GG	GG	AA	GG	GG	-	AA	GG	GG	GG	AA	GG	AA	GG	GG	-	GG	GG	GG	GG	AA	AA	GG	AA	GG	AA	GG	GG	AA	GG	AA	GG	GG	GG	AA	GG
13996	Chr02	827543	A	168	94	GG	AA	-	AA	-	AA	GG	GG	-	GG	AA	GG	GG	GG	AA	-	GG	GG	AA	GG	AA	GG	AA	AA	-	GG	GG	GG	AA	AA	GG	AA	GG	AA	GG	GG	-	GG	AA	GG	AG	GG	-	GG
13997	Chr02	827547	T	170	95	CC	TT	-	TT	-	TT	CC	CC	-	CC	TT	CC	CC	CC	TT	-	CC	CC	TT	CC	TT	CC	TT	TT	-	CC	CC	CC	TT	TT	CC	TT	CC	TT	CC	CC	-	CC	TT	CC	TC	CC	-	CC
14003	Chr02	843536	G	183	101	AA	GG	AA	GG	AA	GG	-	AA	AA	AA	GG	GA	AA	AA	GG	AA	AA	AA	GG	-	GG	AA	GG	GG	AA	AA	AA	AA	GG	GG	AA	GG	AA	GG	AA	AA	GG	AA	GG	AA	GG	AA	GG	AA
14061	Chr02	1199313	G	172	73	GG	AA	GG	AA	GG	-	-	GG	GG	GG	AA	GG	AA	AA	-	GG	GG	GG	-	AA	AA	GG	GG	-	GG	GG	GG	GG	AA	-	GG	AA	GG	AA	GG	GG	AA	GG	AA	GG	-	GG	AA	GG
14074	Chr02	1339308	C	165	66	CC	TT	CC	-	CC	TT	CC	-	CC	CC	TT	CC	TT	TT	TT	CC	CC	CC	-	TT	TT	CC	CC	TT	CC	CC	CC	CC	TT	-	CC	-	CC	TT	CC	CC	TT	CC	TT	CC	-	CC	TT	CC
14075	Chr02	1339310	G	165	66	GG	AA	GG	-	GG	AA	GG	-	GG	GG	AA	GG	AA	AA	AA	GG	GG	GG	-	AA	AA	GG	GG	AA	GG	GG	GG	GG	AA	-	GG	-	GG	AA	GG	GG	AA	GG	AA	GG	-	GG	AA	GG
14076	Chr02	1339330	T	169	67	TT	AA	TT	-	TT	AA	TT	-	TT	TT	AA	TT	AA	AA	AA	TT	TT	TT	-	AA	AA	TT	TT	AA	TT	TT	TT	TT	AA	-	TT	-	TT	AA	TT	TT	AA	TT	AA	TT	TT	TT	AA	TT
14088	Chr02	1417421	C	185	81	CC	TT	CC	TT	CC	TT	CC	CC	CC	CC	TT	CC	TT	TT	TT	CC	CC	CC	TT	TT	TT	CC	CC	TT	CC	CC	CC	CC	TT	TT	CC	TT	CC	TT	CC	CC	TT	CC	TT	CC	TT	CC	TT	CC
14095	Chr02	1473047	G	175	73	GG	-	GG	AA	GG	AA	GG	GG	-	GG	AA	GG	AA	AA	AA	GG	GG	GG	AA	AA	-	GG	GG	AA	GG	GG	GG	GG	-	AA	GG	AA	GG	AA	GG	GG	-	GG	AA	GG	GA	GG	AA	GG
14103	Chr02	1513011	A	182	82	AA	GG	AA	GG	AA	GG	AA	AA	AA	AA	GG	AA	GG	GG	GG	AA	AA	AA	GG	GG	GG	AA	AA	GG	AA	AA	AA	AA	GG	GG	AA	GG	AA	GG	AA	AA	GG	AA	GG	-	GG	AA	GG	AA
14104	Chr02	1513025	A	177	82	AA	CC	AA	CC	AA	CC	AA	AA	AA	AA	CC	AA	CC	CC	CC	AA	AA	-	CC	CC	CC	AA	AA	CC	AA	AA	AA	AA	CC	CC	AA	CC	AA	CC	AA	AA	CC	AA	CC	-	CC	AA	CC	AA
14206	Chr02	1931015	C	172	74	CC	GG	CC	GG	-	GG	-	CC	CC	CC	GG	CC	GG	GG	-	-	CC	CC	GG	GG	GG	CC	CC	GG	CC	CC	CC	CC	GG	GG	CC	GG	CC	GG	CC	CC	GG	CC	GG	CC	GG	CC	GG	CC
14208	Chr02	1931034	T	174	75	TT	CC	TT	CC	-	CC	-	TT	TT	TT	CC	TT	CC	CC	-	-	TT	TT	CC	CC	CC	TT	TT	CC	TT	TT	TT	TT	CC	CC	TT	CC	TT	CC	TT	TT	CC	TT	CC	TT	CC	TT	CC	TT
14209	Chr02	1931045	A	176	76	AA	GG	AA	GG	-	GG	-	AA	AA	AA	GG	AA	GG	GG	-	-	AA	AA	GG	GG	GG	AA	AA	GG	AA	AA	AA	AA	GG	GG	AA	GG	AA	GG	AA	AA	GG	AA	GG	AA	GG	AA	GG	AA
14210	Chr02	1931076	A	170	70	AA	GG	AA	GG	-	GG	-	AA	AA	AA	GG	AA	GG	GG	-	-	AA	AA	-	GG	-	AA	AA	GG	AA	AA	AA	AA	GG	GG	AA	GG	-	GG	AA	AA	GG	AA	GG	AA	GG	AA	GG	AA
14217	Chr02	1933450	T	154	63	TT	CC	-	CC	TT	CC	-	TT	TT	TT	-	TT	CC	-	-	TT	-	-	-	CC	CC	TT	TT	CC	TT	TT	TT	TT	CC	-	-	CC	-	CC	TT	-	-	TT	CC	TT	TT	TT	CC	TT
14218	Chr02	1933454	G	155	63	GG	AA	-	AA	GG	AA	-	GG	GG	GG	-	GG	AA	-	-	GG	-	-	-	AA	AA	GG	GG	AA	GG	GG	GG	GG	AA	-	-	AA	-	AA	GG	-	-	GG	AA	GG	GG	GG	AA	GG
14219	Chr02	1933459	T	155	63	TT	CC	-	CC	TT	CC	-	TT	TT	TT	-	TT	CC	-	-	TT	-	-	-	CC	CC	TT	TT	CC	TT	TT	TT	TT	CC	-	-	CC	-	CC	TT	-	-	TT	CC	TT	TT	TT	CC	TT
14220	Chr02	1933462	A	155	63	AA	GG	-	GG	AA	GG	-	AA	AA	AA	-	AA	GG	-	-	AA	-	-	-	GG	GG	AA	AA	GG	AA	AA	AA	AA	GG	-	-	GG	-	GG	AA	-	-	AA	GG	AA	AA	AA	GG	AA
14229	Chr02	1962706	A	177	78	AA	TT	AA	TT	AA	TT	AA	AA	AA	AA	TT	AA	-	TT	TT	AA	AA	AA	-	TT	TT	-	AA	TT	AA	AA	AA	AA	TT	TT	AA	TT	AA	TT	AA	AA	TT	AA	TT	-	AA	AA	TT	AA
14281	Chr02	2149517	G	185	98	AA	GG	AA	GG	AA	GG	AA	AA	AA	AA	GG	AA	GG	GG	GG	AA	AA	AA	GG	GG	GG	AA	GG	GG	AA	AA	AA	AA	GG	GG	AA	GG	AA	GG	AA	AA	GG	AA	GG	AA	GG	AA	GG	AA
14303	Chr02	2212910	T	167	84	CC	TT	CC	TT	CC	TT	CC	-	CC	-	TT	CC	TT	TT	TT	CC	CC	CC	TT	TT	TT	CC	TT	TT	CC	CC	CC	-	TT	TT	CC	TT	CC	TT	-	-	TT	CC	TT	CC	-	CC	TT	CC
14356	Chr02	2418026	A	157	76	TT	AA	AA	AA	TT	AA	-	-	TT	TT	AA	TT	AA	AA	AA	-	-	-	-	AA	AA	-	AA	AA	-	-	TT	AT	AA	-	TT	-	AA	AA	-	TT	AA	-	AA	TT	AA	TT	AA	TT
14357	Chr02	2418117	C	153	85	AA	-	-	-	-	CC	-	AA	AA	-	-	CC	-	-	-	AA	-	AA	-	CC	CC	AA	CC	-	-	AA	AA	AA	CC	CC	AA	AA	CC	CC	AA	AA	-	-	CC	AA	CC	AA	CC	AA
14358	Chr02	2418119	G	153	85	AA	-	-	-	-	GG	-	AA	AA	-	-	GG	-	-	-	AA	-	AA	-	GG	GG	AA	GG	-	-	AA	AA	AA	GG	GG	AA	AA	GG	GG	AA	AA	-	-	GG	AA	GG	AA	GG	AA
14359	Chr02	2420237	C	184	104	GG	CC	GG	CC	GG	CC	GG	GG	GG	GG	CC	GG	CC	CC	CC	GG	GG	GG	CC	CC	CC	GG	CC	CC	GG	GG	GG	GG	CC	CC	GG	GG	CC	CC	GG	GG	CC	GG	CC	CG	CC	-	CC	GG
14379	Chr02	2473940	G	182	97	TT	GG	TT	GG	TT	GG	TT	TT	TT	TT	GG	TT	GG	GG	GG	TT	-	TT	GG	GG	GG	TT	GG	GG	TT	TT	TT	TT	GG	GG	TT	TT	GG	GG	TT	TT	GG	TT	GG	TT	GG	TT	GG	TT
14491	Chr02	3023016	G	185	85	GG	AA	GG	AA	GG	AA	GG	GG	GG	GG	AA	GG	AA	AA	AA	GG	GG	GG	AA	AA	AA	GG	GG	AA	GG	GG	GG	GG	AA	AA	GG	GG	AA	AA	GG	GG	AA	GG	AA	GG	AA	GG	GA	GG
14499	Chr02	3037421	G	181	96	TT	GG	TT	GG	-	GG	-	TT	TT	TT	GG	TT	GG	GG	GG	TT	TT	TT	GG	GG	GG	TT	TT	GG	TT	-	TT	TT	GT	GG	TT	TT	GG	GG	TT	TT	GG	TT	GG	TT	GG	TT	GG	TT
14533	Chr02	3135678	C	149	66	CC	TT	CC	-	CC	TT	CC	CC	CC	-	-	CC	TT	-	-	CC	-	CC	-	CC	TT	CC	TT	TT	-	CC	CC	CC	TT	TT	CC	CC	TT	TT	-	CC	-	CC	TT	-	TT	CC	TT	-
14542	Chr02	3161842	G	180	77	GG	AA	GG	AA	GG	AA	GG	GG	GG	GG	AA	GG	AA	AA	AA	GG	GG	GG	-	GG	AA	GG	GG	AA	GG	GG	GG	GG	AA	AA	GG	GG	AA	AA	GG	GG	AA	GG	AA	GG	AA	GG	AA	GG
14555	Chr02	3264911	A	173	75	AA	GG	AA	GG	AA	GG	AA	-	AA	AA	GG	AA	GG	GG	GG	AA	AA	AA	GG	-	GG	AA	AA	GG	AA	AA	AA	AA	GG	GG	AA	AA	GG	GG	AA	GG	GG	AA	-	AA	AA	AA	GG	AA
14610	Chr02	3621233	T	168	72	TT	CC	TT	CC	TT	-	-	TT	TT	TT	CC	TT	CC	-	CC	TT	TT	TT	CC	TT	CC	TT	CC	CC	TT	TT	TT	TT	-	CC	TT	TT	-	CC	TT	-	CC	-	-	TT	CC	TT	CC	TT
14657	Chr02	3875619	C	176	75	CC	CC	CC	CC	CC	TT	TT	CC	CC	CC	-	TT	TT	-	TT	CC	CC	CC	CC	CC	TT	CC	TT	-	CC	CC	CC	CC	TT	TT	CC	CC	TT	TT	CC	TT	TT	-	TT	CC	CC	CC	TT	CC
14658	Chr02	3875620	T	176	77	TT	TT	TT	TT	TT	CC	CC	TT	TT	TT	-	CC	CC	-	CC	TT	TT	TT	TT	TT	CC	TT	CC	-	TT	TT	TT	TT	CC	CC	TT	TT	CC	CC	TT	CC	CC	-	CC	TT	CC	TT	CC	TT
14662	Chr02	3906807	G	181	80	GG	GG	GG	GG	GG	CC	CC	GG	GG	GG	CC	CC	CC	CC	CC	GG	GG	GG	CC	GG	CC	CC	GG	-	GG	GG	GG	GG	CC	CC	GG	GG	CC	CC	GG	CC	CC	CC	CC	GG	GG	GG	CC	GG
14682	Chr02	4014628	C	184	104	TT	TT	TT	TT	TT	TT	CC	TT	TT	TT	CC	CC	CC	CC	CC	TT	TT	TT	CC	TT	CC	TT	TT	CC	TT	CT	TT	TT	CC	CC	TT	TT	CC	CC	TT	CC	CC	CC	CC	TT	CC	TT	CC	TT
14718	Chr02	4197039	A	171	87	AA	TT	TT	TT	TT	TT	AA	TT	TT	TT	AA	AA	AA	AA	AA	TT	TT	TT	-	-	AA	TT	AA	AA	TT	TT	TT	TT	AA	AA	TT	TT	AA	AA	AT	AA	AA	AA	AA	TT	AA	TT	AA	TT
14724	Chr02	4232454	T	184	104	TT	CC	CC	CC	CC	CC	TT	CC	CC	CC	TT	TT	TT	TT	TT	CC	CC	CC	TT	CC	TT	CC	CC	TT	CC	CC	CC	CC	TT	TT	CC	CC	TT	TT	CC	TT	TT	TT	TT	CC	TT	CC	TT	CC
14755	Chr02	4413053	C	180	84	-	CC	CC	CC	CC	CC	TT	CC	CC	CC	TT	TT	TT	TT	TT	CC	CC	CC	TT	CC	TT	CC	CC	TT	CC	CC	CC	CC	TT	TT	CC	CC	TT	TT	CC	TT	TT	TT	TT	CC	TT	CC	TT	CC
14778	Chr02	4511967	C	174	74	TT	CC	CC	CC	CC	CC	-	CC	TT	CC	TT	TT	TT	-	TT	CC	CC	CC	TT	CC	TT	CC	TT	-	CC	CC	CC	CC	TT	CC	CC	CC	TT	TT	CC	TT	TT	TT	-	CC	CC	CC	TT	CC
14801	Chr02	4598989	T	155	68	TT	CC	-	-	TT	CC	TT	CC	TT	-	TT	TT	TT	TT	TT	CC	-	CC	TT	-	TT	-	TT	TT	CC	-	CC	CC	TT	TT	-	CC	TT	TT	CC	TT	TT	-	TT	TT	TT	TT	TT	CC
14822	Chr02	4739852	C	170	89	-	-	-	AA	CC	AA	CC	AA	CC	AA	CC	CC	CC	AA	CC	AA	AA	AA	CC	AA	CC	AA	AA	CC	AA	AA	AA	AA	CC	CC	AA	AA	CC	CC	AA	CC	CC	CC	CC	CC	CC	CC	CC	AA
14823	Chr02	4739967	A	184	99	AA	TT	TT	TT	AA	TT	AA	TT	AA	TT	AA	AA	AA	TT	AA	TT	TT	TT	AA	TT	AA	TT	TT	AA	TT	TT	TT	TT	AA	AA	TT	TT	AA	AA	TT	AA	AA	AA	AA	AA	AT	AA	AA	TT
14826	Chr02	4788707	C	179	91	CC	AA	AA	AA	CC	AA	-	AA	CC	AA	CC	CC	CC	AA	CC	AA	AA	AA	-	AA	CC	-	CC	CC	AA	AA	AA	AA	CC	CC	AA	AA	CC	CC	AA	-	CC	CC	CC	CC	CC	CC	CC	AA
14851	Chr02	4891204	C	164	65	TT	CC	CC	CC	TT	CC	TT	CC	-	-	-	TT	TT	CC	TT	CC	CC	CC	TT	CC	-	CC	CC	-	CC	CC	CC	-	TT	-	CC	CC	TT	TT	CC	-	-	-	TT	-	CC	TT	-	CC
14966	Chr02	5239504	A	155	92	-	AG	AA	AA	AA	AA	AA	AG	AG	AA	GG	GG	AA	AA	AA	AA	AA	AG	AG	AA	AA	AG	GG	AG	AA	AA	AA	AG	AG	AA	AG	AG	AG	AG	AG	AA	AG	AA	-	AG	AA	AA	AA	AA
14967	Chr02	5239507	C	155	92	-	CT	CC	CC	CC	CC	CC	CT	CT	CC	TT	TT	CC	CC	CC	CC	CC	CT	CT	CC	CC	CT	TT	CT	CC	CC	CC	CT	CT	CC	CT	CT	CT	CT	CT	CC	CT	CC	-	CT	CC	CC	CC	CC
14968	Chr02	5239508	C	156	92	-	CG	CC	CC	CC	CC	CC	CG	CG	CC	GG	GG	CC	CC	CC	CC	CC	CG	CG	CC	CC	CG	GG	CG	CC	CC	CC	CG	CG	CC	CG	CG	CG	CG	CG	CC	CG	CC	CC	CG	CC	CC	CC	CC
14975	Chr02	5252752	A	180	96	AA	TT	TT	TT	AA	TT	AA	TT	AA	TT	AA	AA	AA	TT	AA	AA	TT	TT	AA	TT	AA	TT	-	AA	TT	TT	TT	AA	AA	AA	TT	TT	AA	AA	TT	AA	AA	AA	AA	AA	AA	AA	AA	TT
14978	Chr02	5263769	A	183	92	AA	CC	CC	CC	AA	CC	AA	CC	AA	CC	AA	AA	AA	CC	AC	AA	CC	CC	AA	CC	AA	CC	AA	AA	CC	CC	CC	AA	AA	AA	CC	CC	AA	AA	CC	AA	AA	AA	AA	AA	AA	AA	AA	CC
14995	Chr02	5387338	T	185	90	CC	TT	TT	TT	CC	TT	CC	TT	CC	TT	CC	CC	CC	TT	CC	CC	TT	TT	CC	TT	CC	TT	CC	CC	TT	TT	TT	CC	CC	CC	TT	TT	CC	CC	TT	CC	CC	CC	CC	CC	CC	CC	CC	TT
15005	Chr02	5458522	A	166	69	CC	AA	AA	-	-	AA	CC	AA	CC	AA	-	CC	CC	AA	-	CC	AA	AA	-	AA	CC	AA	AA	CC	AA	AA	AA	CC	CC	CC	AA	AA	-	CC	AA	CC	CC	CC	-	-	AA	CC	CC	AA
15110	Chr02	5984267	G	159	64	CC	GG	GG	-	CC	GG	-	GG	CC	GG	CC	CC	-	GG	CC	CC	GG	GG	-	GG	-	GG	GG	CC	GG	GG	GG	CC	CC	CC	GG	GG	CC	CC	GG	CC	-	GG	CC	CC	GG	-	-	GG
15139	Chr02	6147696	T	185	87	CC	TT	TT	TT	CC	TT	CC	TT	CC	TT	CC	CC	CC	TT	CC	CC	TT	TT	CC	TT	CC	TT	TT	CC	TT	TT	TT	CC	CC	CC	TT	TT	CC	CC	TT	CC	CC	TT	CC	CC	TT	CC	CC	TT
15315	Chr02	7185126	A	176	90	AA	GG	GG	GG	AA	GG	AA	-	AA	AA	AA	AA	AA	GG	AA	AA	GG	GG	AA	AA	GG	GG	AA	AA	-	GG	GG	AA	AA	AA	GG	GG	AA	AA	GG	AA	AA	GG	AA	AA	GG	GG	GG	GG
15425	Chr02	7766036	T	174	80	CC	TT	-	TT	CC	TT	-	CC	-	CC	CC	CC	CC	TT	CC	CC	TT	TT	CC	CC	TT	TT	TT	CC	TT	TT	TT	CC	CC	CC	TT	TT	CC	CC	TT	CC	TT	TT	CC	CC	TT	TC	CC	TT
15426	Chr02	7766044	G	174	77	CC	GG	-	GG	CC	GG	-	CC	-	CC	CC	CC	CC	GG	CC	CC	GG	GG	CC	CC	GG	GG	GG	CC	GG	GG	GG	CC	CC	CC	GG	GG	CC	CC	GG	CC	GG	GG	CC	CC	GG	GC	CC	GG
15465	Chr02	7994971	C	180	79	TT	CC	CC	TT	TT	CC	CC	TT	CC	TT	TT	TT	TT	CC	TT	TT	CC	CC	TT	TT	CC	CC	CC	TT	CC	CC	CC	TT	TT	TT	CC	CC	TT	TT	-	TT	CC	CC	TT	CT	CC	TT	TT	CC
15466	Chr02	7994992	C	165	80	AA	CC	CC	AA	AA	CC	-	AA	-	AA	AA	AA	AA	CC	AA	AA	CC	CC	AA	AA	CC	CC	CC	AA	CC	CC	CC	AA	AA	AA	CC	CC	AA	AA	-	AA	-	CC	AA	CA	CC	AA	AA	CC
15475	Chr02	8024996	A	173	78	GG	AA	AA	-	-	AA	AA	-	AA	GG	GG	GG	GG	AA	-	GG	AA	AA	-	GG	AA	AA	GG	GG	AA	AA	AA	GG	GG	GG	AA	AA	GG	GG	AA	GG	AA	AA	GG	GG	AA	GG	GG	AA
15476	Chr02	8025039	A	174	79	GG	AA	AA	-	-	AA	AA	-	AA	GG	GG	GG	GG	AA	-	GG	AA	AA	-	GG	AA	AA	GG	GG	AA	AA	AA	GG	GG	GG	AA	AA	GG	GG	AA	GG	AA	AA	GG	GG	AA	GG	GG	AA
15477	Chr02	8025046	T	174	79	AA	TT	TT	-	-	TT	TT	-	TT	AA	AA	AA	AA	TT	-	AA	TT	TT	-	AA	TT	TT	AA	AA	TT	TT	TT	AA	AA	AA	TT	TT	AA	AA	TT	AA	TT	TT	AA	AA	TT	AA	AA	TT
15555	Chr02	8222936	T	157	70	CC	-	TT	CC	CC	TT	TT	-	TT	-	CC	CC	-	TT	CC	CC	TT	TT	-	CC	TT	TT	CC	-	TT	TT	TT	CC	-	CC	TT	TT	CC	CC	TT	CC	TT	TT	CC	-	-	CC	CC	TT
15556	Chr02	8222948	C	158	64	TT	-	CC	TT	TT	CC	CC	-	CC	TT	TT	TT	-	CC	TT	TT	CC	CC	-	TT	CC	CC	CC	-	CC	CC	CC	TT	-	TT	CC	CC	TT	TT	CC	TT	CC	CC	TT	-	-	TT	TT	CC
15557	Chr02	8222960	T	157	63	CC	-	TT	CC	CC	TT	TT	-	TT	CC	CC	CC	-	TT	CC	CC	TT	TT	-	CC	TT	TT	TT	-	TT	TT	TT	CC	-	-	TT	TT	CC	CC	TT	CC	TT	TT	CC	-	-	CC	CC	TT
15597	Chr02	8311381	C	183	183	TT	TT	TT	TT	CT	TT	TT	CT	CT	TT	CT	CT	TT	TT	CT	TT	CT	CT	CT	TT	TT	TT	TT	CT	CT	TT	CT	TT	TT	TT	TT	TT	TT	TT	CT	TT	TT	TT	TT	-	TT	CT	TT	TT
15598	Chr02	8311388	T	183	183	AA	AA	AA	AA	TA	AA	AA	TA	TA	AA	TA	TA	AA	AA	TA	AA	TA	TA	TA	AA	AA	AA	AA	TA	TA	AA	TA	AA	AA	AA	AA	AA	AA	AA	TA	AA	AA	AA	AA	-	AA	TA	AA	AA
15649	Chr02	8457165	A	177	83	-	AA	AA	CC	CC	AA	AA	AA	AA	CC	CC	CC	CC	AA	CC	CC	AA	AA	CC	CC	AA	AA	CC	-	AA	AA	AA	CC	CC	CC	AA	AA	CC	CC	AA	CC	AA	AA	CC	-	AA	CC	CC	AA
15703	Chr02	8762391	T	177	106	TT	GG	GG	TT	TT	GG	GG	-	GG	TT	TT	TT	TT	-	TT	TT	GG	GG	-	-	GG	GG	GG	-	GG	GG	GG	TT	TT	TT	GG	GG	GG	GG	GG	GG	GG	GG	-	TT	GG	TT	TT	GG
15766	Chr02	9050384	G	163	80	GG	-	-	GG	GG	AA	-	GG	-	GG	GG	GG	GG	-	GG	GG	GG	AA	GG	GG	AA	-	AA	GG	-	AA	AA	GG	GG	GG	AA	AA	AA	AA	AA	AA	AA	-	GG	GG	GG	GG	GG	-
15859	Chr02	9453902	C	166	94	TT	-	-	CC	CC	-	-	CC	TT	CC	CC	CC	CC	-	CC	CC	-	TT	CC	CC	TT	-	TT	CC	TT	-	TT	CC	CC	CC	TT	TT	TT	TT	TT	-	TT	-	CC	CC	TT	CC	CC	TT
15870	Chr02	9467384	A	154	66	TT	-	TT	AA	AA	-	-	AA	TT	AA	AA	AA	AA	TT	AA	AA	-	-	AA	AA	-	-	TT	AA	-	TT	TT	AA	AA	AA	AA	-	-	TT	-	TT	TT	-	AA	AA	AA	AA	AA	-
15872	Chr02	9494342	C	159	87	CA	CC	-	-	CC	CC	CC	CC	-	-	CC	CC	-	CC	CC	CC	-	AA	CC	CC	CC	CC	CA	AA	CA	AA	AA	-	CA	CC	AA	AA	CC	CA	-	-	-	CC	-	AA	CC	CC	CC	CC
15873	Chr02	9494346	T	163	86	TC	TT	-	-	TT	TT	TT	TT	-	-	TT	TT	-	TT	TT	TT	-	CC	TT	TT	TT	TT	TC	TT	TC	CC	CC	TT	TC	TT	CC	CC	TT	TC	-	-	-	TT	TT	CC	TT	TT	TT	TT
15874	Chr02	9494360	C	152	89	CT	CC	-	-	-	CC	CC	-	CC	-	CC	CC	-	CC	CC	CC	-	TT	-	-	CC	CC	CT	CC	CT	TT	TT	CC	CT	CC	TT	TT	CC	CT	-	CC	-	CC	CC	TT	CC	CC	CC	-
15875	Chr02	9494369	A	148	89	GG	AA	-	-	-	AA	AA	-	AA	-	AA	AA	-	-	AA	AA	-	GG	-	-	AA	AA	AG	-	GG	GG	GG	AA	GG	AA	GG	GG	AA	GG	-	AA	-	AA	AA	GG	-	-	-	-
15902	Chr02	9514823	T	155	92	TG	-	-	TT	TT	TT	-	-	TT	GG	GG	TT	TT	TT	-	-	TG	TT	GG	TT	-	TT	TT	TG	TG	GG	-	GG	GG	TT	TT	GG	TT	TG	-	-	GG	GG	TT	GG	TT	TT	-	TG
15903	Chr02	9514857	C	159	97	CT	-	-	CC	CC	CC	-	-	CC	TT	TT	CC	CC	CC	-	-	CT	CC	TT	CC	TT	CC	CC	CT	CT	TT	-	TT	TT	CC	CC	TT	CC	CT	-	-	TT	TT	CC	TT	CC	CC	TT	CT
15920	Chr02	9589524	T	168	96	CC	-	CC	-	-	CC	-	TT	CC	TT	TT	TT	TT	-	TT	TT	CC	CC	-	-	CC	CC	CC	TT	CC	CC	CC	TT	TT	TT	CC	CC	CC	CC	-	CC	CC	CC	TT	TT	TT	TT	TT	CC
15921	Chr02	9589534	C	168	75	CC	-	CC	-	-	CC	-	AA	CC	AA	AA	AA	AA	-	-	AA	CC	CC	-	-	CC	CC	CC	AA	CC	CC	CC	AA	AA	AA	CC	CC	CC	CC	-	CC	CC	CC	AA	AA	AA	AA	AA	CC
15922	Chr02	9589555	C	169	97	TT	-	TT	-	-	TT	-	CC	TT	CC	CC	CC	CC	-	CC	CC	TT	TT	-	-	TT	TT	TT	CC	TT	TT	TT	CC	CC	CC	TT	TT	TT	TT	-	TT	TT	TT	CC	CC	CC	CC	CC	TT
15923	Chr02	9589557	G	169	94	AA	-	AA	-	-	AA	-	GG	AA	GG	GG	GG	GG	-	GG	GG	AA	AA	-	-	AA	AA	AA	GG	AA	AA	AA	GG	GG	GG	AA	AA	AA	AA	-	AA	AA	AA	GG	GG	GG	GG	GG	AA
15927	Chr02	9638445	G	148	65	-	-	-	GG	GG	AA	-	GG	-	GG	GG	GG	GG	AA	-	GG	GG	AA	GG	GG	AA	-	AA	GG	-	-	-	GG	GG	GG	AA	-	-	AA	GA	-	-	-	GG	-	GG	GG	GG	-
16030	Chr02	10409311	C	155	69	AA	-	-	CC	CC	AA	-	CC	AA	CC	AA	CC	CC	AA	CC	CC	-	-	CC	CC	AA	-	AA	CC	AA	AA	AA	CC	CC	CC	AA	-	-	AA	AA	CC	-	-	CC	CC	-	CC	CC	-
16031	Chr02	10409396	G	164	65	GG	GG	GG	-	-	GG	GG	-	GG	AA	GG	AA	AA	GG	AA	-	GG	GG	-	-	GG	GG	GG	AA	GG	GG	GG	AA	AA	AA	GG	GG	GG	GG	GG	-	GG	GG	AA	-	GG	-	AA	GG
16115	Chr02	11041442	G	153	62	CC	-	CC	GG	GG	GG	-	GG	-	GG	-	GG	GG	GG	GG	GG	-	CC	-	GG	-	-	CC	GG	-	-	CC	GG	GG	GG	GG	-	-	CC	GG	GG	CC	CC	GG	GG	GG	GG	GG	-
16128	Chr02	11070820	A	182	99	TT	TT	TT	AA	AA	AA	TT	AA	TT	AA	TT	AA	AA	AA	AA	AA	TT	TT	-	AA	TT	TT	TT	AA	TT	TT	TT	AA	AA	AA	AA	TT	TT	TT	AA	AA	TT	TT	AA	AA	AA	AA	AA	TT
16150	Chr02	11401714	T	166	78	TT	TT	TT	AA	AA	AA	AA	AA	TT	AA	TT	AA	AA	AA	AA	-	TT	TT	AA	AA	TT	-	TT	AA	TT	TT	TT	AA	AA	AA	AA	TT	-	TT	AA	AA	-	TT	AA	-	TT	AA	-	TT
16179	Chr02	11810343	G	169	81	CC	GG	GG	-	-	CC	-	-	GG	CC	-	-	CC	CC	CC	CC	GG	GG	CC	CC	GG	GG	GG	CC	GG	GG	GG	CC	CC	-	CC	GG	GG	GG	CC	CC	GG	GG	CC	CC	GG	CC	CC	-
16248	Chr02	12222723	C	160	65	CC	AA	-	CC	CC	CC	CC	CC	AA	CC	-	CC	CC	CC	CC	CC	AA	AA	CC	CC	-	AA	AA	-	AA	-	AA	CC	CC	CC	CC	-	AA	AA	CC	CC	-	-	CC	CC	CC	CC	CC	AA
16275	Chr02	12380105	C	174	90	CC	-	AA	-	-	CC	-	CC	AA	CC	AA	CC	CC	CC	AA	CC	AA	AA	-	CC	AA	AA	AA	CC	AA	AA	AA	CC	CC	CC	CC	AA	AA	AA	CC	CC	AA	AA	CC	CC	CC	CC	CC	AA
16320	Chr02	12860417	A	150	72	GG	AA	AA	-	-	GG	-	-	-	-	AA	GG	GG	GG	-	GG	-	AA	-	-	-	-	AA	-	-	AA	AA	GG	-	GG	GG	AA	AA	AA	GG	GG	-	AA	GG	-	AA	GG	GG	-
16330	Chr02	12885296	A	149	113	GG	AA	AA	GG	-	GG	-	-	AA	GG	-	GG	-	GG	GG	-	GG	AA	-	-	-	-	AA	AG	AA	-	AA	GG	-	GG	GG	AG	AG	AA	GG	-	AG	AA	-	-	GG	GG	-	AA
16331	Chr02	12885301	C	150	98	CC	CC	CC	CC	-	CT	-	-	CC	TT	-	CT	CC	CT	TT	-	CC	CC	-	-	-	-	CC	CT	CC	-	CC	TT	-	CC	TT	CT	CT	CC	CT	-	CT	CC	-	-	TT	CC	-	CC
16413	Chr02	13181828	G	183	93	AA	GG	GG	AA	AA	AA	AA	AA	GG	AA	GG	GA	AA	AA	AA	AA	AA	GG	AA	AA	GG	AA	GG	GG	GG	GG	GG	AA	GA	AA	AA	GA	GG	GG	AA	AA	GG	GG	AA	AA	GA	AA	-	GG
16521	Chr02	13813568	C	181	177	TT	CT	CT	TT	CT	TT	CT	CT	CT	-	CT	TT	-	TT	CT	CT	TT	CT	CT	CT	CT	CT	TT	CT	CT	CT	CT	CT	CT	TT	CT	CT	CT	CT	TT	CT	CT	CT	CT	TT	CT	TT	CT	CC
16522	Chr02	13813578	T	181	176	AA	TA	TA	AA	-	AA	TA	TA	TA	-	TA	AA	TT	AA	TA	TA	TA	TA	TA	TA	TA	TA	AA	TA	TA	TA	TA	TA	TA	AA	TA	TA	TA	TA	AA	TA	TA	TA	TA	AA	TA	AA	TA	TT
16561	Chr02	14149329	A	181	92	AA	TT	TT	AA	AA	AA	AA	TT	TT	AA	TT	AA	AA	AA	AA	AA	AA	TT	AA	AA	TT	TT	TT	TT	TT	TT	TT	AA	AA	-	AA	TT	TT	TT	AA	AA	TT	TT	AA	AA	AT	AA	AA	AA
16572	Chr02	14201047	T	153	71	GG	TT	TT	-	GG	-	-	TT	TT	GG	TT	GG	GG	GG	-	GG	GG	TT	-	-	-	TT	TT	TT	TT	TT	TT	GG	-	GG	GG	-	-	TT	-	-	TT	TT	GG	GG	TT	GG	GG	GG
16645	Chr02	14506208	C	184	90	TT	CC	CC	TT	TT	-	TT	CC	CC	TT	CC	TT	CC	TT	TT	TT	TT	CC	CC	TT	CC	CC	CC	CC	CC	CC	TT	TT	TT	TT	TT	CC	CC	CC	TT	TT	CC	CC	TT	TT	CC	TT	TT	TT
16652	Chr02	14538225	G	169	77	AA	GG	GG	-	-	AA	-	GG	GG	-	GG	AA	GG	-	AA	-	AA	GG	-	AA	GG	GG	GG	GG	GG	GG	AA	AA	AA	AA	AA	GG	GG	GG	AA	AA	GG	GG	AA	AA	GG	AA	-	-
16703	Chr02	14794315	T	185	103	TT	CC	CC	TT	TT	TT	TT	CC	CC	TT	CC	TT	CC	TT	TT	TT	TT	CC	CC	TT	CC	CC	CC	CC	CC	CC	TT	TT	CC	TT	TT	CC	CC	CC	TT	TT	CC	CC	TT	TT	TC	TT	TT	TT
16723	Chr02	14938996	A	183	75	GG	AA	AA	GG	GG	GG	GG	AA	AA	GG	AA	GG	AA	GG	GG	GG	GG	AA	-	GG	AA	AA	AA	AA	AA	AA	GG	GG	AA	-	GG	AA	GG	AA	GG	GG	AA	AA	GG	GG	AA	GG	GG	AA
16730	Chr02	15011096	C	185	80	TT	CC	CC	TT	TT	TT	TT	CC	TT	TT	CC	TT	CC	TT	TT	TT	TT	CC	CC	TT	CC	CC	CC	CC	CC	CC	TT	TT	CC	TT	TT	CC	CC	CC	TT	TT	CC	CC	TT	TT	CC	TT	TT	CC
16739	Chr02	15097372	A	163	67	CC	AA	AA	-	-	CC	-	-	-	-	AA	CC	AA	CC	CC	CC	CC	AA	-	CC	AA	AA	AA	AA	AA	AA	CC	CC	AA	-	CC	AA	CC	AA	CC	-	AA	AA	CC	-	AA	CC	-	CC
16741	Chr02	15116333	A	159	70	CC	-	-	CC	CC	CC	CC	-	CC	CC	AA	CC	AA	-	-	CC	CC	AA	-	-	AA	AA	AA	AA	AA	AA	-	CC	-	CC	CC	AA	CC	AA	-	CC	-	-	CC	CC	AA	CC	CC	-
16742	Chr02	15116348	T	158	69	AA	-	-	AA	AA	AA	AA	-	AA	AA	TT	AA	TT	-	-	AA	-	TT	-	-	TT	TT	TT	TT	TT	TT	-	AA	-	AA	AA	TT	AA	TT	-	AA	-	-	AA	AA	TT	AA	AA	-
16746	Chr02	15131818	A	172	73	GG	AA	AA	GG	GG	GG	GG	AA	GG	-	AA	GG	AA	GG	GG	-	GG	AA	-	GG	AA	AA	AA	AA	AA	AA	GG	GG	AA	GG	GG	AA	GG	AA	GG	GG	AA	AA	-	-	AA	GG	GG	AA
16752	Chr02	15157391	T	184	81	GG	TT	TT	GG	GG	GG	TG	TT	GG	GG	TT	GG	TT	GG	TG	GG	GG	TT	TT	GG	TT	TT	TT	TT	TT	TG	GG	GG	TT	GG	GG	TT	TT	TT	GG	GG	TT	TT	GG	GG	TT	GG	GG	TT
16765	Chr02	15256929	C	184	87	TT	CC	CC	TT	TT	TT	TT	CC	TT	TT	CC	TT	CC	TT	TT	TT	TT	CC	-	TT	CC	CC	CC	CC	CC	CC	TT	TT	CC	TT	CT	CC	TT	CC	TT	TT	CC	CC	TT	TT	CC	TT	TT	TT
16771	Chr02	15311991	C	166	84	CC	-	-	CC	CC	CC	-	TT	CC	-	TT	TT	TT	CC	CC	CC	CC	TT	-	CC	TT	TT	TT	TT	TT	TT	CC	CC	-	CC	CC	TT	TT	TT	CC	CC	TT	TT	CC	CC	CC	CC	CC	CC
16807	Chr02	15509622	T	185	76	GG	TT	TT	GG	GG	GG	GG	TT	TT	GG	TT	TT	TT	GG	GG	GG	TT	TT	TT	GG	TT	TT	TT	TT	TT	TT	GG	GG	TT	GG	GG	TT	TT	TT	GG	GG	TT	TT	GG	GG	TT	GG	GG	TT
16815	Chr02	15552879	A	185	103	AA	GG	GG	AA	AA	AA	AA	GG	AA	AA	GG	GG	GG	AA	AA	AA	GG	GG	AA	AA	GG	GG	GG	GG	GG	GG	AA	AA	GG	AA	AA	AG	AA	GG	AA	AA	GG	GG	AA	AA	GG	AA	AA	AA
16837	Chr02	15670728	G	148	83	GG	CC	-	-	GG	-	-	CC	GG	GG	-	CC	CC	GG	GG	GG	CC	CC	GG	GG	-	-	CC	-	CC	-	-	-	CC	-	-	CC	CC	CC	-	GG	CC	-	-	GG	GC	-	GG	GG
16841	Chr02	15693475	C	184	80	TT	CC	CC	TT	TT	TT	TT	TT	TT	TT	CC	CC	CC	TT	TT	TT	CC	CC	TT	TT	CC	CC	CC	CC	CC	CC	TT	TT	CC	TT	-	CC	TT	CC	TT	TT	CC	CC	TT	TT	CC	TT	TT	CC
16909	Chr02	16115859	A	172	92	AA	GG	GG	AA	AA	AA	-	-	AA	AA	GG	GG	GG	AA	AA	AA	GG	GG	AA	AA	GG	GG	GG	GG	GG	GG	AA	AA	GG	AA	AA	GG	GG	GG	AA	-	-	GG	AA	-	AG	AA	AA	AA
16930	Chr02	16177336	C	173	98	CC	GG	GG	CC	-	CC	CC	-	CC	CC	GG	GG	GG	CC	CC	CC	GG	GG	CC	CC	GG	GG	GG	GG	GG	GG	CC	CC	GG	CC	CC	GG	CC	GG	CC	-	GG	GG	CC	CC	GG	CC	CC	-
17076	Chr02	16588835	C	152	59	AA	CC	CC	AA	-	AA	CC	AA	-	AA	CC	CC	-	AA	AA	AA	CC	CC	-	AA	-	-	CC	CC	-	-	AA	AA	CC	-	AA	CC	AA	CC	AA	CC	CC	CC	-	-	CC	-	AA	CC
17096	Chr02	16693975	G	171	93	GG	AA	AA	GG	GG	-	GG	-	GG	-	AA	AA	AA	GG	GG	GG	-	AA	GG	GG	AA	-	GA	AA	AA	AA	GG	GG	AA	-	GG	-	GA	AA	GG	AA	AA	AA	GG	GG	GG	GG	GG	GG
17111	Chr02	16736724	G	147	58	-	GG	GG	TT	TT	TT	TT	-	-	TT	GG	GG	GG	TT	TT	TT	GG	GG	-	-	GG	GG	GG	GG	GG	GG	-	TT	GG	TT	TT	GG	-	GG	TT	GG	-	GG	TT	-	GG	-	TT	GG
17208	Chr02	16962030	G	179	98	GG	AA	AA	GG	GG	GG	GG	GG	GG	GG	AA	AA	AA	GG	GG	GG	AA	AA	GG	GG	AA	AA	AA	-	AA	AA	GG	GG	AA	GG	GG	AA	GG	AA	GG	AA	AA	AA	GG	GG	GA	GG	GG	-
17302	Chr02	17401570	A	175	96	AA	-	AG	AA	AA	AA	-	AA	AA	AA	-	GG	GG	AA	AA	AA	GG	GG	AA	AA	GG	GG	GG	GG	-	AG	AA	AA	-	-	AA	AG	-	GG	AA	GG	GG	GG	AA	AA	AA	AA	AA	AA
17405	Chr02	17734452	G	167	90	GG	-	AA	GG	GG	GG	GG	GG	GG	GG	AA	AA	AA	GG	GG	GG	AA	AA	GG	GG	AA	AA	AA	AA	-	AA	GG	GG	AA	GG	GG	AA	AA	AA	GG	AA	AA	AA	GG	AA	GG	GG	GG	GG
17419	Chr02	17836721	C	157	69	TT	-	-	-	TT	TT	TT	-	TT	TT	CC	CC	CC	TT	-	TT	CC	CC	-	-	CC	CC	CC	CC	CC	-	-	TT	CC	TT	TT	CC	CT	CC	TT	CC	-	CC	TT	TT	CC	TT	-	CC
17515	Chr02	18111252	C	178	99	CC	TT	TT	CC	CC	CC	CC	CC	CC	CC	TT	TT	TT	CC	CC	CC	TT	TT	CC	-	TT	TT	TT	TT	-	TT	CC	CC	TT	CC	CC	TT	CC	TT	CC	TT	TT	TT	CC	-	-	CC	CC	CC
17533	Chr02	18168662	A	156	86	AA	GG	GG	AA	-	AA	-	AA	AA	-	GG	GG	GG	AA	AA	-	-	-	-	AA	-	GG	GG	GG	-	-	-	AA	GG	AA	AA	GG	GG	GG	AA	-	GG	GG	-	-	GG	-	AA	AA
17696	Chr02	19066146	G	169	69	AA	GG	GG	-	AA	AA	AA	-	AA	AA	GG	GG	GG	-	AA	AA	-	GG	-	AA	GG	GG	GG	GG	GG	-	AA	AA	GG	AA	AA	GG	AA	GG	AA	GG	GG	GG	AA	AA	GG	-	GA	GG
17703	Chr02	19083584	G	152	84	GG	TT	TT	-	-	GG	GG	-	-	GG	TT	TT	TT	GG	GG	-	TT	TT	-	GG	-	-	TT	TT	-	-	GG	GG	TT	GG	GG	TT	TT	TT	GG	TT	TT	-	GG	GG	TT	-	-	GG
17706	Chr02	19085562	C	177	99	CC	AA	-	CC	CC	CC	CC	CC	CC	CC	AA	AA	AA	CC	CA	CC	AA	-	-	CC	AA	AA	AA	AA	AA	AA	CC	CC	AA	CC	CC	AA	CA	AA	CC	AA	AA	AA	CC	-	AA	-	CC	CC
17905	Chr02	19748569	C	161	71	TT	CC	-	TT	TT	TT	TT	TT	-	-	CC	CC	CC	TT	TT	-	CC	CC	-	TT	CC	CC	CC	-	CC	-	TT	TT	CC	TT	TT	CC	TT	CC	TT	CC	CC	-	TT	TT	CC	TT	TT	-
17940	Chr02	20483708	G	175	92	GG	TT	TT	GG	GG	GG	GG	GG	GG	GG	-	TT	TT	GG	GG	GG	TT	TT	GG	GG	TT	TT	TT	TT	TT	TT	GG	GG	TT	-	GG	TT	GT	TT	GG	TT	TT	-	GG	GG	GG	GG	GG	GG
17942	Chr02	20483788	C	174	92	CC	TT	TT	CC	CC	CC	CC	CC	CC	CC	-	TT	TT	CC	CC	CC	TT	TT	CC	CC	TT	TT	TT	TT	TT	-	CC	CC	TT	-	CC	TT	CT	TT	CC	TT	TT	-	CC	CC	CC	CC	CC	CC
18037	Chr02	20842266	C	184	101	CC	TT	TT	CC	CC	CC	-	CC	CC	CC	TT	TT	TT	CC	CC	CC	TT	TT	CC	CC	TT	TT	TT	TT	TT	TT	CC	CC	TT	CC	CC	TT	CC	TT	CC	TT	TT	TT	CC	CC	TT	CC	CC	CC
18074	Chr02	21062503	T	165	78	TT	TT	TT	-	TT	TT	-	TT	-	TT	TT	TT	TC	TC	-	TC	-	TT	TT	CC	TC	-	TC	-	TT	TT	TT	TC	TT	TC	-	TT	-	TT	TT	TC	TT	-	TT	TT	TT	-	-	TT
18075	Chr02	21062606	C	185	101	CC	AA	AA	CC	CC	CC	CC	CC	CC	CC	AA	AA	AA	CC	CC	CC	AA	AA	CC	CC	AA	AA	AA	AA	AA	AA	CC	CC	AA	CC	CC	AA	CA	AA	CC	AA	AA	AA	CC	CC	CC	CC	CC	CC
18211	Chr02	21587116	G	163	87	GG	-	AA	GG	-	-	GG	GG	GG	GG	AA	AA	AA	GG	GG	GG	AA	AA	GG	GG	-	-	AA	AA	AA	-	GG	GG	AA	GG	GG	-	GG	AA	GG	AA	AA	AA	GG	-	GG	GG	GG	GG
18301	Chr02	21999110	T	158	68	-	TT	TT	-	CC	CC	CC	CC	CC	CC	TT	TT	TT	CC	CC	CC	TT	TT	CC	CC	TT	TT	TT	TT	TT	TT	-	CC	TT	CC	CC	TT	CC	TT	CC	TT	TT	TT	CC	-	-	CC	CC	-
18325	Chr02	22086197	C	153	90	CC	-	AA	CC	-	CC	-	-	CC	-	AA	AA	AA	CC	-	-	AA	AA	-	-	AA	AA	AA	AA	AA	AA	-	-	AA	CC	-	AA	-	CA	CC	AA	-	AA	CC	CC	CC	-	CC	CC
18411	Chr02	22623808	C	154	62	TT	-	-	TT	TT	TT	-	-	TT	TT	-	CC	CC	TT	-	-	CC	CC	-	TT	CC	-	CC	CC	CC	CC	-	TT	CC	-	TT	-	TT	CC	TT	CC	-	-	TT	-	CC	TT	TT	CC
18507	Chr02	23199197	G	161	87	GG	AA	GA	GG	GG	GG	-	GG	GG	GG	AA	AA	AA	GG	GG	GG	AA	AA	GG	GG	AA	AA	AA	AA	AA	-	-	-	AA	GG	GG	AA	GG	AA	GG	-	AA	AA	GG	GG	-	GG	GG	-
18509	Chr02	23199247	C	173	98	CC	TT	CT	CC	CC	CC	-	CC	CC	CC	TT	TT	TT	CC	CC	CC	TT	TT	CC	CC	TT	TT	TT	TT	TT	TT	-	CC	TT	CC	CC	TT	CC	TT	CC	TT	TT	TT	CC	CC	-	CC	CC	-
18550	Chr02	23371890	G	177	72	AA	GG	GG	AA	AA	GA	-	AA	AA	AA	GG	GG	GG	AA	AA	AA	GG	GG	AA	AA	GG	GG	GG	GG	GG	GG	AA	AA	GG	AA	AA	GG	GA	GG	AA	GG	GG	GG	AA	AA	GG	AA	AA	GG
18662	Chr02	23752091	G	169	93	GG	CC	CC	GG	GG	GG	-	GG	GG	GG	CC	CC	CC	GG	GG	GG	CC	CC	GG	GG	CC	-	CC	CC	CC	-	GG	GG	CC	GG	GG	CC	GG	CC	GG	CC	-	CC	GG	GG	CC	GG	GG	-
18663	Chr02	23752105	G	169	93	GG	AA	AA	GG	GG	GG	-	GG	GG	GG	AA	AA	AA	GG	GG	GG	AA	AA	GG	GG	AA	-	AA	AA	AA	-	GG	GG	AA	GG	GG	AA	GG	AA	GG	AA	-	AA	GG	GG	AA	GG	GG	-
18748	Chr02	24248945	G	181	101	GG	AA	AA	GG	GG	GG	GA	GG	GG	GG	AA	AA	AA	GG	GG	GG	AA	AA	GG	GG	AA	AA	AA	AA	-	AA	GG	GG	AA	GG	GG	AA	GG	AA	GG	AA	AA	AA	GG	GG	GA	GG	GG	GG
18779	Chr02	24427127	T	148	81	TT	CC	-	TT	TT	TT	-	TT	-	TT	CC	CC	CC	-	TT	TT	CC	-	TT	TT	CC	-	CC	CC	-	CC	-	TT	CC	TT	TT	-	TT	CC	CC	CC	-	-	TT	-	-	-	TT	TT
18816	Chr02	24626941	A	181	99	AA	GG	GG	-	AA	AA	AA	AA	AA	AA	GG	GG	GG	AA	AA	AA	GG	GG	AA	AA	-	GG	GG	GG	GG	GG	AA	AA	GG	AA	AG	GG	GG	GG	AA	GG	GG	GG	AA	AA	AA	AA	AA	AA
18890	Chr02	24827702	A	156	63	-	AA	-	GG	GG	GG	-	-	GG	GG	AA	AA	AA	GG	GG	GG	AA	AA	GG	GG	AA	-	-	AA	AA	-	GG	GG	AA	GG	GG	AA	AG	AA	GG	AA	AA	-	GG	GG	AA	GG	GG	AA
19057	Chr02	25638823	G	149	97	GG	GA	GG	-	GA	GA	-	GA	-	AA	GG	GA	GA	AA	GG	GG	GG	AA	GG	GG	GG	-	AA	-	AA	-	GG	AA	GG	-	GG	-	GA	AA	-	GG	GG	GA	AA	GG	GG	AA	GG	GA
19106	Chr02	25847343	A	185	78	GG	AA	AA	GG	GG	GG	GG	GG	GG	GG	AA	AG	AA	GG	GG	GG	AA	AA	GG	GG	AA	AA	AA	AA	AA	AA	GG	AG	AA	GG	GG	AA	GG	AA	GG	AA	AA	AA	GG	GG	AA	GG	GG	AA
19146	Chr02	26060392	T	163	96	-	TC	CC	-	TT	TT	-	TT	-	-	TC	CC	TC	TT	TT	-	TC	CC	TT	TT	CC	-	CC	CC	CC	TC	TT	TT	CC	TT	-	CC	TC	TC	TT	TC	TC	TT	TT	TT	TT	TT	CC	TT
19151	Chr02	26133154	C	150	72	TT	CC	CC	-	-	TT	-	TT	-	TT	-	CC	CC	TT	-	TT	CC	CC	TT	TT	CC	-	CC	-	-	CC	TT	TT	-	TT	TT	CC	TT	CC	TT	-	CC	CC	TT	TT	CC	TT	TT	TT
19153	Chr02	26134801	T	151	81	TT	TT	TA	TA	-	TA	-	-	TA	AA	-	TA	TA	TT	TT	-	TA	-	TT	TT	-	-	AA	TA	TT	-	TT	AA	TT	TA	AA	TA	TT	TA	TA	-	-	TA	-	-	-	TT	TT	-
19155	Chr02	26134831	A	161	81	AA	AA	AG	AG	-	AG	-	-	AG	GG	-	AG	AG	AA	AA	AA	AG	-	AA	AA	-	-	GG	AG	AA	-	AA	GG	AG	AG	GG	AG	AA	AG	AG	-	AA	AG	AA	-	AA	AA	AA	-
19156	Chr02	26134863	A	159	83	AA	AA	AG	AG	-	AG	-	-	AG	GG	-	AG	AG	AA	AA	AA	AG	-	AA	AA	-	-	GG	AG	-	-	AA	GG	AA	AG	GG	AG	AA	AG	AG	-	AA	AG	AA	-	AA	AA	AA	-
19171	Chr02	26181336	C	184	84	TT	CC	CC	TT	TT	TT	TT	TT	TT	TT	CC	CC	CC	TT	TT	TT	CC	CC	TT	TT	CC	CC	CC	CC	CC	CC	TT	TT	CC	TT	TT	CC	CT	CC	TT	CC	CC	CC	TT	TT	CC	TT	TT	CC
19177	Chr02	26203616	G	156	66	AA	-	GG	AA	-	-	AA	AA	AA	AA	GG	GG	GG	AA	AA	AA	GG	GG	-	AA	GG	-	GG	GG	GG	GG	AA	AA	GG	AA	AA	GG	-	GG	AA	AA	GG	GG	AA	AA	GG	AA	AA	-
19215	Chr02	26334091	C	160	68	AA	CC	-	AA	AA	-	-	AA	AA	AA	CC	CC	CC	AA	AA	AA	CC	CC	AA	AA	CC	CC	CC	CC	CC	-	AA	AA	CC	AA	AA	CC	CC	-	AA	CC	CC	CC	-	-	CC	AA	-	-
19327	Chr02	27047971	T	165	81	TT	-	CC	TT	TT	TT	TT	-	TT	TT	-	CC	-	TT	TT	TT	CC	-	TT	TT	CC	CC	CC	CC	CC	CC	TT	TT	-	TT	TT	CC	TT	CC	TT	CC	-	CC	TT	TT	TT	TT	TT	TT
19442	Chr02	27789794	G	183	77	AA	GG	GG	AA	AA	AA	AA	AA	GG	AA	GG	GG	AA	AA	AA	AA	GG	GG	-	AA	GG	GG	GG	GG	GG	GG	AA	AA	GG	AA	AA	GG	GG	GG	AA	GG	GG	GG	AA	AA	GG	AA	AA	GG
19445	Chr02	27794676	T	157	66	CC	-	-	-	-	CC	-	CC	-	-	-	TT	-	-	-	CC	TT	TT	-	-	-	TT	TT	TT	-	-	CC	CC	TT	CC	CC	TT	CC	TT	CC	-	TT	TT	TC	CC	TT	CC	CC	TT
19451	Chr02	27825784	T	160	71	CC	TT	-	CC	CC	CC	-	CC	TT	CC	TT	TT	TT	CC	CC	-	-	-	-	CC	-	-	-	TT	TT	-	CC	CC	TT	CC	CC	TT	CC	TT	CC	-	TT	TT	CC	-	TT	CC	CC	TT
19481	Chr02	27967223	A	177	72	GG	AA	AA	GG	GG	-	GG	GG	AA	GG	AA	AA	AA	GG	GG	GG	AA	AA	-	-	AA	AA	AA	AA	AA	AA	GG	GG	AA	GG	GG	AA	-	AA	GG	AA	AA	AA	GG	GG	AA	GG	GG	AA
19694	Chr02	28817156	A	148	64	GG	AA	-	GG	-	GG	-	GG	AA	GG	-	AA	AA	GG	GG	GG	-	AA	-	GG	-	-	AA	-	AA	AA	GG	GG	-	GG	GG	AA	GG	AA	GG	AA	-	-	-	-	AA	GG	-	-
19695	Chr02	28817158	G	149	77	GG	AA	-	GG	GG	GG	-	GG	AA	GG	-	AA	AA	GG	GG	GG	-	AA	-	GG	-	-	AA	-	AA	AA	GG	GG	-	GG	GG	AA	GG	AA	GG	AA	-	-	-	-	AA	GG	-	-
19782	Chr02	29094872	C	182	81	AA	CC	CC	AA	AA	AA	AA	AA	CC	AA	CC	CC	CC	AA	CA	AA	CC	CC	AA	AA	CC	-	CC	CC	CC	CC	AA	AA	CC	AA	CC	CC	AA	CC	AA	CC	CC	CC	AA	AA	CC	AA	AA	-
19944	Chr02	30595999	C	157	66	TT	CC	CC	TT	TT	TT	-	TT	CC	TT	CC	CC	CC	-	TT	TT	CC	CC	TT	TT	CC	CC	CC	CC	CC	-	TT	TT	CC	-	TT	-	TT	CC	TT	CC	CC	-	CT	TT	CC	TT	TT	CC
20048	Chr02	31119489	G	178	73	AA	GG	-	AA	AA	AA	AA	AA	GG	AA	GG	GG	GG	AA	AA	AA	GG	GG	-	AA	GG	GG	GG	GG	GG	GG	AA	AA	GG	AA	AA	GG	AA	GG	AA	GG	GG	GG	AA	AA	GG	-	AA	GG
20105	Chr02	31437977	C	163	65	TT	CC	CC	TT	-	TT	TT	-	-	TT	CC	CC	CC	TT	TT	TT	CC	CC	-	TT	CC	CC	CC	CC	CC	CC	TT	TT	CC	TT	TT	CC	CT	CC	TT	-	CC	CC	TT	-	CC	TT	TT	-
20212	Chr02	31845040	A	179	74	GG	AA	AA	GG	GG	GG	-	GG	-	GG	AA	AA	AA	GG	GG	GG	AA	AA	GG	GG	AA	AA	AA	AA	AA	AA	GG	GG	AA	GG	GG	AA	AA	AA	GG	AA	AA	AA	GG	AG	AA	GG	AG	AA
20301	Chr02	32134854	T	185	89	CC	TT	TT	CC	CC	CC	CC	CC	TT	CC	TT	TT	TT	CC	TC	CC	TT	TT	CC	CC	TT	TT	TC	TT	TT	TT	CC	CC	TT	CC	CC	TT	TC	TT	CC	TT	TT	TT	CC	CC	TT	CC	CC	TT
20375	Chr02	32396092	C	150	82	CC	TT	-	CC	CC	CC	CC	CC	TT	CC	-	TT	TT	CC	CC	-	TT	-	-	CC	TT	-	TT	TT	TT	TT	CC	CC	TT	CC	CC	TT	-	TT	CC	-	-	CC	CC	CC	-	CC	CC	-
20391	Chr02	32461762	G	178	72	AA	GG	GG	AA	AA	AA	AA	-	GG	AA	GG	GG	GG	AA	AA	AA	GG	GG	AA	AA	GG	GG	GG	GG	GG	GG	AA	-	GG	AA	AA	GG	GG	GG	AA	GG	GG	GG	AA	AA	GG	AA	AA	GG
20511	Chr02	32726899	G	157	84	GG	AA	AA	-	GG	-	GG	-	AA	GG	AA	AA	AA	GG	GG	GG	-	AA	GG	GG	AA	-	AA	AA	-	AA	GG	GG	-	GG	GG	AA	GA	AA	GG	-	AA	-	GG	-	GG	-	GG	GG
20546	Chr02	33165688	G	182	103	GG	AA	AA	GG	GG	GG	GG	GG	AA	GG	AA	AA	AA	GG	GG	GG	AA	AA	-	GG	AA	AA	AA	AA	AA	AA	GG	GA	GG	GG	GG	AA	AA	AA	GG	AA	-	AA	GG	GG	AA	GG	GG	GG
20547	Chr02	33165713	G	181	102	GG	AA	-	GG	GG	GG	GG	GG	AA	GG	AA	AA	AA	GG	GG	GG	AA	AA	-	GG	AA	AA	AA	AA	AA	AA	GG	GA	GG	GG	GG	AA	AA	AA	GG	AA	-	AA	GG	GG	AA	GG	GG	GG
20619	Chr02	33386106	C	169	69	TT	CC	CC	TT	TT	CC	TT	TT	-	TT	CC	CC	CC	TT	-	TT	CC	CC	TT	TT	CC	CC	CC	CC	CC	-	TT	TT	-	TT	TT	CC	-	CC	TT	CC	CC	CC	TT	CC	CC	-	TT	-
20738	Chr02	33859543	C	177	101	CC	TT	TT	CC	CC	-	CC	CC	TT	CC	TT	TT	TT	CC	TT	-	TT	TT	CC	CC	TT	TT	TT	TT	TT	TT	CC	CC	TT	CC	CC	TT	CC	TT	CC	TT	TT	TT	CC	CC	CT	CC	CC	CC
20821	Chr02	34122326	G	166	65	GA	-	-	AA	-	GA	AA	AA	GG	GA	G*	G*	GG	-	GA	GA	GG	GG	-	GA	GG	GG	GG	GG	-	GG	AA	GA	GG	-	GA	GG	G*	G*	AA	GG	-	GG	GA	AA	GG	GA	GA	GG
20955	Chr02	34469309	C	147	63	TT	CC	-	-	TT	TT	-	TT	-	TT	-	CC	CC	TT	TT	TT	-	CC	-	TT	-	CC	CC	CC	CC	-	TT	TT	-	-	TT	CC	-	CC	TT	-	CC	-	-	TT	CC	TT	TT	CC
20956	Chr02	34469338	C	148	76	CC	TT	-	CC	CC	CC	-	CC	-	CC	-	TT	TT	CC	CC	CC	-	TT	-	CC	-	TT	TT	TT	-	-	CC	CC	-	CC	CC	TT	-	TT	CC	-	TT	-	CC	CC	TT	CC	CC	CC
21002	Chr02	34603830	T	182	72	CC	TT	TT	CC	CC	CC	CC	CC	TT	CC	TT	TT	TT	CC	CC	CC	TT	TT	CC	CC	TT	TT	TT	TT	TT	TT	CC	CC	TT	CC	CC	TT	TT	TT	CC	TT	TT	TT	CC	CC	TT	CC	CC	TT
21159	Chr02	34951112	A	178	74	CC	AA	AA	CC	AC	CC	CC	CC	AA	CC	AA	AA	AA	CC	CC	CC	AA	AA	CC	CC	AA	AA	AA	AA	AA	AA	CC	CC	AA	AA	AC	AA	AA	AA	CC	AA	AA	AA	CC	CC	AA	CC	CC	-
21172	Chr02	34967803	G	149	60	-	GG	-	AA	AA	-	AA	AA	GG	AA	GG	GG	GG	AA	AA	-	GG	GG	AA	-	GG	GG	GG	GG	GG	GG	AA	AA	GG	GG	-	GG	GA	GG	AA	GG	GG	GG	-	AA	GG	-	GG	GG
21340	Chr02	35754272	C	170	72	GG	CC	CC	GG	GG	GG	-	GG	-	GG	CC	CC	CC	GG	GG	GG	-	CC	GG	GG	CC	CC	CC	-	CC	CC	GG	GG	CC	CC	GG	CC	CC	CC	-	CG	-	-	GG	-	CC	GG	-	CC
21341	Chr02	35754284	T	170	72	AA	TT	TT	AA	AA	AA	-	AA	-	AA	TT	TT	TT	AA	AA	AA	-	TT	AA	AA	TT	TT	TT	-	TT	TT	AA	AA	TT	TT	AA	TT	TT	TT	-	TA	-	-	AA	-	TT	AA	-	TT
21387	Chr02	36215759	C	150	73	CC	TT	-	CC	CC	CC	CC	CC	TT	CC	-	TT	TT	CC	CC	CC	TT	TT	CC	CC	TT	TT	TT	TT	-	TT	CC	CC	TT	-	CC	TT	-	-	CC	TT	TT	TT	CC	CC	CC	CC	CC	CC
21425	Chr02	36391021	G	156	86	GG	AA	AA	GG	GG	GG	-	GG	AA	GG	AA	GA	-	GG	-	-	-	-	-	GG	-	AA	AA	AA	AA	-	GG	GG	-	-	GG	AA	GG	AA	GG	-	-	-	GG	GG	GG	-	GG	GG
21433	Chr02	36432889	G	155	88	GG	TT	TT	-	GG	-	-	GG	-	GT	TT	TT	TT	GG	-	GG	TT	-	GG	GG	TT	-	TT	TT	-	-	GG	GG	TT	TT	-	TT	GG	-	GG	TT	TT	TT	GG	GG	TT	-	GG	-
21480	Chr02	36638643	A	168	70	GG	AA	AA	GG	GG	GG	GG	GG	AA	GG	AA	AA	AA	GG	GG	GG	AA	AA	-	GG	AA	AA	AA	AA	AA	-	GG	-	AA	AA	GG	AA	AA	AA	GG	AA	AA	AG	-	GG	AA	GG	GG	GG
21481	Chr02	36638668	T	169	71	CC	TT	TT	CC	CC	CC	CC	CC	TT	CC	TT	TT	TT	CC	CC	CC	TT	TT	-	CC	TT	TT	TT	TT	TT	-	CC	-	TT	TT	CC	TT	TT	TT	CC	TT	TT	TC	-	CC	TT	CC	CC	CC
21482	Chr02	36638695	T	169	71	AA	TT	TT	AA	AA	AA	AA	AA	TT	AA	TT	TT	TT	AA	AA	AA	TT	TT	-	AA	TT	TT	TT	TT	TT	-	AA	-	TT	TT	AA	TT	TT	TT	AA	TT	TT	TA	-	AA	TT	AA	AA	AA
21483	Chr02	36638702	A	168	71	TT	AA	AA	TT	TT	TT	TT	TT	AA	TT	AA	AA	AA	TT	TT	TT	AA	AA	-	TT	AA	AA	AA	AA	AA	-	TT	-	AA	AA	TT	AA	AA	AA	TT	AA	AA	AT	-	TT	AA	TT	TT	TT
21484	Chr02	36638703	T	168	71	AA	TT	TT	AA	AA	AA	AA	AA	TT	AA	TT	TT	TT	AA	AA	AA	TT	TT	-	AA	TT	TT	TT	TT	TT	-	AA	-	TT	TT	AA	TT	TT	TT	AA	TT	TT	TA	-	AA	TT	AA	AA	AA
21532	Chr02	36799294	C	166	95	CC	TT	TT	CC	CC	CC	CC	CC	-	CC	TT	TT	TT	CC	CC	CC	TT	-	-	-	TT	-	TT	TT	-	-	CC	CC	TT	TT	CC	TT	TT	TT	CC	TT	TT	-	CC	-	CC	CC	CC	TT
21585	Chr02	37313729	A	161	66	GG	AA	AA	-	GG	GG	GG	GG	GG	GG	AA	AA	AA	GG	GG	GG	AA	AA	GG	GG	-	AA	AA	AA	AA	AA	GG	GG	-	AA	GG	AA	-	AA	GG	-	AA	AA	-	-	AA	GG	-	-
21695	Chr02	37970427	A	153	63	GG	AA	AA	GG	GG	GG	GG	GG	AA	GG	-	AA	AA	GG	GG	GG	-	AA	GG	-	AA	-	AA	AA	AA	AA	-	GG	AA	AA	GG	AA	-	AA	-	AA	AA	AA	GG	-	AA	GG	GG	-
21882	Chr02	38556277	A	165	92	AA	GG	GG	AA	-	AA	-	AA	GG	AA	GG	GG	GG	AA	AA	AA	GG	GG	AA	AA	GG	GG	GG	GG	GG	GG	AA	AA	GG	GG	AA	GG	GG	GG	AA	GG	-	GG	AA	-	AA	AA	AA	-
21942	Chr02	38766623	A	157	84	GG	-	-	GG	GG	GG	-	GG	AG	GG	-	AA	AA	GG	GG	GG	AA	-	GG	GG	AA	-	AA	AA	AA	-	GG	GG	-	AA	GG	AA	GG	AA	GG	AG	AA	AA	GG	GG	AA	GG	GG	AG
21984	Chr02	38894073	A	182	73	GG	AA	AA	GG	GG	GG	GG	GG	GG	GG	AA	AA	AA	GG	GG	AA	AA	AA	GG	GG	AA	AA	AA	AA	AA	AA	GG	GG	AA	AA	GG	AA	AA	AA	GG	AA	AA	AA	GG	AA	AA	AA	GG	AA
21985	Chr02	38903265	G	183	82	AA	GG	GG	AA	AA	AA	AA	AA	AA	AA	GG	GG	GG	AA	AA	GG	GG	GG	AA	-	GG	GG	GG	GG	GG	GG	AA	AA	GG	GG	AA	GG	GG	GG	AA	GG	GG	-	AA	GG	GG	GG	AA	AA
21986	Chr02	38905436	T	182	73	CC	TT	TT	CC	-	CC	CC	CC	TT	CC	TT	TT	TT	CC	CC	TT	TT	TT	CC	CC	TT	TT	TT	TT	TT	TT	CC	CC	TT	TT	CC	TT	TT	TT	CC	TT	TT	TT	CC	TT	TT	TT	CC	TT
21987	Chr02	38905444	G	182	73	AA	GG	GG	AA	-	AA	AA	AA	GG	AA	GG	GG	GG	AA	AA	GG	GG	GG	AA	AA	GG	GG	GG	GG	GG	GG	AA	AA	GG	GG	AA	GG	GG	GG	AA	GG	GG	GG	AA	GG	GG	GG	AA	GG
22003	Chr02	39000189	A	150	61	TT	AA	AA	AA	TT	TT	-	TT	AA	TT	-	AA	AA	TT	TT	AA	-	AA	AA	TT	AA	AA	AA	TT	AA	AA	TT	TT	AA	AA	TT	AA	AA	AA	-	AA	AA	-	TT	AA	AA	AA	TT	AA
22034	Chr02	39198190	T	149	59	CC	-	TT	-	-	CC	-	-	TT	CC	-	TT	-	CC	CC	TT	-	TT	-	CC	TT	TT	TT	CC	TT	TT	CC	CC	TT	CC	CC	TT	-	TT	CC	TT	TT	TT	CC	TT	TT	TT	CC	TT
22044	Chr02	39254367	G	174	73	AA	GG	GG	AA	AA	AA	AA	AA	GG	AA	GG	GG	AA	AA	AA	GG	GG	GG	AA	AA	GG	GG	GG	AA	GG	GG	AA	AA	GG	AA	AA	GG	GG	GG	AA	GG	GG	GG	AA	GG	GG	GG	AA	AA
22076	Chr02	39512752	C	152	89	CC	TT	TT	CC	CC	-	-	-	-	-	-	TT	CC	-	CC	TT	TT	TT	CC	CC	-	TT	CC	-	-	TT	CC	CC	TT	CC	CC	TT	CT	TT	-	TT	TT	TT	CC	-	CT	-	-	-
22077	Chr02	39512773	G	152	89	GG	AA	AA	GG	GG	-	-	-	-	-	AA	AA	GG	-	GG	AA	AA	AA	GG	GG	-	AA	GG	-	-	AA	GG	GG	AA	GG	GG	AA	GA	AA	-	AA	AA	AA	GG	-	GA	-	-	-
22098	Chr02	39639262	T	156	85	TT	CC	-	TT	TT	TT	-	-	TT	TT	CC	CC	TT	TT	TT	CC	CC	CC	TT	-	CC	-	TT	TT	CC	CC	TT	-	CC	TT	TT	CC	-	CC	TT	-	-	CC	TT	-	TT	CC	TT	CC
22160	Chr02	39967575	G	185	104	GG	AA	AA	GG	GG	GG	GG	GG	GA	GG	AA	AA	GG	GG	GG	AA	AA	AA	GG	GG	AA	AA	GG	GG	AA	AA	GG	GG	AA	GG	GG	AA	AA	AA	GG	AA	GG	AA	AA	GG	AA	AA	GG	AA
22172	Chr02	40055126	G	177	79	AA	GG	GG	AA	AA	AA	-	AA	GG	AA	GG	GG	AA	AA	AA	GG	GG	GG	-	AA	GG	GG	GG	AA	GG	GG	AA	AA	GG	AA	AA	GG	GA	GG	AA	-	AA	GG	GG	AA	GG	AA	-	GG
22182	Chr02	40114311	T	183	75	AA	TT	TT	TT	AA	AA	AA	AA	TT	AA	TT	TT	AA	AA	AA	TT	TT	TT	AA	AA	TT	-	TT	AA	TT	TT	AA	AA	TT	AA	AA	TT	AA	TT	AA	TT	AA	TT	TT	AA	TT	AA	AA	TT
22187	Chr02	40130569	T	184	76	CC	TT	TT	TT	CC	CC	CC	-	CC	CC	TT	TT	CC	CC	CC	TT	TT	TT	CC	CC	TT	TT	TT	CC	TT	TT	CC	CC	TT	CC	CC	TT	CC	TT	CC	TT	CC	TT	TT	CC	TT	CC	CC	TT
22421	Chr02	40933954	A	151	79	AA	GG	-	-	-	AA	AA	AA	AA	-	-	GG	AA	AA	GG	GG	-	GG	AA	AA	GG	-	GG	AA	GG	GG	AA	AA	GG	AA	AA	-	AA	GG	AA	GG	-	-	GG	GG	AA	GG	-	GG
22422	Chr02	40934117	A	177	108	AA	GG	GG	GG	AA	AA	AA	AA	AA	AA	GG	GG	AA	AA	GG	GG	GG	-	AA	AA	GG	-	GG	AA	GG	GG	AA	AA	GG	AA	AA	-	AG	GG	AA	GG	AA	GG	-	GG	AA	GG	AG	GG
22822	Chr02	42665680	A	152	93	AA	-	-	GG	AA	-	GG	AA	AG	GG	GG	-	AA	-	-	-	-	GG	AA	AA	-	GG	GG	AA	GG	GG	AA	AA	GG	AA	GG	GG	GG	AA	-	GG	AA	AA	AG	GG	AG	GG	AG	GG
23162	Chr02	44434507	A	158	101	AG	AA	-	-	GG	AG	AA	GG	GG	AA	GG	GG	AA	GG	AA	AG	GG	AA	AA	AA	AA	AG	GG	-	AA	AA	AA	-	-	AA	AA	GG	AA	AG	GG	AA	-	-	AA	AA	AG	-	GG	AA
24018	Chr02	47991001	C	156	95	CC	-	GG	CC	-	GG	-	-	CC	GG	-	GG	CC	GG	CC	GG	GG	GG	-	CC	-	-	GG	CC	GG	-	CC	GG	CC	CC	GG	CC	-	CC	GG	GG	-	GG	GG	CC	GG	CC	CG	-
24056	Chr02	48176139	C	174	100	CC	CC	TT	CC	TT	-	CC	CC	CC	TT	TT	TT	CC	TT	CC	TT	TT	CT	CC	CC	TT	TT	CC	CC	TT	TT	CC	TT	CC	CC	CC	CC	TT	CC	TT	TT	-	TT	TT	CC	TT	CC	TT	CC
24115	Chr02	48425565	G	173	99	GG	GG	-	-	-	AA	GG	GG	GG	AA	AA	AA	GG	GG	GG	AA	-	AA	-	GG	AA	AA	GG	GG	AA	AA	GG	AA	GG	GG	AA	GG	AA	GG	-	-	-	AA	AA	GG	AA	GG	AA	GG
24125	Chr02	48470807	C	159	82	CC	CC	AA	CC	-	AA	CC	CC	CC	-	AA	AA	CC	CC	CC	-	-	-	-	CC	-	-	CC	CC	AA	-	CC	AA	CC	CC	AA	CC	-	CC	AA	-	-	AA	AA	CC	AA	CC	-	CC
24242	Chr03	214333	C	180	93	CC	TT	TT	TT	TT	CC	CC	TT	TT	CC	TT	TT	TT	CC	TT	CC	CC	TT	TT	TT	TT	TT	CC	CC	TT	CC	CC	CC	TT	TT	CC	CC	-	TT	TT	TT	CC	CC	CC	TT	CC	TT	CC	TT
24284	Chr03	314515	G	181	88	TT	GG	GG	GG	GG	TT	TT	GG	GG	-	GG	GG	GG	TT	GG	TT	TT	GG	GG	GG	GG	GG	TT	TT	GG	TT	TT	TT	GG	GG	TT	GT	GG	GG	GG	GG	GG	TT	TT	GG	TT	GG	-	GG
24285	Chr03	314541	C	164	71	TT	CC	CC	CC	CC	TT	-	CC	CC	-	CC	CC	CC	TT	CC	TT	-	CC	CC	CC	CC	CC	TT	-	CC	TT	TT	TT	CC	CC	TT	CT	CC	CC	CC	CC	CC	-	TT	CC	TT	CC	-	CC
24297	Chr03	327683	C	184	86	TT	CC	-	CC	CC	TT	TT	CC	CC	TT	CC	CC	CC	TT	CC	TT	TT	CC	CC	CC	CC	CC	TT	TT	CC	TT	TT	TT	CC	CC	TT	TT	CC	CC	CC	CC	CC	TT	TT	CC	CT	CC	TT	CC
24364	Chr03	493277	A	183	86	CC	AA	AA	AA	AA	CC	-	AA	AA	CC	AA	AA	AA	CC	AA	CC	CC	AA	AA	AA	CC	AA	CC	CC	AA	CC	CC	CC	AA	AA	CC	CC	AA	AA	AA	AA	AA	CC	CC	AA	AA	AA	CC	AA
24365	Chr03	493290	A	183	86	CC	AA	AA	AA	AA	CC	-	AA	AA	CC	AA	AA	AA	CC	AA	CC	CC	AA	AA	AA	CC	AA	CC	CC	AA	CC	CC	CC	AA	AA	CC	CC	AA	AA	AA	AA	AA	CC	CC	AA	AA	AA	CC	AA
24372	Chr03	501022	C	182	85	TT	CC	CC	CC	CC	TT	TT	CC	CC	TT	CC	CC	CC	TT	CC	TT	TT	CC	CC	CC	TT	CC	TT	TT	CC	TT	TT	TT	CC	CC	TT	TT	CC	CC	CC	CC	CC	TT	TT	CC	CC	CC	TT	CC
24424	Chr03	601813	C	181	88	CC	AA	AA	AA	AA	CC	CC	CC	AA	CC	AA	AA	AA	CC	AA	CC	CC	AA	-	AA	CC	AA	CC	CC	AA	CC	CC	CC	AA	AA	CC	CC	-	AA	AA	-	AA	CC	CC	AA	CC	AA	CC	AA
24434	Chr03	660680	G	184	93	GG	CC	CC	CC	CC	GG	GG	GG	CC	CC	CC	CC	CC	GG	CC	GG	GG	CC	CC	CC	GG	CC	GG	GG	GG	GG	GG	GG	CC	CC	GG	GG	CC	CC	CC	CC	CC	GG	GG	CC	GC	CC	GG	CC
24435	Chr03	660684	G	184	93	GG	TT	TT	TT	TT	GG	GG	GG	TT	TT	TT	TT	TT	GG	TT	GG	GG	TT	TT	TT	GG	TT	GG	GG	GG	GG	GG	GG	TT	TT	GG	GG	TT	TT	TT	TT	TT	GG	GG	TT	GT	TT	GG	TT
24649	Chr03	1389199	G	178	90	AA	GG	GG	GG	GG	AA	-	AA	GG	AA	GG	GG	GG	AA	GG	AA	GG	AA	-	GG	AA	AA	AA	AA	AA	AA	AA	AA	GG	-	AA	AA	GG	GG	-	GG	AA	AA	AA	GG	GG	GG	AA	GG
24677	Chr03	1485142	C	171	79	GG	CC	CC	-	-	GG	CC	GG	CC	GG	CC	CC	CC	-	CC	GG	CC	GG	CC	CC	GG	GG	GG	GG	GG	GG	GG	GG	CC	CC	GG	GG	CC	CC	CC	CC	-	-	GG	CC	-	CC	GG	CC
24678	Chr03	1485196	T	182	92	CC	TT	TT	CC	-	CC	TT	CC	TT	CC	TT	TT	TT	CC	TT	CC	TT	CC	TT	TT	CC	CC	CC	CC	CC	CC	CC	CC	TT	TT	CC	CC	TT	TT	TT	TT	TC	CC	CC	TT	TC	TT	CC	TT
24809	Chr03	2000805	T	156	71	TT	CC	-	TT	TT	CC	TT	CC	TT	CC	TT	TT	TT	CC	TT	-	TT	CC	TT	TT	-	-	CC	-	CC	CC	CC	-	TT	CC	-	-	TT	TT	TT	TT	TT	-	-	-	TT	TT	CC	TT
24859	Chr03	2286499	T	183	102	TT	CC	TT	TT	TT	CC	TT	CC	TT	CC	TT	TT	TT	CC	TT	CC	TT	CC	TT	TT	CC	CC	CC	CC	CC	CC	CC	CC	TT	CC	CC	CC	TT	TT	TT	TT	TT	CC	CC	TT	CC	TT	CC	TT
25102	Chr03	2844582	A	167	85	GG	AA	AA	GG	GG	AA	-	AA	GG	AA	GG	GG	GG	AA	GG	AA	GG	GG	GG	GG	AA	AA	AA	AA	AA	AA	AA	AA	GG	AA	AA	AA	GG	GG	GG	GG	GG	GG	AA	GG	GG	GG	-	GG
25163	Chr03	2954438	G	177	78	AA	GG	GG	AA	AA	GG	AA	GG	AA	GG	AA	AA	AA	GG	AA	GG	AA	GG	AA	AA	GG	GG	GG	GG	GG	GG	GG	GG	AA	GG	GG	GG	AA	AA	AA	AA	AA	AA	GG	AA	GA	AA	GG	AA
25167	Chr03	2972005	G	183	6	**	GG	GG	**	**	GG	-	GG	**	GG	**	**	**	GG	**	GG	**	GG	**	**	GG	GG	GG	GG	GG	GG	GG	GG	**	GG	GG	GG	**	**	**	**	**	**	GG	**	GG	**	GG	**
25168	Chr03	2972033	T	181	86	CC	TT	TT	CC	CC	TT	-	TT	CC	TT	CC	CC	CC	TT	CC	TT	CC	TT	CC	CC	TT	TT	TT	TT	TT	TT	TT	TT	CC	TT	TT	TT	CC	CC	CC	CC	CC	CC	TT	CC	TT	CC	TT	CC
25237	Chr03	3109688	T	182	81	GG	TT	TT	GG	GG	TT	GG	TT	GG	TT	GG	GG	GG	TT	GG	TT	GG	TT	-	GG	TT	TT	TT	TT	TT	TT	TT	TT	GG	TT	TT	TT	GG	GG	GG	GG	GG	GG	TT	GG	TT	GG	TT	GG
25240	Chr03	3121620	C	150	76	TT	CC	TT	TT	TT	TT	-	CC	-	-	TT	TT	TT	TT	TT	CC	-	CC	TT	TT	TT	CC	CC	CC	CC	CC	CC	CC	TT	TT	CC	CC	TT	TT	-	CC	-	-	CC	-	CC	TT	CC	TT
25241	Chr03	3121636	T	149	76	CC	TT	CC	CC	CC	CC	-	TT	-	-	CC	CC	CC	CC	CC	TT	-	TT	CC	CC	CC	TT	TT	TT	TT	TT	TT	TT	CC	CC	TT	TT	CC	CC	-	TT	-	-	TT	-	TT	CC	TT	CC
25242	Chr03	3121679	A	148	74	GG	AA	GG	GG	GG	GG	-	AA	-	-	GG	GG	GG	GG	GG	AA	-	AA	GG	GG	GG	AA	AA	AA	AA	AA	AA	AA	GG	GG	AA	AA	GG	GG	-	AA	-	-	AA	-	AA	GG	AA	GG
25380	Chr03	3442091	C	173	107	CC	TT	TT	CC	-	CC	-	-	CC	CC	TT	CC	CC	TT	CC	CC	TT	TT	CC	CC	CT	CC	CC	CC	TT	TT	CC	CC	CC	TT	TT	TT	CT	CT	CC	CC	TT	CC	CC	TT	TT	CT	CC	CC
25385	Chr03	3444209	G	148	63	AA	GG	-	AA	-	GG	-	GG	AA	GG	AA	AA	AA	GG	AA	GG	AA	GG	-	AA	GG	-	GG	GG	GG	GG	-	GG	AA	GG	GG	-	AA	GA	-	AA	AA	AA	GG	AA	AA	-	GG	-
25524	Chr03	3826007	A	149	85	GG	-	-	GG	GG	GG	-	AA	-	GG	-	GG	-	-	-	AA	-	AA	GG	GG	GG	AA	AA	AA	AA	AA	AA	AA	GG	-	AA	AA	-	GG	-	GG	GG	-	AA	GG	AA	GG	-	-
25587	Chr03	3989585	A	185	81	TT	AA	AA	TT	TT	AA	TT	AA	TT	AA	TT	TT	TT	AA	TT	AA	TT	AA	TT	TT	AA	AA	AA	AA	AA	AA	AA	AA	TT	AA	AA	AA	TT	AT	TT	TT	TT	TT	AA	TT	AA	TT	AA	TT
26027	Chr03	4700045	C	177	83	TT	CC	TT	TT	TT	CC	TT	TT	TT	CC	TT	TT	TT	-	TT	CC	TT	CC	TT	TT	CC	CC	CC	CC	CC	CC	CC	CC	-	CC	CC	CC	TT	TT	TT	TT	TT	TT	CC	-	CC	TT	CC	TT
26028	Chr03	4700053	A	177	76	GG	AA	AA	GG	GG	AA	GG	GG	GG	AA	GG	GG	GG	-	GG	AA	GG	AA	GG	GG	AA	AA	AA	AA	AA	AA	AA	AA	-	AA	AA	AA	GG	GG	GG	GG	GG	GG	AA	-	AA	GG	AA	GG
26029	Chr03	4700063	C	180	93	CC	TT	CC	CC	CC	TT	CC	CC	CC	TT	CC	CC	CC	-	CC	TT	CC	TT	CC	CC	TT	TT	TT	TT	TT	TT	TT	TT	-	TT	TT	TT	CC	CC	CC	CC	CC	CC	TT	CC	TT	CC	TT	CC
26201	Chr03	4891079	C	155	87	TT	CC	CC	CT	TT	CC	CT	CC	TT	-	TT	CT	TT	-	TT	CC	CT	CC	CT	CT	-	CC	CC	CC	CC	CC	CC	-	CT	-	CC	CC	TT	TT	TT	CT	TT	CT	CC	CT	CC	TT	CC	TT
26391	Chr03	5113033	T	154	82	AA	TT	-	AA	AA	-	AA	AA	AA	-	AA	AA	AA	-	AA	TT	AA	TT	-	AA	-	TT	TT	TT	TT	TT	TT	TT	AA	-	TT	TT	AA	AA	AA	-	AA	AA	TT	AA	TT	AA	TT	AA
26396	Chr03	5115510	C	162	73	TT	CC	CC	TT	TT	CC	TT	TT	TT	CC	TT	TT	TT	CC	TT	CC	TT	CC	-	TT	CC	CC	CC	CC	CC	CC	CC	CC	TT	CC	CC	CC	TT	CT	TT	TT	TT	TT	CC	TT	CC	TT	CC	TT
26451	Chr03	5238861	A	156	86	AA	GG	-	AA	AA	GG	-	AA	AA	GG	AA	AA	AA	GG	AA	GG	AA	GG	-	AA	-	GG	GG	-	-	GG	GG	GG	AA	-	GG	-	AA	AA	-	-	AA	AA	GG	AA	-	-	GG	AA
26452	Chr03	5238865	T	153	83	TT	CC	-	TT	TT	CC	-	TT	TT	CC	TT	TT	TT	CC	TT	CC	TT	CC	-	TT	-	CC	CC	-	-	CC	CC	CC	TT	-	CC	-	TT	-	-	-	TT	TT	CC	TT	-	-	CC	TT
26469	Chr03	5290713	A	184	91	AA	TT	AA	TT	AA	TT	-	AA	AA	TT	AA	AA	AA	TT	AA	TT	AA	TT	AA	AA	TT	TT	TT	TT	TT	TT	TT	AA	AA	AA	TT	TT	AA	AT	AA	AA	AA	AA	TT	AA	TT	AA	TT	AA
26561	Chr03	5553524	G	177	95	GG	CC	GG	CC	GG	CC	GG	GG	GG	CC	GG	GG	GG	CC	GG	CC	GG	CC	GC	GG	CC	CC	CC	CC	CC	CC	CC	CC	GG	GG	CC	CC	GG	CC	GG	GC	CC	GG	CC	GG	GG	CC	GG	GG
26626	Chr03	5818404	A	174	91	AA	TT	AA	TT	AA	TT	AA	AA	-	TT	AA	AA	-	TT	AA	TT	AA	TT	AA	AA	TT	-	TT	-	TT	TT	TT	TT	-	TT	TT	TT	-	TT	AA	AA	TT	AA	TT	AA	TT	-	AA	AA
27001	Chr03	6747929	T	149	79	CC	TT	TT	-	TT	TT	-	CC	-	TT	-	CC	CC	TT	CC	CC	-	TT	CC	CC	TT	-	TT	TT	TT	TT	TT	TT	CC	CC	-	TT	CC	TC	CC	CC	TT	-	TT	CC	TT	CC	CC	CC
27002	Chr03	6747959	A	149	79	GG	AA	AA	-	AA	AA	-	GG	-	AA	-	GG	GG	AA	GG	GG	-	AA	GG	GG	AA	-	AA	AA	AA	AA	AA	AA	GG	GG	-	AA	GG	AG	GG	GG	AA	-	AA	GG	AA	GG	GG	GG
27198	Chr03	7184100	A	150	82	CC	-	AA	AA	AA	-	CC	CC	CC	-	CC	CC	CC	AA	CC	CC	CC	AA	AC	CC	-	AA	AA	AA	-	AA	AA	AA	CC	CC	AA	AA	CC	AC	CC	CC	AA	CC	AA	CC	AC	-	CC	CC
27433	Chr03	7602367	G	159	71	GG	CC	CC	CC	CC	CC	GG	GG	GG	-	GG	GG	GG	CC	GG	GG	GG	CC	GG	GG	CC	CC	CC	CC	CC	-	CC	-	GG	GG	-	-	GG	-	GG	GG	CC	GG	-	GG	GG	GG	GG	GG
27453	Chr03	7693954	C	184	94	CC	TT	CC	TT	TT	TT	CC	-	CC	TT	CC	CC	CC	TT	CC	CC	CC	TT	CC	CC	TT	TT	TT	TT	TT	TT	TT	TT	TT	CC	TT	TT	CC	CT	CC	CC	TT	CC	TT	CC	CT	CC	CC	CC
27507	Chr03	7788533	C	149	69	CC	-	-	-	TT	TT	-	CC	CC	TT	CC	CC	CC	-	CC	CC	CC	TT	-	CC	TT	-	TT	-	TT	TT	-	-	CC	CC	-	TT	CC	CT	CC	CC	TT	-	TT	CC	CC	CC	CC	CC
27568	Chr03	8168980	C	152	66	CC	-	CC	-	TT	-	CC	CC	CC	TT	CC	CC	CC	-	CC	CC	CC	TT	-	CC	TT	-	TT	-	-	-	-	TT	CC	CC	-	TT	CC	TT	CC	-	TT	CC	-	CC	-	CC	CC	CC
27676	Chr03	8545534	G	164	77	TT	GG	TT	GG	GG	GG	-	TT	TT	GG	TT	TT	-	TT	TT	-	TT	GG	-	-	-	GG	GG	GG	GG	GG	GG	GG	TT	TT	GG	GG	TT	GT	TT	TT	GG	TT	GG	TT	GT	-	TT	TT
27677	Chr03	8545537	G	164	77	AA	GG	AA	GG	GG	GG	-	AA	AA	GG	AA	AA	-	AA	AA	-	AA	GG	-	-	-	GG	GG	GG	GG	GG	GG	GG	AA	AA	GG	GG	AA	GA	AA	AA	GG	AA	GG	AA	GA	-	AA	AA
27699	Chr03	8745253	T	175	90	TT	CC	TT	CC	-	CC	-	-	TT	CC	TT	TT	TT	CC	TT	TT	TT	CC	TT	TT	CC	CC	CC	CC	CC	CC	CC	CC	TT	TT	CC	CC	TT	TC	TT	TT	CC	-	CC	TT	TC	TT	TT	TT
27827	Chr03	9153528	C	162	73	TT	CC	-	CC	CC	CC	CT	TT	TT	CC	TT	CT	TT	CC	TT	-	TT	CC	TT	TT	CC	CC	CC	CC	CC	CC	CC	CC	TT	-	CC	CC	TT	CC	TT	TT	CC	CT	CC	TT	CT	TT	TT	TT
27844	Chr03	9153725	G	153	64	AA	GG	AA	GG	GG	GG	-	-	-	GG	-	AA	AA	GG	-	AA	-	GG	AA	-	-	GG	GG	GG	GG	GG	GG	GG	AA	-	GG	GG	AA	-	AA	-	GG	-	GG	-	AA	-	-	-
27866	Chr03	9205790	C	183	94	CC	AA	CC	AA	AA	AA	CC	CC	CC	AA	CC	CC	CC	AA	CC	CC	CC	AA	CC	CC	AA	AA	AA	AA	-	AA	AA	AA	CC	CC	AA	AA	CC	CA	CC	CC	AA	CC	AA	CC	CA	CC	CC	CC
28104	Chr03	10116602	C	156	68	TT	CC	TT	CC	CC	CC	TT	-	-	CC	TT	TT	TT	CC	TT	-	-	CC	-	-	CC	CC	CC	CC	CC	CC	CC	-	TT	TT	CC	CC	TT	TT	TT	-	CC	TT	CC	-	TT	-	-	-
28362	Chr03	10843053	G	154	73	GG	TT	GG	-	TT	-	-	GG	GG	TT	GG	GG	-	TT	-	GG	GG	TT	-	GG	TT	-	TT	-	TT	-	TT	-	GG	GG	TT	TT	GG	GG	-	GG	TT	GG	TT	-	GG	-	GG	GG
28380	Chr03	10847404	G	172	79	CC	GG	GG	GG	GG	GG	-	-	CC	GG	CC	GC	CC	GG	CC	CC	CC	GG	-	CC	GG	GG	GG	GG	GG	GG	GG	GG	CC	CC	GG	GG	-	GC	CC	CC	GG	CC	GG	-	GG	CC	CC	-
28781	Chr03	11271874	G	175	87	AA	GG	-	GG	GG	GG	-	-	AA	GG	AA	AA	AA	GG	AA	AA	AA	GG	AA	AA	AA	GG	GG	GG	GG	GG	GG	GG	AA	AA	GG	GG	AA	GG	AA	AA	-	AA	GG	AA	-	AA	AA	AA
28835	Chr03	11327172	G	164	82	GG	AA	-	AA	-	AA	GG	GG	GG	AA	-	GG	GG	AA	GG	GG	GG	-	-	GG	-	AA	AA	AA	-	AA	-	AA	GG	GG	AA	AA	GG	AA	GG	GG	AA	GG	AA	-	GG	GG	GG	GG
28869	Chr03	11429579	G	158	85	GG	CC	-	-	-	CC	GG	GG	-	CC	GG	GG	-	CC	GG	GG	GG	CC	GG	GG	CC	CC	CC	-	-	CC	CC	CC	-	GG	CC	CC	GG	CC	GG	GG	CC	-	CC	GG	-	GG	-	GG
28976	Chr03	11778914	G	149	70	GG	AA	GG	-	-	AA	-	GG	-	-	GG	GG	GG	AA	GG	GG	GG	-	GG	GG	AA	-	AA	-	-	-	AA	AA	GG	GG	AA	AA	GG	GG	GG	GG	AA	GG	-	GG	GG	GG	GG	GG
29085	Chr03	12559021	A	163	87	TT	-	TT	TT	AA	TT	AA	TT	TT	AA	TT	AA	TT	TT	AA	AA	-	AA	-	AA	-	AA	TT	AA	AA	AA	AA	TT	AA	TT	AA	AA	TT	AA	AA	AA	AA	AA	AA	-	TT	TT	-	TT
29132	Chr03	12847296	C	146	78	TT	-	TT	-	CC	TT	-	-	-	-	TT	CC	-	TT	CC	CC	-	CC	-	CC	-	-	TT	CC	CC	CC	CC	-	CC	TT	CC	CC	TT	CC	CC	CC	CC	-	CC	TT	TT	-	-	TT
29147	Chr03	12984090	A	174	101	GG	GG	GG	-	AA	-	-	GG	GG	AA	GG	AA	GG	GG	AA	AA	GG	AA	-	AA	GG	-	GG	AA	AA	AA	AA	GG	AA	GG	AA	AA	GG	AA	AA	AA	AA	GG	-	GG	GG	GG	GG	-
29535	Chr03	14797888	C	148	61	CC	CT	-	-	-	-	CC	-	CC	-	CC	CC	CC	-	CC	CC	CC	TT	CC	CC	-	-	TT	-	TT	-	TT	-	CC	CC	TT	-	-	CC	CC	CC	-	CC	TT	CC	TT	CC	CC	CC
29537	Chr03	14797997	G	179	90	GG	AA	GG	-	AA	AA	GG	GG	GG	AA	GG	GG	GG	AA	GG	GG	GG	AA	GG	GG	AA	AA	AA	-	AA	AA	AA	AA	GG	GG	AA	AA	GG	GA	GG	GG	AA	GG	AA	AA	GA	GG	GG	GG
29741	Chr03	15292851	G	158	88	GG	TT	GG	TT	TT	TT	GG	GG	-	TT	-	GG	GG	TT	TT	GG	-	TT	-	-	TT	TT	TT	-	-	TT	TT	GT	GG	GG	TT	TT	GG	GT	-	-	-	GG	TT	GG	GT	GG	-	-
29750	Chr03	15293325	G	147	75	GG	AA	GG	-	-	-	GG	-	GG	AA	GG	GG	GG	-	GG	GG	-	AA	-	GG	AA	-	AA	-	AA	AA	AA	AA	GG	-	AA	AA	GG	GA	GG	-	-	-	-	GG	GA	-	GG	GG
29911	Chr03	15671926	C	150	84	TT	TT	TT	TT	TT	CC	CC	-	-	CC	TT	CC	TT	-	-	-	-	CC	TT	TT	TT	TT	TT	TT	TT	-	CC	TT	-	CC	TT	TT	CC	CC	CC	-	CC	CC	CC	-	-	TT	CC	-
30050	Chr03	16430246	C	170	85	TT	CC	TT	-	-	CC	-	TT	TT	CC	TT	TT	TT	CC	TT	TT	TT	CC	-	TT	-	CC	CC	-	CC	CC	CC	CC	TT	TT	CC	-	TT	CT	TT	TT	CC	TT	CC	TT	TT	TT	TT	-
30466	Chr03	18569966	C	151	63	CC	-	AA	AA	-	-	CC	CC	CC	-	CC	CC	CC	AA	CC	CC	CC	-	CC	CC	AA	-	AA	CC	-	-	-	AA	CC	CC	AA	-	-	CA	CC	CC	AA	CC	-	CC	AA	CC	CC	CC
30467	Chr03	18593430	G	174	79	GG	AA	GG	AA	AA	AA	GG	GG	GG	AA	GG	GG	GG	AA	GG	GG	GG	AA	GG	GG	AA	-	AA	GG	AA	-	AA	AA	GG	GG	AA	AA	GA	GG	GG	GG	AA	GG	AA	GG	GA	GG	GG	GG
30514	Chr03	18777923	G	158	71	GG	-	GG	-	-	TT	GG	GG	GG	-	GG	GG	GG	TT	GG	GG	GG	TT	GG	GG	TT	TT	TT	GG	-	TT	-	-	GG	GG	-	TT	-	GG	GG	GG	-	GG	-	GG	-	GG	GG	GG
30650	Chr03	19186909	T	183	87	CC	TT	TT	TT	TT	TT	-	CC	CC	TT	CC	CC	CC	TT	CC	CC	CC	TT	CC	CC	TT	TT	TT	CC	TT	TT	TT	TT	CC	CC	TT	TT	TT	TC	CC	CC	TT	TT	TT	CC	TC	CC	CC	CC
30785	Chr03	19520834	T	160	85	TT	GG	-	-	-	-	-	-	TT	GG	TT	TT	-	GG	TT	-	TT	TG	-	TT	-	-	GG	-	GG	GG	GG	GG	TT	TT	GG	GG	GG	GG	TT	TT	GG	TT	GG	TT	TG	TT	TT	TT
30810	Chr03	19614396	G	185	90	AA	GG	GG	GG	GG	GG	AA	AA	AA	GG	AA	AA	AA	GG	AA	AA	AA	GG	AA	AA	GG	GG	GG	AA	GG	GG	GG	GG	AA	AA	GG	GA	GG	GA	AA	AA	GG	AA	GG	AA	AA	AA	AA	AA
30812	Chr03	19630936	T	181	91	TT	CC	TT	CC	CC	TC	-	TT	TT	CC	TT	TT	TT	CC	TT	CC	TT	CC	TT	TT	CC	CC	CC	TT	CC	CC	CC	CC	TT	TT	CC	CC	CC	TC	TT	TT	CC	TT	CC	TT	TT	TT	TT	TT
30815	Chr03	19695980	A	183	75	AA	AA	AA	AA	AA	AA	AA	AA	AA	AG	AG	AG	AG	AA	AG	AA	AA	AA	AA	AA	AA	AA	AA	AA	AA	AA	AA	-	AG	AA	AA	AG	AG	AG	AA	AA	AG	-	AA	AA	AG	AA	AA	AA
30931	Chr03	20053101	C	165	71	CC	AA	CC	AA	AA	-	CC	CC	CC	-	CC	CC	CC	AA	CC	CC	CC	AA	CC	CC	-	-	AA	-	AA	-	AA	AA	CC	CC	AA	CC	AA	CC	CC	CC	-	CC	AA	CC	-	CC	CC	CC
31011	Chr03	20340188	A	148	71	GG	AA	AA	AA	AA	AA	GG	GG	GG	AA	GG	GG	GG	AA	GG	GG	GG	AA	GG	GG	AA	-	AA	GG	AA	-	AA	AA	GG	-	AA	AA	AA	AA	GG	AG	AA	GG	AA	GG	-	GG	GG	GG
31183	Chr03	20973371	C	160	68	TT	CC	CC	-	CC	CC	-	TT	-	CC	TT	TT	TT	CC	TT	TT	TT	CC	TT	TT	CC	CC	CC	TT	CC	CC	CC	CC	TT	-	-	CC	CC	CT	TT	-	CC	TT	CC	-	CC	TT	TT	TT
31270	Chr03	21559598	A	150	68	GG	AA	AA	-	AA	AA	GG	-	GG	AA	-	GG	GG	-	GG	-	-	AA	-	GG	AA	AA	AA	-	AA	AA	AA	AA	GG	-	AA	AA	AA	GG	-	-	AA	-	AA	-	-	-	GG	GG
31277	Chr03	21585326	T	161	71	AA	TT	-	-	TT	TT	AA	-	AA	TT	-	AA	AA	TT	AA	-	AA	TT	AA	AA	-	TT	TT	AA	-	TT	TT	TT	AA	AA	TT	TT	TT	TA	-	-	TT	AA	TT	AA	AA	AA	AA	-
31279	Chr03	21585399	T	158	73	CC	TT	-	-	TT	TT	CC	-	CC	TT	-	CC	-	TT	-	CC	CC	TT	CC	CC	-	TT	TT	CC	-	TT	TT	TT	CC	-	TC	TT	TT	TC	-	CC	TT	-	TT	CC	CC	CC	CC	-
31324	Chr03	21797648	T	164	72	AA	TT	-	TT	TT	TT	-	AA	AA	TT	AA	AA	AA	TT	AA	AA	AA	TT	-	AA	TT	TT	TT	-	TT	TT	TT	TT	AA	-	TT	TT	TT	TT	AA	-	TT	-	TT	TA	TT	AA	TA	AA
31325	Chr03	21797657	C	164	75	AA	CC	-	CC	CC	CC	-	AA	AA	CC	AA	AA	AA	CC	AA	AA	AA	CC	-	AA	CC	CC	CC	-	CC	CC	CC	CC	AA	-	CC	CC	CC	CC	AA	-	CC	-	CC	CA	CC	AA	CA	AA
31628	Chr03	22750942	A	149	70	TT	AA	-	AA	-	-	-	TT	TT	AA	TT	TT	TT	-	AA	-	TT	AA	-	TT	AA	AA	AA	TT	-	AA	AA	-	TT	-	AA	AA	AA	AT	-	-	-	-	AA	-	AA	TT	-	-
31629	Chr03	22750963	C	147	64	TT	CC	-	CC	-	-	-	TT	-	CC	TT	TT	TT	-	CC	-	TT	CC	-	TT	CC	CC	CC	TT	-	CC	-	-	TT	-	CC	CC	CC	CT	-	-	-	-	CC	-	CC	TT	-	-
31639	Chr03	22795774	A	164	72	GG	AA	AA	AA	AA	AA	-	GG	GG	AA	-	GG	GG	AA	GG	-	GG	AA	-	GG	-	AA	AA	GG	AA	-	AA	AA	GG	-	AA	AA	AA	AA	-	GG	AA	-	AA	-	AA	-	-	GG
31640	Chr03	22795845	G	163	66	AA	GG	GG	GG	GG	-	-	AA	AA	GG	-	AA	AA	GG	-	-	AA	GG	-	AA	-	GG	GG	AA	GG	-	GG	GG	AA	-	GG	GG	GG	GA	-	AA	GG	-	GG	-	GG	GG	-	-
31713	Chr03	23033677	C	168	75	AA	CC	CC	CC	CC	CC	AA	AA	AA	CC	-	AA	AA	CC	AA	-	AA	CC	-	AA	CC	CC	CC	-	CC	CC	CC	CC	AA	AA	CC	CC	CC	AA	AA	AA	CC	AA	-	AA	CC	-	AA	-
31830	Chr03	23458894	A	151	70	GG	-	AA	AA	AA	AA	-	GG	GG	AA	GG	-	GG	AA	GG	GG	GG	AA	GG	GG	AA	-	AA	GG	AA	-	AA	AA	GG	-	AA	AA	AA	AA	GG	GG	-	GG	AA	GG	AA	GG	-	GG
31831	Chr03	23458916	T	151	70	GG	-	TT	TT	TT	TT	-	GG	GG	TT	GG	-	GG	TT	GG	GG	GG	TT	GG	GG	TT	-	TT	GG	TT	-	TT	TT	GG	-	TT	TT	TT	TT	GG	GG	-	GG	TT	GG	TT	GG	-	GG
31962	Chr03	24078814	G	169	84	TT	GG	GG	-	-	GG	TT	-	TT	GG	TT	TT	TT	-	TT	TT	TT	GG	-	TT	-	GG	GG	TT	GG	-	GG	GG	TT	TT	GG	GG	GG	GT	TT	TT	GG	TT	GG	-	GG	TT	TT	TT
31989	Chr03	24208229	C	155	74	TT	CC	CC	-	-	-	TT	-	TT	CC	TT	TT	TT	CC	TT	TT	TT	CC	TT	TT	CC	CC	CC	TT	CC	-	CC	-	TT	TT	CC	-	CC	CT	TT	-	-	TT	CC	-	TT	TT	-	TT
31990	Chr03	24208242	C	153	74	TT	CC	-	-	-	-	TT	-	TT	CC	TT	TT	TT	CC	TT	TT	TT	CC	TT	TT	CC	CC	CC	TT	CC	-	CC	-	TT	TT	CC	-	CC	CT	TT	-	-	TT	CC	-	TT	TT	-	TT
32015	Chr03	24297885	G	156	80	GG	AA	GG	AA	-	-	GG	-	GG	-	GG	GG	-	AA	GG	-	GG	-	-	-	-	-	AA	GG	AA	AA	AA	AA	-	GG	AA	AA	AA	AA	GG	GG	AA	-	AA	GG	AA	GG	GG	-
32113	Chr03	24729726	A	161	81	GG	AA	AA	AA	AA	AA	GG	GG	GG	AA	-	GG	GG	AA	-	GG	GG	AA	-	GG	AA	-	AA	GG	AA	AA	AA	AA	GG	GG	AA	AA	-	GG	GG	GG	AA	-	AA	GG	-	GG	GG	-
32178	Chr03	25113995	A	166	79	GG	-	AA	AA	AA	-	-	-	-	-	GG	GG	-	AA	GG	GG	GG	AA	GG	GG	AA	AA	AA	GG	AA	AA	-	AA	GG	GG	AA	AA	AA	AG	-	GG	-	GG	AA	-	GG	-	GG	GG
32288	Chr03	25848550	A	153	72	AA	-	AA	TT	-	-	-	-	AA	TT	-	AA	AA	-	AA	AA	AA	TT	AA	AA	-	-	TT	AA	TT	TT	TT	TT	AA	-	TT	TT	TT	TT	AA	-	-	AA	TT	AA	-	AA	-	AA
32289	Chr03	25848568	C	154	73	CC	-	CC	TT	-	-	-	-	CC	TT	-	CC	CC	-	CC	CC	CC	TT	CC	CC	-	TT	TT	CC	TT	TT	TT	TT	CC	-	TT	TT	TT	TT	CC	-	-	CC	TT	CC	-	CC	-	CC
32459	Chr03	26426708	T	174	84	TT	GG	TT	-	GG	GG	TT	-	TT	GG	TT	TT	TT	-	TT	TT	TT	GG	TT	TT	GG	GG	GG	TT	GG	GG	GG	GG	TT	TT	-	GG	GG	TT	TT	TT	GG	TT	GG	TT	-	TT	TT	-
32460	Chr03	26426734	T	172	83	TT	AA	TT	-	AA	AA	TT	-	TT	AA	TT	TT	TT	-	TT	TT	TT	AA	TT	TT	AA	AA	AA	TT	AA	AA	AA	AA	TT	TT	-	AA	AA	TT	TT	TT	AA	TT	AA	TT	-	TT	TT	-
32461	Chr03	26426751	T	175	83	TT	CC	TT	-	CC	CC	TT	TT	TT	CC	TT	TT	TT	-	TT	TT	TT	CC	TT	TT	CC	CC	CC	TT	CC	CC	CC	CC	TT	TT	-	CC	CC	TT	TT	TT	CC	TT	CC	TT	TT	TT	TT	-
32462	Chr03	26426766	C	167	76	CC	TT	CC	-	-	TT	CC	CC	CC	TT	CC	CC	CC	-	CC	CC	CC	TT	CC	CC	TT	TT	TT	CC	TT	TT	-	TT	CC	CC	-	TT	TT	CC	CC	CC	-	CC	-	CC	-	CC	CC	-
32477	Chr03	26521294	G	163	74	AA	GG	-	GG	GG	GG	-	AA	AA	-	AA	AA	AA	GG	-	-	AA	GG	AA	AA	GG	GG	GG	AA	GG	GG	GG	GG	AA	-	GG	GG	-	GG	AA	-	GG	AA	GG	AA	AA	-	AA	AA
32478	Chr03	26521297	C	163	74	TT	CC	-	CC	CC	CC	-	TT	TT	-	TT	TT	TT	CC	-	-	TT	CC	TT	TT	CC	CC	CC	TT	CC	CC	CC	CC	TT	-	CC	CC	-	CC	TT	-	CC	TT	CC	TT	TT	-	TT	TT
32485	Chr03	26527539	G	161	76	AA	GG	GG	GG	-	GG	-	-	AA	GG	AA	AA	AA	GG	-	AA	AA	GG	AA	AA	GG	GG	GG	-	GG	GG	GG	GG	AA	AA	GG	GG	GG	GA	AA	-	GG	AA	GG	-	AA	AA	-	AA
32489	Chr03	26530431	G	183	90	TT	GG	GG	GG	GG	GG	TT	TT	TT	GG	TT	TT	TT	GG	TT	TT	TT	GG	TT	TT	GG	GG	GG	TT	GG	GG	GG	GG	TT	TT	GG	GG	GG	GT	TT	TT	GG	TT	GG	TT	TT	TT	TT	TT
32491	Chr03	26530451	C	183	89	CC	TT	CC	TT	TT	TT	CC	CC	CC	TT	CC	CC	CC	TT	CC	CC	CC	TT	CC	CC	TT	TT	TT	CC	TT	TT	TT	TT	CC	CC	TT	TT	TT	CT	CC	CC	TT	CC	TT	CC	CC	CC	CC	CC
32497	Chr03	26530924	A	162	67	-	AA	AA	AA	AA	AA	-	TT	-	AA	TT	TT	TT	AA	TT	-	TT	AA	TT	TT	AA	AA	AA	TT	AA	AA	AA	AA	TT	TT	AA	AA	AA	TT	TT	TT	AA	TT	AA	-	-	TT	AA	TT
32509	Chr03	26535264	G	179	85	GG	AA	-	AA	AA	-	GG	GG	GG	AA	GG	GG	GG	AA	GG	GG	GG	AA	GG	GG	AA	AA	AA	GG	AA	AA	AA	AA	GG	GG	AA	AA	AA	GG	GG	GG	AA	GG	AA	GG	AA	GG	GG	GG
32663	Chr03	27056700	G	165	70	AA	GG	GG	GG	GG	GG	AA	-	AA	GG	AA	AA	AA	GG	AA	AA	AA	GG	AA	AA	GG	GG	GG	AA	GG	GG	GG	GG	-	AA	GG	AA	GG	GG	AA	AA	GG	-	GG	AA	-	AA	-	-
32701	Chr03	27307339	C	170	85	TT	CC	CC	CT	CC	CC	TT	-	TT	-	TT	TT	TT	CC	TT	TT	TT	CC	-	TT	CC	CC	CC	-	CC	CC	CC	CC	TT	TT	CC	TT	CC	CC	TT	-	-	TT	-	TT	-	TT	-	-
32703	Chr03	27308368	C	165	78	TT	CC	CC	-	CC	CC	CC	-	TT	CC	TT	TT	TT	CC	TT	-	-	CC	TT	-	CC	CC	CC	TT	CC	CC	-	CC	TT	TT	CC	TT	CC	CT	TT	TT	CC	TT	-	TT	TT	TT	-	TT
32994	Chr03	28767996	T	177	94	CC	TT	CC	TT	TT	TT	CC	CC	CC	TT	CC	CC	CC	TT	CC	CC	CC	TT	CC	CC	CC	TT	TT	CC	TT	TT	TT	TT	CC	CC	TT	CC	TT	TC	CC	CC	TT	CC	TT	CC	CC	CC	CC	CC
33030	Chr03	28892182	T	179	85	TT	AA	TT	-	AA	-	TT	TT	TT	AA	TT	TT	TT	AA	TT	TT	TT	AA	TT	TT	TT	AA	AA	TT	-	AA	AA	AA	TT	-	AA	TT	AA	TA	TT	TT	AA	TT	AA	TT	TT	TT	TT	TT
33058	Chr03	28942573	A	181	91	GG	AA	GG	AA	AA	AA	-	GG	GG	AA	GG	GG	GG	AA	GG	GG	GG	AA	-	-	GG	AA	AA	GG	AA	AA	AA	AA	GG	GG	AA	GG	AA	AG	GG	GG	AA	GG	AA	GG	GG	GG	GG	GG
33107	Chr03	29169552	C	183	131	CC	CG	CG	GG	CG	GG	CG	CC	CC	CG	CG	GG	CG	CG	CC	CC	GG	CG	CC	CC	CC	CG	GG	CC	CG	CG	CC	CG	CC	CG	CG	GG	CC	CG	GG	CC	CG	CC	CC	CG	CC	GG	CG	GG
33116	Chr03	29171627	C	176	79	CC	TT	CC	TT	-	TT	CC	CC	CC	-	CC	CC	CC	TT	CT	CC	CC	TT	CC	CC	-	TT	TT	CC	TT	TT	TT	TT	CC	CC	TT	CC	-	CT	CC	CC	-	CC	TT	CC	CC	CC	CC	CC
33118	Chr03	29171656	A	176	79	AA	CC	AA	CC	-	CC	AA	AA	AA	-	AA	AA	AA	CC	AC	AA	AA	CC	AA	AA	-	CC	CC	AA	CC	CC	CC	CC	AA	AA	CC	AA	-	AC	AA	AA	-	AA	CC	AA	AA	AA	AA	AA
33210	Chr03	29710489	C	179	84	CC	TT	-	TT	TT	TT	CC	-	CC	TT	CC	CC	CC	TT	CC	CC	CC	TT	CC	CC	CC	TT	TT	CC	TT	TT	TT	TT	CC	CC	-	CC	TT	CC	CC	CC	TT	-	TT	CC	CC	CC	CC	CC
33211	Chr03	29710513	G	178	83	GG	AA	-	AA	AA	AA	GG	-	GG	AA	GG	GG	GG	AA	GG	GG	GG	AA	GG	GG	GG	AA	AA	GG	AA	AA	AA	AA	GG	GG	-	GG	AA	GG	GG	GG	AA	-	AA	GG	GG	GG	GG	GG
33221	Chr03	29794959	A	158	66	AA	-	AA	-	GG	GG	AA	AA	AA	-	AA	AA	AA	GG	AA	AA	AA	-	AA	AA	AA	GG	GG	AA	GG	GG	GG	GG	AA	AA	GG	AA	AG	GG	AA	AA	-	AA	GG	AA	-	AA	AA	AA
33222	Chr03	29794986	A	158	66	AA	-	AA	-	GG	GG	AA	AA	AA	GG	AA	AA	AA	GG	AA	AA	AA	-	AA	AA	AA	GG	GG	AA	GG	GG	GG	GG	AA	AA	GG	AA	AG	GG	AA	AA	-	AA	GG	AA	-	AA	AA	AA
33242	Chr03	29964577	C	162	72	CC	TT	CC	TT	-	TT	CC	CC	CC	TT	-	CC	CC	TT	CC	CC	CC	TT	CC	CC	CC	TT	TT	CC	TT	-	TT	TT	-	CC	TT	CC	TT	CC	CC	CC	TT	CC	TT	CC	CC	CC	CC	CC
33246	Chr03	29969304	C	160	66	CC	TT	CC	TT	-	TT	CC	CC	CC	TT	CC	CC	CC	-	CC	CC	CC	-	-	CC	CC	-	TT	CC	TT	-	TT	TT	CC	CC	TT	CC	TT	TT	CC	CC	TT	CC	-	CC	CC	CC	CC	CC
33247	Chr03	29969384	A	177	82	AA	GG	AA	GG	GG	GG	AA	AA	AA	GG	AA	AA	AA	-	AA	AA	AA	GG	-	AA	AA	GG	GG	AA	GG	GG	GG	AG	AA	AA	GG	AA	GG	GG	AA	AA	GG	AA	GG	AA	AA	AA	AA	AA
33266	Chr03	30082908	C	151	74	CC	-	CC	-	-	TT	-	CC	-	TT	-	CC	CC	TT	CC	CC	CC	TT	-	CC	-	-	TT	-	TT	TT	TT	-	CC	-	TT	CC	TT	CT	CC	-	TT	-	-	-	CC	CC	-	CC
33286	Chr03	30200787	C	177	88	CC	GG	CC	GG	GG	GG	CC	CC	-	GG	CC	CC	CC	GG	CC	CC	CC	GG	-	CC	CC	GG	GG	CC	GG	GG	GG	GG	CC	CC	GG	CC	GG	CC	CC	CC	GG	CC	GG	CC	CC	CC	CC	CC
33326	Chr03	30290314	T	150	78	GG	GG	TT	TG	TT	TT	GG	-	GG	-	TT	TT	GG	TT	GG	TT	GG	-	GG	GG	GG	TT	TT	-	GG	TT	-	TT	-	TT	GG	-	GG	TT	-	GG	-	TT	TT	GG	-	GG	TT	TT
33341	Chr03	30383561	C	164	81	CC	AA	-	AA	-	AA	CC	CC	CC	AA	-	CC	CC	AA	CC	CC	CC	AA	-	CC	CC	AA	AA	CC	AA	-	AA	AA	CC	-	-	CC	-	CA	CC	CC	AA	CC	-	-	CC	CC	-	CC
33348	Chr03	30451936	C	152	61	CC	-	CC	CC	GG	-	CC	CC	CC	GG	CC	CC	-	-	CC	CC	CC	-	CC	CC	CC	-	GG	CC	-	-	GG	GG	CC	-	-	-	-	CC	CC	CC	-	CC	GG	CC	CC	CC	CC	CC
33424	Chr03	30831493	T	184	92	TC	CC	TT	-	CC	CC	TT	TT	TT	CC	TT	TT	TT	CC	TT	TT	TT	CC	TT	TT	TT	CC	CC	TT	CC	CC	CC	CC	TT	TT	CC	TT	CC	TT	TT	TT	CC	TT	CC	TT	TT	TT	TT	TT
33425	Chr03	30831508	G	185	95	GA	AA	GG	AA	AA	AA	GG	GG	GG	AA	GG	GG	GG	AA	GG	GG	GG	AA	GG	GG	GG	AA	AA	GG	AA	AA	AA	AA	GG	GG	AA	GG	AA	GA	GG	GG	AA	GG	AA	GG	GG	GG	GG	GG
33431	Chr03	30855648	C	148	59	CC	-	CC	-	-	-	CC	CC	CC	-	CC	CC	CC	TT	CC	CC	CC	-	CC	CC	CC	-	TT	-	TT	TT	-	-	CC	CC	TT	CC	-	CC	-	CC	-	CC	-	CC	CC	CC	CC	CC
33432	Chr03	30855689	C	148	59	CC	-	CC	-	-	-	CC	CC	CC	-	CC	CC	CC	TT	CC	CC	CC	-	CC	CC	CC	-	TT	-	TT	TT	-	-	CC	CC	TT	CC	-	CC	-	CC	-	CC	-	CC	CC	CC	CC	CC
33433	Chr03	30858570	C	164	79	CC	GG	CC	-	GG	GG	CC	CC	CC	-	-	CC	CC	-	CC	CC	CC	GG	-	CC	CC	GG	GG	CC	GG	GG	GG	GG	CC	CC	GG	CC	-	CG	-	CC	GG	CC	GG	CC	CC	CC	CC	CC
33539	Chr03	31425186	A	166	74	AA	GG	AA	AA	GG	GG	AA	AA	AA	GG	AA	AA	AA	GG	AA	AA	AA	GG	AA	AA	AA	GG	GG	AA	GG	GG	GG	GG	AA	-	GG	AA	-	AA	AA	AA	GG	AA	GG	AA	AA	AA	AA	AA
33577	Chr03	31540266	C	181	84	CC	GG	CC	CC	GG	GG	CC	CC	CC	GG	CC	CC	CC	GG	CC	CC	CC	GG	-	CC	CC	GG	GG	-	GG	GG	GG	GG	CC	CC	GG	CC	GG	CG	CC	CC	GG	CC	GG	-	CC	CC	CC	CC
33591	Chr03	31584213	A	183	87	AA	GG	AA	AG	GG	GG	AA	AA	AA	GG	AA	AA	AA	GG	AA	AA	AA	GG	-	AA	AA	GG	GG	AA	GG	GG	GG	GG	AA	AA	GG	AA	GG	AG	AA	AA	GG	AA	GG	AA	AA	AA	AA	AA
33592	Chr03	31584235	A	183	94	AA	GG	AA	AG	GG	GG	AA	AA	AA	GG	AA	AA	AA	GG	AA	AA	AA	GG	-	AA	AA	GG	GG	AA	GG	GG	GG	GG	AA	AA	GG	AA	GG	AG	AA	AA	GG	AA	GG	AA	AA	AA	AA	AA
33593	Chr03	31584315	G	150	71	GG	AA	GG	GG	-	AA	-	-	GG	-	GG	GG	-	AA	-	GG	GG	AA	-	-	-	AA	AA	-	AA	AA	AA	AA	-	-	AA	GG	-	GA	GG	GG	-	-	AA	GG	GG	-	GG	-
33594	Chr03	31587350	A	185	85	AA	GG	AA	AA	GG	GG	AA	AA	AA	GG	AA	AA	AA	GG	AA	AA	AA	GG	AA	AA	AA	GG	GG	AA	GG	GG	GG	GG	AA	AA	GG	AA	GG	AA	AA	AA	GG	AA	GG	AA	AA	AA	AA	AA
33595	Chr03	31587449	C	183	84	CC	TT	CC	CC	TT	CC	CC	CC	CC	-	CC	CC	CC	TT	CC	CC	CC	TT	CC	CC	CC	TT	TT	CC	TT	TT	TT	TT	CC	CC	TT	CC	TT	CT	CC	CC	TT	CC	TT	CC	CC	CC	CC	CC
33596	Chr03	31588791	G	159	77	GG	AA	-	-	AA	AA	-	-	GG	-	GG	GG	GG	AA	GG	GG	GG	AA	GG	GG	-	AA	AA	GG	AA	AA	AA	-	GG	GG	AA	GG	AA	AA	GG	-	AA	GG	AA	GG	-	-	GG	-
33611	Chr03	31601924	C	157	66	CC	-	CC	CC	-	-	CC	CC	CC	-	CC	CC	CC	TT	CT	CC	CC	-	CC	CC	CC	-	TT	CC	TT	-	TT	TT	CC	CC	TT	CC	TT	-	CC	CC	-	CC	-	CC	-	CC	CC	CC
33640	Chr03	31723620	A	163	86	AA	GG	AA	AA	GG	-	AA	-	AA	GG	AA	AA	-	GG	AA	AA	-	GG	-	AA	AA	-	GG	AA	GG	GG	GG	GG	-	AA	GG	AA	GG	AG	AA	AA	GG	-	GG	AA	AA	AA	AA	-
33647	Chr03	31727214	C	173	79	CC	TT	CC	CC	-	-	CC	CC	CC	TT	CC	CC	CC	TT	CC	-	CC	-	CC	-	CC	TT	TT	CC	TT	-	TT	TT	CC	CC	TT	CC	TT	CT	CC	CC	TT	CC	TT	CC	CC	CC	CC	CC
33648	Chr03	31727239	A	173	83	AA	GG	AA	AA	-	-	AA	AA	AA	GG	AA	AA	AA	GG	AA	-	AA	GG	AA	-	AA	GG	GG	AA	GG	-	GG	GG	AA	AA	GG	AA	GG	AG	AA	AA	GG	AA	GG	AA	AA	AA	AA	AA
33659	Chr03	31789354	C	165	73	-	-	CC	CC	GG	GG	CC	CC	CC	GG	CC	CC	CC	GG	CC	CC	CC	GG	CC	CC	CC	GG	GG	CC	GG	GG	GG	GG	CC	CC	GG	CC	CG	CC	CC	CC	-	CC	GG	CC	CC	CC	CC	CC
33669	Chr03	31852568	G	156	76	GG	AA	GG	GG	AA	-	-	-	GG	AA	GG	GG	GG	AA	GG	-	GG	AA	-	GG	-	AA	-	GG	AA	AA	AA	AA	GG	GG	AA	-	AA	GG	GG	-	AA	GG	AA	AA	GG	GG	GG	GG
33711	Chr03	32039876	C	182	88	CC	TT	CC	CC	TT	TT	-	CC	CC	TT	CC	CC	CC	TT	CC	CC	CC	TT	CC	CC	CC	TT	TT	CC	TT	TT	TT	TT	CC	CC	TT	CC	TT	CT	CC	CC	TT	CC	TT	CC	CC	CC	CC	CC
33815	Chr03	32396202	T	185	85	TT	CC	TT	TT	CC	CC	TT	TT	TT	CC	TT	TT	TT	CC	TT	TT	TT	CC	TT	TT	TT	CC	CC	TT	CC	CC	CC	CC	TT	TT	CC	TT	CC	TT	TT	TT	CC	TT	CC	TT	TT	TT	TT	TT
33837	Chr03	32446807	T	161	79	CC	TT	CC	CC	-	TT	CC	CC	CC	TT	CC	CC	CC	TT	CC	CC	-	-	-	-	CC	TT	TT	CC	TT	TT	TT	TT	CC	CC	TT	CC	TT	CC	-	CC	TT	-	TT	CC	CC	-	CC	-
33863	Chr03	32570914	T	168	84	CC	TT	-	CC	-	TT	-	CC	CC	-	CC	CC	CC	-	CC	-	-	TT	-	-	CC	TT	TT	CC	TT	TT	TT	TT	CC	CC	TT	CC	TT	CC	CC	-	TT	CC	TT	-	CC	CC	CC	TT
33941	Chr03	32810014	C	166	75	CC	-	CC	CC	-	GG	-	CC	CC	GG	CC	CC	CC	-	CC	CC	CC	GG	-	CC	CC	GG	GG	CC	-	GG	GG	GG	CC	CC	GG	CC	GG	CC	CC	CC	-	CC	GG	CC	CC	CC	CC	-
34049	Chr03	32905830	A	175	87	GG	AA	GG	GG	AA	AA	GG	-	GG	AA	GG	GG	GG	AA	AG	GG	GG	AA	GG	GG	GG	AA	AA	GG	AA	AA	AA	AA	GG	GG	AA	GG	AA	GG	GG	-	AA	GG	AA	GG	GG	GG	-	AA
34146	Chr03	33198832	T	183	86	TT	GG	TT	TT	GG	GG	TT	-	TT	GG	TT	TT	TT	GG	TT	TT	TT	GG	TT	TT	TT	GG	GG	TT	GG	GG	GG	GG	TT	TT	TT	TT	GG	TT	TT	TT	GG	TT	GG	TT	TT	TT	TT	TT
34208	Chr03	33421498	T	152	72	CC	TT	CC	CC	-	TT	CC	CC	-	TT	-	-	CC	TT	CC	CC	CC	TT	-	CC	CC	TT	TT	CC	-	-	TT	TT	CC	-	TT	CC	TT	CC	-	CC	-	CC	TT	CC	CC	CC	CC	TT
34209	Chr03	33421508	C	153	72	TT	CC	TT	TT	-	CC	TT	TT	-	CC	-	-	TT	CC	TT	TT	TT	CC	-	TT	TT	CC	CC	TT	-	-	CC	CC	TT	-	CC	TT	CC	TT	-	TT	-	TT	CC	TT	TT	TT	TT	CC
34389	Chr03	34250276	T	183	98	CC	CC	CC	CC	TT	TT	CC	CC	CC	TT	CC	TT	CC	TT	CC	CC	CC	TT	-	CC	CC	TT	TT	CC	TT	TT	TT	TT	CC	CC	TT	CC	TT	CC	CC	CC	TT	CC	CC	CC	TT	CC	CC	CC
34547	Chr03	34664467	A	185	90	GG	AA	GG	GG	AA	AA	GG	GG	GG	AA	GG	AA	GG	AA	GG	GG	AA	AA	GG	GG	GG	AA	AA	GG	AA	AA	AA	AA	GG	GG	AA	GG	AA	GG	GG	AA	AA	GG	GG	GG	AA	GG	GG	GG
34548	Chr03	34672127	A	152	59	AA	-	AA	AA	-	TT	AA	AA	AA	-	AA	TT	AA	-	AA	AA	TT	-	-	AA	AA	TT	TT	AA	TT	-	-	TT	AA	AA	TT	AA	TT	AA	AA	TT	-	AA	AA	AA	AA	AA	AA	AA
34672	Chr03	35190465	T	161	74	TT	CC	TT	-	CC	CC	-	-	TT	-	-	CC	TT	CC	TT	TT	-	CC	-	TT	TT	CC	CC	-	CC	CC	CC	CC	TT	TT	CC	TT	CC	TT	TT	-	-	TT	TT	TT	CC	TT	TT	TT
34699	Chr03	35337682	T	172	95	TT	-	TT	-	-	CC	TT	-	TT	CC	-	CC	TT	CC	-	TT	CC	CC	TT	-	TT	CC	CC	TT	CC	CC	CC	CC	TT	-	CC	TT	CC	TT	TT	CC	CC	TT	TT	TT	CC	TT	TT	TT
34749	Chr03	35509876	T	157	89	-	TC	TT	-	CC	CC	TT	TT	TT	CC	TT	CC	TT	CC	-	TT	CC	CC	TT	TT	TT	CC	CC	-	CC	-	CC	TC	TT	-	CC	CC	CC	TT	TT	CC	-	-	-	TT	TT	TT	TT	TT
34820	Chr03	35834788	T	176	84	TT	TT	AA	-	TT	TT	AA	AA	AA	TT	AA	TT	AA	TT	AA	AA	TT	TT	-	AA	AA	TT	TT	AA	TT	TT	TT	AA	AA	AA	TT	TT	TT	AA	AA	TT	TT	TT	AA	AA	TT	AA	AA	-
34843	Chr03	35917116	G	180	96	AA	AA	GG	AA	AA	AA	GG	GG	GG	AA	GG	AA	GG	AA	GG	GG	AA	AA	GG	GG	GG	AA	AA	GG	AA	AA	AA	GG	GG	GG	AA	AA	AA	GG	GG	GG	AA	AA	GG	GG	GA	GG	GG	AA
34907	Chr03	36309302	A	148	76	GG	GG	AA	-	GG	-	-	AA	AA	GG	-	GG	AA	GG	AA	-	-	GG	AA	AA	AA	GG	GG	AA	GG	GG	-	AA	AA	AA	-	GG	-	AA	AA	AA	-	-	AA	AA	AA	AA	-	-
34921	Chr03	36398257	G	185	176	GA	AA	GA	AA	AA	AA	GA	GA	AA	GA	AA	AA	GA	AA	AA	GA	GA	AA	GG	GA	AA	GA	GA	AA	GA	AA	AA	AA	AA	GA	AA	AA	AA	AA	GA	AA	GA	GG	GA	AA	GA	GA	AA	GA
34922	Chr03	36398269	T	185	176	TC	CC	TC	CC	CC	CC	TC	TC	CC	TC	CC	CC	TC	CC	CC	TC	TC	CC	TT	TC	CC	TC	TC	CC	TC	CC	CC	CC	CC	TC	CC	CC	CC	CC	TC	CC	TC	TT	TC	CC	TC	TC	CC	TC
34923	Chr03	36398281	T	185	176	TC	CC	TC	CC	CC	CC	TC	TC	CC	TC	CC	CC	TC	CC	CC	TC	TC	CC	TT	TC	CC	TC	TC	CC	TC	CC	CC	CC	CC	TC	CC	CC	CC	CC	TC	CC	TC	TT	TC	CC	TC	TC	CC	TC
34924	Chr03	36398284	A	185	176	AC	CC	AC	CC	CC	CC	AC	AC	CC	AC	CC	CC	AC	CC	CC	AC	AC	CC	AA	AC	CC	AC	AC	CC	AC	CC	CC	CC	CC	AC	CC	CC	CC	CC	AC	CC	AC	AA	AC	CC	AC	AC	CC	AC
34925	Chr03	36398306	T	185	176	TC	CC	TC	CC	CC	CC	TC	TC	CC	TC	CC	CC	TC	CC	CC	TC	TC	CC	TT	TC	CC	TC	TC	CC	TC	CC	CC	CC	CC	TC	CC	CC	CC	CC	TC	CC	TC	TT	TC	CC	TC	TC	CC	TC
34926	Chr03	36398309	C	185	176	CA	AA	CA	AA	AA	AA	CA	CA	AA	CA	AA	AA	CA	AA	AA	CA	CA	AA	CC	CA	AA	CA	CA	AA	CA	AA	AA	AA	AA	CA	AA	AA	AA	AA	CA	AA	CA	CC	CA	AA	CA	CA	AA	CA
34927	Chr03	36398351	G	183	167	TT	GT	TT	GG	TT	TT	TT	GG	TT	GT	TT	GT	TT	TT	TT	TT	TT	GG	TT	TT	GT	TT	GT	TT	GT	GT	GT	TT	TT	GG	GT	GT	TT	GT	TT	GT	TT	GT	GG	TT	TT	TT	TT	TT
34928	Chr03	36398418	G	167	166	TT	GT	TT	-	TT	TT	TT	-	TT	GT	TT	GT	TT	TT	TT	TT	TT	-	TT	TT	GT	TT	GT	TT	GT	GT	GT	TT	TT	-	GT	GT	TT	GT	TT	GT	TT	GT	-	TT	TT	TT	TT	TT
35055	Chr03	36893099	G	156	74	TT	TT	GG	GT	TT	TT	GG	GG	GG	TT	GG	TT	GG	TT	GG	GG	TT	TT	GG	GG	GG	TT	TT	GG	TT	TT	-	GG	GG	-	TT	TT	TT	GG	GG	-	TT	TT	GG	GG	GG	GG	GG	GG
35118	Chr03	37255623	C	176	75	CC	CC	TT	CC	-	CC	TT	TT	TT	CC	TT	CC	TT	CC	TT	TT	CC	TT	TT	-	TT	-	CC	TT	CC	CC	CC	TT	TT	TT	CC	CC	CC	TT	CC	TT	CC	CC	TT	TT	CC	TT	TT	CC
35184	Chr03	37536780	G	171	101	AA	AA	GG	AA	-	AA	-	GG	GG	GG	GG	AA	GG	AA	GG	GG	AA	GG	-	GG	GG	AA	AA	-	AA	AA	AA	GG	GG	GG	-	AA	AA	GG	AA	GG	AA	AA	GG	GG	AA	GG	-	-
35236	Chr03	37825537	G	185	90	GG	GG	AA	GG	GG	GG	AA	AA	AA	GG	AA	GG	AA	GG	GG	AA	GG	AA	AA	AA	AA	GG	GG	AA	GG	GG	GG	AA	AA	AA	GG	GG	GG	AA	GG	AA	GG	GG	AA	AA	AA	AA	AA	GG
35237	Chr03	37825541	T	185	90	TT	TT	AA	TT	TT	TT	AA	AA	AA	TT	AA	TT	AA	TT	TT	AA	TT	AA	AA	AA	AA	TT	TT	AA	TT	TT	TT	AA	AA	AA	TT	TT	TT	AA	TT	AA	TT	TT	AA	AA	AA	AA	AA	TT
35281	Chr03	37977162	C	184	84	CC	CC	AA	CC	CC	CC	AA	AA	AA	CC	AA	CC	AA	CC	AA	AA	CC	AA	AA	AA	AA	CC	CC	AA	CC	CC	CC	AA	AA	AA	CC	CC	CC	AA	CC	AA	CC	CC	AA	AA	AA	AA	AA	CC
35296	Chr03	38039882	T	185	89	TT	TT	AA	TT	TT	TT	AA	AA	AA	TT	AA	TT	AA	TT	AA	AA	TT	AA	AA	AA	AA	TT	TT	AA	TT	TT	TT	AA	AA	AA	TT	TT	TT	AA	TT	AA	TT	TT	AA	AA	AA	AA	AA	TT
35349	Chr03	38126835	A	157	64	GG	-	AA	GG	-	-	AA	AA	AA	GG	AA	AG	AA	GG	AA	AA	-	AA	AA	AA	AA	-	AA	AA	-	-	-	AA	AA	AA	GG	-	-	AA	-	AA	-	GG	AA	AA	AA	AA	AA	AA
35409	Chr03	38244643	T	164	73	AA	-	TT	AA	AA	-	TT	TT	TT	-	TT	AA	TT	-	TT	TT	AA	TT	TT	TT	TT	AA	TA	TT	AA	AA	AA	TT	TT	TT	AA	AA	AA	TT	-	TT	-	AA	TT	TT	TA	TT	TT	TT
35516	Chr03	38579634	G	159	73	GG	GG	-	GG	GG	GG	AA	AA	-	GG	AA	GG	AA	GG	-	AA	GG	AA	AA	-	-	GG	GG	AA	GG	GG	GG	-	AA	-	GG	GG	GG	AA	GG	AA	GG	GG	-	GG	AA	-	-	GG
35714	Chr03	39202965	C	185	100	CC	CC	TT	CC	TT	CC	TT	TT	TT	TT	TT	CC	TT	CC	TT	TT	CC	TT	TT	TT	TT	CC	CC	TT	CC	CC	CC	TT	TT	TT	CC	CC	CC	TT	CC	TT	CC	CC	TT	TT	CC	TT	TT	CC
35718	Chr03	39207470	A	182	97	AA	AA	CC	AA	CC	AA	-	CC	CC	CC	CC	AC	CC	AA	AC	CC	AA	CC	CC	CC	CC	AA	AA	CC	AA	AA	AA	CC	CC	CC	AA	AA	AA	CC	AA	CC	AA	AA	CC	CC	AA	CC	CC	AA
35763	Chr03	39412109	G	173	95	GG	GG	AA	GG	AA	GG	-	AA	AA	-	AA	GG	AA	GG	AA	AA	GG	AA	-	AA	AA	GG	GG	AA	-	GG	GG	AA	AA	AA	GG	GG	-	AA	GG	AA	GG	GG	AA	AA	AA	AA	AA	GG
35799	Chr03	39516821	G	183	82	AA	AA	GG	AA	GG	AA	GG	GG	GG	AA	GG	AA	GG	AA	GG	GG	AA	GG	GG	GG	GG	AA	AA	GG	AA	AA	AA	GG	GG	GG	AA	AA	AA	GG	-	GG	AA	AA	GG	GG	GA	GG	GG	GG
35850	Chr03	39744972	C	183	102	CC	CC	TT	CC	TT	CC	TT	TT	TT	CC	TT	CC	TT	CC	TT	TT	CC	TT	TT	TT	TT	CC	CC	TT	CC	CC	CC	TT	TT	TT	CC	CC	CC	TT	CC	TT	CC	CC	TT	TT	CT	TT	TT	CC
35895	Chr03	39961529	T	179	98	TT	TT	CC	TT	CC	TT	CC	CC	CC	TT	CC	CC	CC	TT	CC	CC	TT	CC	CC	-	CC	-	TT	CC	TT	TT	TT	CC	CC	-	CC	TT	TT	CC	TT	CC	TT	TT	CC	TT	TC	TT	CC	TT
35953	Chr03	40184961	T	184	78	AA	AA	TT	AA	TT	AA	TT	TT	TT	AA	TT	TT	TT	AA	TT	TT	AA	TT	TT	TT	TT	AA	TT	TT	AA	AA	AA	TT	TT	TT	AA	AA	AA	TT	AA	TT	AA	AA	TT	AA	TT	AA	TT	TT
35975	Chr03	40320898	A	166	66	GG	GG	AA	-	AA	GG	-	AA	AA	-	AA	AA	AA	GG	AA	AA	GG	AA	AA	-	AA	AA	AA	AA	GG	GG	GG	AA	AA	AA	-	GG	-	AA	GG	AA	-	GG	AA	-	AG	GG	-	AA
35976	Chr03	40320899	A	166	66	GG	GG	AA	-	AA	GG	-	AA	AA	-	AA	AA	AA	GG	AA	AA	GG	AA	AA	-	AA	AA	AA	AA	GG	GG	GG	AA	AA	AA	-	GG	-	AA	GG	AA	-	GG	AA	-	AG	GG	-	AA
35977	Chr03	40320908	C	151	72	GG	GG	-	-	-	GG	-	-	CC	-	CC	CC	CC	GG	CC	CC	GG	CC	-	-	CC	CC	GG	-	GG	GG	GG	CC	CC	CC	-	GG	-	CC	GG	-	-	GG	CC	-	CG	GG	-	GG
35988	Chr03	40382345	C	181	80	TT	TT	CC	TT	CC	TT	CC	CC	CC	TT	CC	CC	CC	TT	CC	CC	TT	CC	CC	CC	CC	CC	CC	CC	TT	TT	TT	CC	CC	CC	TT	TT	TT	CC	TT	CC	TT	TT	CC	TT	TT	TT	CC	CC
35989	Chr03	40382348	T	181	86	AA	AA	TT	AA	TT	AA	TT	TT	TT	AA	TT	TT	TT	AA	TT	TT	AA	TT	TT	TT	TT	TT	AA	TT	AA	AA	AA	TT	TT	TT	AA	AA	AA	TT	AA	TT	AA	AA	TT	AA	AA	AA	TT	AA
36019	Chr03	40544050	T	184	84	CC	CC	TT	CC	TT	TT	TT	TT	TT	CC	TT	TT	TT	CC	TT	TT	CC	TT	TT	TT	TT	TT	TT	TT	CC	CC	CC	TT	TT	TT	CC	CC	CC	TT	CC	TT	CC	CC	TT	CC	TT	CC	TT	CC
36086	Chr03	40596519	T	175	119	TT	TT	TA	TA	TT	AA	-	AA	TT	AA	TT	-	TA	TA	TA	TA	AA	-	TT	TT	TT	TT	TA	AA	TA	TT	TA	AA	TT	TT	TA	TT	TT	TA	TT	TT	AA	TT	TT	TT	TA	TT	TA	TT
36241	Chr03	40657352	C	181	83	TT	TT	CC	TT	CC	CC	CC	CC	CC	TT	CC	CC	CC	TT	CC	CC	TT	CC	-	-	CC	CC	CC	CC	TT	TT	TT	CC	CC	CC	TT	TT	TT	CC	TT	CC	TT	TT	CC	TT	TT	TT	CC	TT
36243	Chr03	40687534	G	180	81	AA	AA	GG	AA	GG	GG	GG	-	GG	AA	GG	GG	GG	AA	GG	GG	AA	GG	GG	GG	GG	GG	GG	GG	AA	AA	AA	GG	GG	GG	AA	AA	AA	GG	AA	GG	AA	AA	GG	AA	GA	AA	GG	AA
36245	Chr03	40691910	G	174	71	TT	TT	GG	TT	GG	GG	GG	GG	GG	TT	GG	GG	GG	TT	GG	GG	TT	GG	-	GG	GG	GG	GG	GG	TT	TT	TT	GG	GG	GG	TT	TT	-	GG	TT	GG	-	-	GG	TT	GG	-	GG	-
36255	Chr03	40749672	A	176	84	CC	CC	AA	-	AA	AA	AA	AA	AA	CC	AA	AA	AA	CC	AA	AA	CC	AA	-	AA	AA	AA	AA	AA	CC	CC	CC	AA	AA	AA	CC	CC	CC	AA	CC	AA	CC	CC	AA	CC	AA	CC	AA	CC
36289	Chr03	40842132	T	177	74	AA	AA	TT	AA	TT	TT	TT	TT	TT	AA	TT	TT	TT	AA	TT	TT	AA	TT	TT	TT	TT	TT	TT	TT	AA	AA	TA	TT	TT	TT	AA	AA	AA	TT	AA	TT	AA	AA	TT	AA	TT	AA	TT	AA
36299	Chr03	40865392	A	156	67	TT	TT	AA	-	-	AA	-	AA	AA	TT	AA	AA	AA	TT	AA	AA	-	AA	AA	AA	AA	AA	-	AA	TT	TT	TT	AA	AA	AA	TT	TT	TT	AA	TT	AA	TT	TT	AT	TT	AA	TT	AA	-
36309	Chr03	40935887	T	180	80	AA	AA	TT	AA	TT	TT	TT	TT	TT	AA	TT	TT	TT	AA	TT	TT	AA	TT	-	TT	TT	TT	TT	TT	AA	AA	AA	TT	TT	TT	AA	AA	AA	TT	AA	TT	AA	AA	TT	AA	TT	AA	TT	AA
36315	Chr03	40967804	C	183	84	GG	GG	CC	GG	CC	CC	CC	CC	CC	GG	CC	CC	CC	GG	CC	CC	GG	CC	CC	CC	CC	CC	CC	CC	GG	GG	GG	CG	CC	-	GG	GG	GG	CC	-	CC	GG	GG	CC	GG	GG	GG	CC	GG
36340	Chr03	41144088	A	185	80	GG	GG	AA	GG	AA	AA	AA	AA	AA	GG	AA	AA	AA	GG	AA	AA	GG	AA	AA	AA	AA	AA	AA	AA	GG	GG	GG	AA	AA	AA	GG	GG	GG	AA	GG	AA	GG	GG	AA	GG	AA	GG	AA	AA
36342	Chr03	41151175	C	183	81	TT	TT	CC	TT	CC	CC	CC	CC	CC	TT	CC	CC	CC	TT	CC	CC	TT	CC	-	CC	CC	CC	CC	CC	TT	TT	TT	CC	CC	CC	TT	TT	TT	CC	TT	CC	TT	TT	CC	TT	CC	TT	CC	CC
36384	Chr03	41331687	C	183	83	CC	CC	CT	CC	CC	CT	CT	CC	CT	CC	-	CC	CC	CC	CC	CC	CC	CC	CT	CT	CC	CT	CC	CC	CC	CC	CC	CT	CC	CC	CT	CT	CT	CC	CC	CC	CC	CC	TT	CC	CT	CC	CT	CC
36387	Chr03	41364969	A	183	79	GG	GG	AA	GG	AA	AA	AA	AA	AA	GG	AA	AA	AA	GG	AA	AA	GG	AA	AA	AA	AA	AA	AA	AA	GG	GG	GG	AA	AA	AA	GG	GG	GG	AA	GG	AA	GG	GG	AA	GG	AG	GG	AA	AA
36409	Chr03	41455804	A	180	73	GG	GG	AA	GG	AA	AA	AA	AA	AA	-	AA	AA	AA	GG	AA	AA	GG	AA	AA	AA	AA	AA	AA	AA	GG	GG	AA	AA	AA	AA	-	GG	-	AA	GG	AA	-	GG	AA	AA	AA	GG	AA	AA
36410	Chr03	41455820	A	180	73	TT	TT	AA	TT	AA	AA	AA	AA	AA	-	AA	AA	AA	TT	AA	AA	TT	AA	AA	AA	AA	AA	AA	AA	TT	TT	AA	AA	AA	AA	-	TT	-	AA	TT	AA	-	TT	AA	AA	AA	TT	AA	AA
36455	Chr03	41682316	C	184	76	TT	CC	CC	TT	CC	CC	CC	CC	CC	TT	CC	CC	CC	TT	CC	CC	CC	CC	CC	CC	CC	CC	CC	CC	TT	TT	TT	CC	CC	CC	CT	TT	TT	CC	TT	CC	CC	TT	CC	TT	CT	TT	CC	CC
36539	Chr03	42195857	T	185	81	GG	GG	TT	GG	TT	TT	TT	TT	TT	GG	TT	TT	TT	GG	TT	TT	TT	TT	TT	TT	TT	TT	TT	TT	GG	GG	GG	TT	TT	TT	GG	GG	GG	TT	GG	TT	TT	GG	TT	GG	GG	GG	TT	TT
36585	Chr03	42339529	T	163	67	AA	AA	TT	-	TT	TT	TT	TT	TT	AA	-	TT	TT	AA	-	TT	TT	TT	-	-	TT	TT	TT	TT	TT	-	AA	TT	AA	TT	AA	-	-	TT	AA	TT	TT	AA	TT	AA	-	AA	TT	TT
36610	Chr03	42411251	T	177	79	AA	AA	TT	AA	TT	TT	TT	-	TT	AA	TT	-	TT	AA	TT	TT	TT	TT	-	AA	TT	TT	AA	TT	TT	AA	AA	TT	AA	TT	AA	AA	AA	TT	AA	TT	TT	AA	TT	AA	TA	AA	TT	TT
36611	Chr03	42420420	G	184	85	AA	AA	GG	AA	GG	GG	GG	GG	GG	AA	GG	GG	GG	AA	GG	GG	GG	GG	AA	AA	GG	GG	AA	GG	GG	AA	AA	GG	AA	GG	AA	AA	AA	GG	AA	GG	-	AA	GG	AA	GA	AA	GG	GG
36644	Chr03	42626940	A	159	63	GG	GG	AA	-	-	AA	AA	AA	AA	GG	AA	AA	AA	GG	AA	AA	AA	AA	-	GG	-	AA	AA	AA	AA	GG	GG	AA	-	AA	GG	GG	-	AA	GG	-	AA	GG	AA	GG	-	GG	AA	AA
36658	Chr03	42671939	G	185	106	GG	GG	TT	GG	TT	TT	TT	TT	TT	GG	TT	TT	TT	GG	TT	TT	TT	TT	GG	GG	TT	TT	GG	TT	TT	GG	GG	TT	GG	TT	GG	GG	GG	TT	GG	TT	TT	GG	TT	GG	GG	GG	TT	TT
36659	Chr03	42684704	T	170	96	TT	TT	CC	TT	CC	CC	CC	-	CC	TT	CC	CC	-	TT	CC	CC	CC	CC	TT	TT	CC	CC	TT	CC	CC	TT	TT	CC	TT	CC	TT	TT	-	CC	-	CC	CC	-	CC	TT	TT	TT	CC	CC
36660	Chr03	42684740	C	171	98	CC	CC	TT	CC	TT	TT	TT	-	TT	CC	TT	TT	TT	CC	TT	TT	TT	TT	CC	CC	TT	TT	CC	TT	TT	CC	CC	TT	CC	TT	CC	CC	-	TT	-	TT	TT	-	TT	CC	CC	CC	TT	TT
36681	Chr03	42781362	T	162	72	AA	AA	-	AA	TT	TT	TT	TT	-	GG	-	TT	TT	AA	TT	-	TT	TT	AA	AA	TT	TT	AA	TT	TT	AA	AA	TT	AA	TT	AA	AA	AA	TT	AA	TT	-	AA	-	GG	TT	AA	-	-
36705	Chr03	42871536	C	156	83	CC	CC	-	CC	-	TT	-	-	-	CC	TT	TT	TT	CC	TT	TT	TT	TT	-	CC	TT	-	-	TT	TT	CC	CC	TT	CC	-	CC	CC	CC	TT	CC	-	-	CC	TT	CC	TT	CC	-	TT
36779	Chr03	43104855	T	179	104	TT	TT	CC	TT	CC	CC	CC	CC	CC	TT	CC	CC	CC	TT	-	CC	CC	CC	TT	TT	-	CC	CC	CC	CC	TT	TT	CC	TT	CC	TT	TT	TT	CC	TT	CC	CC	TT	CC	-	TT	TT	CC	CC
36780	Chr03	43104859	C	180	104	CC	CC	TT	CC	TT	TT	TT	TT	TT	CC	TT	TT	TT	CC	**	TT	TT	TT	CC	CC	-	TT	TT	TT	TT	CC	CC	TT	CC	TT	CC	CC	CC	TT	CC	TT	TT	CC	TT	-	CC	CC	TT	TT
36792	Chr03	43149214	T	167	89	TT	TT	TC	TT	-	CC	-	-	-	TT	-	CC	-	TT	CC	CC	CC	CC	TT	TT	-	-	CC	CC	-	TT	TT	CC	TT	CC	TT	TT	TT	CC	TT	CC	CC	TT	CC	TT	TT	TT	-	CC
36793	Chr03	43149239	C	166	89	CC	CC	TT	CC	-	TT	-	-	-	CC	-	TT	-	CC	TT	TT	TT	TT	CC	CC	-	-	TT	TT	-	CC	CC	TT	CC	TT	CC	CC	CC	TT	CC	TT	TT	CC	TT	CC	CC	CC	-	TT
36858	Chr03	43512584	C	184	77	TT	TT	CC	TT	CC	CC	CC	CC	CC	TT	CC	CC	CC	TT	CC	CC	CC	CC	TT	TT	CC	CC	CC	CC	CC	TT	TT	CC	TT	CC	TT	TT	TT	CC	TT	TT	CC	TT	TT	CC	CT	CC	CC	CC
36859	Chr03	43512609	G	184	79	AA	AA	GG	AA	GG	GG	GG	GG	GG	AA	GG	GG	GG	AA	GG	GG	GG	GG	AA	AA	GG	GG	GG	GG	GG	AA	AA	GG	AA	GG	AA	AA	AA	GG	AA	AA	GG	AA	AA	GG	GA	GG	GG	GG
37019	Chr03	44328629	G	184	106	GG	AA	AA	GG	AA	AA	AA	AA	AA	GG	AA	GG	AA	GG	GG	AA	AA	AA	GG	GG	AA	AA	AA	AA	AA	AA	GG	AA	GG	AA	GG	GG	GG	AA	GG	AA	AA	GA	AA	AA	AA	AA	AA	AA
37044	Chr03	44405159	C	158	81	CC	TT	TT	CC	-	-	-	-	-	CC	-	CC	TT	CC	CC	TT	-	TT	-	CC	TT	TT	TT	TT	-	TT	CC	TT	CC	CC	CC	CC	CC	TT	CC	CC	TT	CC	TT	-	TT	TT	TT	-
37065	Chr03	44438494	A	181	73	TT	AA	AA	TT	AA	AA	AA	AA	AA	TT	AA	AT	AA	TT	TT	AA	AA	AA	TT	TT	AA	AA	AA	AA	AA	AA	TT	AA	TT	TT	TT	TT	TT	AA	TT	TT	AA	TT	AA	AA	AA	AA	AA	AA
37086	Chr03	44484166	T	155	69	TT	-	CC	TT	-	TT	CC	CC	-	TT	-	TT	CC	TT	-	CC	CC	CC	TT	TT	CC	-	TT	CC	CC	CC	TT	CC	TT	TT	TT	TT	TT	CC	TT	TT	-	TT	CC	CC	TT	-	-	CC
37111	Chr03	44551428	G	182	101	GG	AA	AA	GG	GG	-	-	AA	AA	GG	AA	GG	AA	GG	GA	AA	AA	AA	GG	GG	AA	AA	AA	AA	AA	AA	GG	AA	GG	GG	AA	GG	GG	AA	GG	GG	AA	GG	AA	AA	AA	AA	AA	AA
37112	Chr03	44551437	C	181	76	GG	CC	CC	GG	GG	-	-	CC	CC	GG	CC	GG	CC	GG	CG	CC	CC	CC	GG	GG	CC	CC	CC	CC	CC	CC	GG	CC	GG	GG	CC	GG	GG	CC	GG	GG	CC	GG	CC	CC	CC	CC	CC	CC
37121	Chr03	44578216	T	185	98	TT	CC	CC	TT	TT	CC	CC	CC	CC	TT	CC	TT	CC	TT	TT	CC	CC	CC	TT	TT	CC	CC	CC	CC	CC	CC	TT	CC	TT	TT	TT	TT	TT	CC	TT	TT	CC	TT	CC	CC	CC	CC	CC	CC
37150	Chr03	44695092	C	182	101	CC	TT	TT	CC	CC	TT	TT	TT	TT	CC	TT	CC	TT	CC	CC	TT	TT	TT	-	CC	TT	TT	CT	TT	TT	TT	CC	TT	CC	CC	CC	CT	CC	TT	CC	CC	TT	CC	TT	TT	CC	TT	TT	TT
37151	Chr03	44695100	C	182	101	CC	AA	AA	CC	CC	AA	AA	AA	AA	CC	AA	CC	AA	CC	CC	AA	AA	AA	-	CC	AA	AA	CA	AA	AA	AA	CC	AA	CC	CC	CC	CA	CC	AA	CC	CC	AA	CC	AA	AA	CC	AA	AA	AA
37156	Chr03	44699981	T	182	100	TT	GG	GG	TT	TT	GG	GG	GG	GG	TT	GG	TT	GG	TT	TT	GG	GG	GG	TT	TT	GG	GG	TG	GG	GG	GG	TT	GG	TT	TT	TT	TT	TT	GG	TT	TT	GG	TT	-	GG	GG	GG	GG	GG
37188	Chr03	44793057	C	185	100	CC	TT	TT	CC	CC	TT	TT	TT	TT	CC	TT	CC	TT	CC	CC	TT	TT	TT	CC	CC	TT	TT	CC	TT	TT	TT	CC	TT	CC	TT	CC	CC	CC	TT	CC	CC	TT	CC	TT	TT	CT	TT	TT	TT
37262	Chr03	45209645	G	184	83	GT	GG	GG	TT	TT	GG	GG	GG	GG	GG	GG	TT	GG	TT	TT	GG	GG	GG	TT	TT	GG	GG	TT	GT	GG	GG	TT	GT	TT	TT	TT	TT	TT	GG	TT	TT	GG	TT	GG	GG	TT	GG	GG	GG
37266	Chr03	45235010	T	185	111	TT	AA	AA	TT	TT	AA	AA	AA	AA	AA	AA	TT	AA	TT	TT	TA	AA	AA	TT	TT	AA	AA	TA	AA	AA	AA	TT	AA	TT	TT	TT	TT	TT	AA	TT	TT	AA	TT	AA	AA	TT	AA	AA	AA
37267	Chr03	45235017	G	185	79	CC	GG	GG	CC	CC	GG	GG	GG	GG	GG	GG	CC	GG	CC	CC	GC	GG	GG	CC	CC	GG	GG	GC	GG	GG	GG	CC	GG	CC	CC	CC	CC	CC	GG	CC	CC	GG	CC	GG	GG	CC	GG	GG	GG
37300	Chr03	45395338	G	172	100	GG	AA	AA	-	GG	AA	-	-	AA	AA	-	GG	AA	GG	-	-	AA	AA	-	GG	AA	AA	GG	AA	AA	AA	GG	AA	GG	GG	GG	GG	GG	AA	GG	GG	AA	GG	AA	AA	AA	AA	AA	AA
37308	Chr03	45433324	T	171	89	-	-	-	TT	TT	AA	AA	AA	AA	AA	AA	TT	AA	TT	TT	AA	AA	AA	TT	TT	AA	AA	TT	AA	AA	AA	TT	AA	TT	TT	TT	TT	TT	AA	TT	TT	AA	TT	TA	AA	AA	AA	AA	AA
37354	Chr03	45639411	T	185	75	AA	TT	TT	AA	AA	TT	TT	TT	TT	TT	TT	AA	TT	AA	AA	TT	TT	TT	AA	AA	TT	TT	TA	TT	TT	TT	AA	TT	AA	TA	AA	AA	AA	TT	AA	AA	TT	AA	TT	TT	TT	TT	TT	TT
37390	Chr04	123702	T	179	79	TT	GG	TT	GG	GG	TT	TT	TT	GG	TT	GG	TT	GG	GG	TT	GG	TT	TT	-	TT	GG	TT	TT	GG	TT	TT	GG	-	GG	GG	GG	TT	TT	GG	GG	TT	TT	TT	TG	GG	GG	GG	GG	TT
37473	Chr04	571818	C	185	82	CC	AA	CC	AA	AA	CC	CC	CC	AA	CC	AA	CC	AA	AA	CC	AA	CC	CC	CC	CC	AA	CC	CC	AA	CC	CC	AA	AA	AA	AA	AA	CC	CC	AA	AA	CC	CC	CC	AA	AA	CC	AA	AA	CC
37478	Chr04	599948	C	173	69	CC	TT	CC	TT	-	CC	CC	CC	TT	CC	TT	CC	TT	TT	CC	TT	CC	CC	-	CC	-	CC	CC	TT	CC	CC	TT	TT	TT	TT	TT	CC	-	TT	TT	CC	CC	CC	TT	TT	CC	TT	TT	CT
37499	Chr04	801161	A	160	70	AA	GG	AA	GG	-	AA	-	AA	GG	-	-	AA	GG	GG	AA	GG	AA	AA	AA	AA	GG	-	AA	-	-	-	AA	AA	GG	GG	GG	AA	AA	GG	GG	AA	-	AA	GG	GG	AA	GG	GG	AA
37522	Chr04	1087364	C	180	79	CC	TT	CC	TT	TT	CC	CC	CC	CC	CC	TT	CC	TT	TT	CC	TT	CC	CC	-	CC	-	CC	CC	TT	TT	CC	CC	TT	TT	TT	TT	CC	CC	TT	TT	CC	CC	CC	TT	-	CC	TT	TT	CC
37571	Chr04	1235694	T	181	79	TT	CC	TT	CC	CC	TT	TT	TT	TT	TT	CC	TT	CC	CC	TT	CC	TT	TT	TT	TT	CC	TT	TT	CC	TT	TT	TC	CC	CC	CC	CC	TT	TT	CC	CC	TT	TT	TT	-	CC	TT	TC	CC	TT
37597	Chr04	1404047	C	173	77	CC	TT	CC	TT	TT	CC	-	CC	CC	CC	-	CC	TT	TT	CT	TT	CC	CC	CC	CC	TT	CC	CC	TT	CC	CC	CC	TT	TT	TT	TT	CC	CC	TT	TT	CC	CC	CC	TT	TT	CC	TT	TT	-
37600	Chr04	1408537	C	181	79	CC	TT	CC	TT	TT	CC	CC	CC	CC	CC	TT	CC	TT	TT	CC	TT	CC	CC	-	CC	TT	CC	CC	TT	CC	CC	CC	TT	TT	CT	TT	CC	CC	TT	TT	CC	CC	CC	TT	TT	CC	TT	TT	CC
37648	Chr04	1714890	T	180	75	TT	AA	TT	-	AA	TT	TT	TT	TT	TT	TT	TT	AA	AA	TT	AA	TT	TT	-	TT	AA	TT	TT	AA	TT	TT	TT	AA	AA	TA	AA	TT	TT	AA	AA	TT	TT	TT	AA	-	TT	AA	AA	TT
37691	Chr04	2103021	C	184	77	CC	TT	CC	TT	CC	CC	CC	CC	CC	CC	CC	TT	TT	TT	CC	TT	CC	CC	CC	CC	TT	TT	CC	TT	CC	CC	CC	TT	TT	TT	TT	CC	CC	TT	TT	CC	CC	CC	TT	TT	CC	TT	TT	CC
37698	Chr04	2141626	C	185	79	CC	GG	CC	GG	GG	CC	CC	CC	CC	CC	CC	GG	GG	GG	CC	GG	CC	GG	CC	CC	GG	GG	CC	GG	CC	CC	CC	GG	GG	GG	GG	CC	CC	GG	GG	CC	CC	CC	GG	GG	CC	GG	GG	CC
37711	Chr04	2180386	G	152	60	GG	AA	GG	-	-	GG	-	GG	-	GG	-	AA	AA	-	GG	-	GG	GG	-	GG	AA	-	GG	-	GG	GG	GG	AA	AA	AA	AA	GG	GG	AA	AA	GG	GG	GG	AA	-	GG	-	AA	GG
37801	Chr04	2650374	C	148	71	TT	CC	TT	CC	CC	-	-	-	TT	-	-	TT	CC	CC	-	CC	TT	-	TT	TT	CC	CC	TT	-	CC	TT	TT	CC	CC	CC	TT	-	TT	CC	CC	-	-	-	CC	CC	-	CC	-	-
37835	Chr04	2744919	G	184	76	GG	TT	GG	TT	TT	GG	-	GG	GG	GG	GG	GG	TT	TT	GG	TT	GG	GG	GG	GG	TT	GG	GG	GG	TT	GG	GG	TT	TT	TT	GG	GG	GG	TT	TT	GG	GG	GG	TT	TT	GG	TT	GG	GG
37850	Chr04	2779124	G	179	75	GG	AA	GG	AA	AA	GG	GG	GG	GG	GG	GG	GG	AA	AA	GA	AA	GG	GG	GG	GG	AA	GG	GG	GG	AA	GG	GG	AA	AA	AA	GA	GG	GG	AA	AA	GG	GG	GG	AA	AA	GG	AA	GG	GG
37859	Chr04	2787806	G	181	108	AA	GG	AA	GG	GG	AA	AA	AA	AA	AA	AA	AA	GG	GG	AA	GG	AA	AA	AA	AA	GG	AA	-	AA	GG	AA	AA	GG	GG	GG	AA	AA	AA	GG	GG	AA	AA	AA	GG	GG	AA	GG	AA	AA
37871	Chr04	2833758	G	173	101	CC	-	CC	-	GG	CC	-	CC	-	CC	CC	CC	GG	-	CC	GG	CC	CC	-	CC	GG	CC	CC	CC	GG	CC	CC	GG	GG	GG	CC	CC	CC	GG	GG	CC	CC	CC	GG	GG	CC	GG	CC	-
37872	Chr04	2833767	G	173	101	AA	-	AA	-	GG	AA	-	AA	-	AA	AA	AA	GG	-	AA	GG	AA	AA	-	AA	GG	AA	AA	AA	GG	AA	AA	GG	GG	GG	AA	AA	AA	GG	GG	AA	AA	AA	GG	GG	AA	GG	AA	-
37875	Chr04	2843309	G	184	110	CC	GG	CC	GG	GG	CC	CC	CC	CC	CC	CC	CC	GG	GG	CC	GG	CC	CC	CC	CC	GG	CC	CC	CC	GG	CC	CC	GG	GG	GG	CC	CC	CC	GG	GG	CC	CC	CC	GG	-	CC	GG	CC	CC
38037	Chr04	3537415	C	177	102	AA	CC	-	CC	AA	AA	AA	AA	AA	AA	CC	AA	CC	CC	CC	CC	AA	AA	-	AA	CC	AA	AA	-	CC	AA	CC	CC	CC	CC	CC	AA	AA	CC	CC	AA	AA	AA	CC	CC	AA	CC	AA	AA
38108	Chr04	3779201	G	182	108	AA	GG	AA	GG	AA	AA	AA	AA	AA	AA	GG	AA	GG	GG	AA	GG	GG	AA	AA	AA	GG	AA	AA	AA	GG	AA	GG	GG	GG	GG	GG	AA	AA	GG	GG	AA	AA	AA	GG	GG	AA	GG	AA	AA
38172	Chr04	4093911	G	183	79	GG	AA	GG	AA	-	GG	GG	GG	GG	GG	AA	GG	AA	AA	GG	GG	AA	GG	GG	GG	AA	GG	AA	GG	AA	GG	AA	AA	AA	AA	AA	GG	AA	AA	AA	AA	GG	GG	AA	AA	GG	GA	GG	GG
38262	Chr04	4432226	C	183	109	TT	CC	TT	CC	TT	TT	TT	TT	TT	TT	CC	TT	CC	CC	TT	TT	CC	TT	-	TT	CC	TT	CC	TT	CC	TT	CC	CC	CC	CC	CT	TT	CC	TT	CC	CC	TT	TT	CC	-	TT	CC	TT	TT
38283	Chr04	4493450	C	154	79	TT	CC	TT	CC	-	-	-	TT	-	TT	CC	TT	CC	CC	-	-	CC	TT	-	TT	CC	TT	CC	-	CC	TT	CC	CC	CC	CC	CC	TT	CC	TT	CC	CC	-	-	CC	CC	-	CC	-	-
38542	Chr04	5617922	A	153	64	AA	-	-	GG	AA	AA	-	AA	-	AA	-	AA	GG	-	-	AA	GG	AA	AA	AA	AA	AA	GG	AA	GG	AA	-	AA	GG	GG	GG	AA	GG	-	-	-	AA	AA	-	GG	AA	GG	AA	-
38544	Chr04	5627738	C	181	77	CC	-	CC	TT	-	CC	CC	CC	CC	CC	TT	CC	TT	TT	CC	CC	TT	CC	CC	CC	CC	CC	TT	CC	TT	CC	TT	CC	TT	TT	TT	CC	TT	CC	TT	TT	CC	CC	-	-	CT	TT	CC	TT
38780	Chr04	6704978	A	154	82	AA	AA	-	AA	-	AA	GG	AA	GG	AA	GG	GG	AA	-	AA	AA	GG	AA	GG	-	AG	GG	AG	AA	AA	-	AG	GG	AA	AA	AA	GG	GG	-	AA	AA	-	AA	GG	GG	GG	GG	AA	-
39062	Chr04	7798882	A	185	99	AA	AA	CC	AA	CC	CC	CC	CC	AA	CC	AA	CC	AA	AA	AA	CC	CC	AA	CC	CC	CC	AA	AA	CC	AA	CC	AA	CC	AA	AA	AA	CC	AA	CC	AA	AA	AA	AA	AA	AA	AA	AA	CC	CC
39067	Chr04	7803738	G	182	101	GG	GG	AA	-	AA	AA	AA	AA	-	AA	GG	AA	GG	GG	AA	AA	AA	GG	-	AA	AA	GG	GG	AA	GG	AA	GG	AA	GG	GG	GG	AA	GG	AA	GG	GG	GG	AA	GG	GG	GA	GG	AA	GG
39297	Chr04	8546320	T	169	161	GG	GG	TG	GG	-	TT	TG	TT	GG	-	-	TG	GG	GG	GG	TG	TG	-	TG	TG	TG	GG	TG	-	GG	TG	GG	TG	-	TG	GG	-	-	TG	GG	GG	GG	TG	GG	GG	TT	GG	TG	GG
39327	Chr04	8594282	T	185	78	GG	GG	TT	GG	TT	TT	TT	GG	GG	TT	TT	TG	GG	GG	TT	TT	TT	TT	TT	TT	TT	GG	TT	TT	GG	TT	GG	TT	TT	TT	GG	TT	GG	TT	GG	GG	GG	TT	TT	GG	TT	GG	TT	GG
39346	Chr04	8619534	G	178	79	AA	AA	GG	AA	GG	GG	GG	GA	-	GG	GG	GG	AA	AA	GG	GG	GG	GG	GG	-	GG	-	GG	GG	AA	GG	AA	GG	GG	GG	AA	GG	AA	GG	AA	AA	AA	GG	AA	AA	GG	AA	GG	AA
39567	Chr04	9484691	C	184	84	TT	TT	CC	TT	CC	CC	CT	CC	TT	CC	CC	CC	TT	TT	CC	CC	CC	CC	CC	CC	TT	TT	CC	CC	TT	CC	TT	TT	CC	-	TT	CC	TT	CC	TT	TT	TT	CC	TT	TT	CC	TT	CC	CC
39750	Chr04	9879341	T	183	83	GG	GG	TT	GG	TT	TT	TT	TT	GG	TT	TT	TT	GG	GG	TT	TT	TT	TT	TT	TT	GG	GG	TT	TT	GG	TT	GG	TT	TT	-	GG	TT	GG	TT	GG	GG	GG	TT	GG	GG	TT	GG	TT	GG
39760	Chr04	9917824	C	148	73	TT	TT	CC	TT	CC	CC	-	CC	TT	-	CC	CC	TT	TT	CC	CC	CC	CC	-	-	TT	TT	CC	CC	TT	CC	TT	CC	CC	CC	TT	-	TT	CC	TT	TT	TT	-	TT	TT	CC	TT	-	TT
39762	Chr04	9932092	G	179	97	GG	GG	TT	GG	TT	TT	TT	TT	GG	TT	TT	TT	GG	GG	TT	TT	TT	TT	TT	TT	GG	GG	-	TT	GG	TT	GG	TT	TT	TT	GG	TT	GG	TT	GG	GG	GG	TT	GG	GG	TT	GG	TT	GG
39763	Chr04	9932107	C	178	78	TT	TT	CC	TT	CC	CC	CC	CC	TT	CC	CC	CC	TT	TT	CC	CC	CC	CC	CC	CC	TT	TT	-	CC	TT	CC	TT	CC	CC	CC	TT	CC	TT	CC	TT	TT	TT	CC	TT	TT	CC	TT	CC	TT
39770	Chr04	9936881	G	155	62	AA	AA	GG	AA	GG	GG	GG	GG	-	GG	GG	GG	AA	AA	-	GG	GG	GG	GG	GG	AA	-	GG	GG	AA	GG	-	GG	GG	-	-	GG	AA	GG	-	AA	AA	GG	AA	-	GG	AA	GG	AA
39771	Chr04	9937051	C	167	69	TT	TT	CC	-	CC	CC	CC	CC	-	CC	CC	CC	TT	TT	CC	CC	CC	CC	CC	CC	TT	-	CC	CC	-	CC	TT	CC	CC	CC	TT	CC	TT	CC	TT	TT	TT	CC	TT	TT	CC	-	CC	TT
40067	Chr04	11006458	T	160	86	TT	TT	CC	TT	-	CC	CC	CC	TT	-	CC	CC	TT	TT	CC	CC	-	CC	CC	-	TT	TT	TT	CC	-	CC	TT	CC	CC	CC	TT	-	TT	CC	TT	TT	-	CC	TT	-	CC	TT	CC	TT
40257	Chr04	11562242	A	184	101	AA	TT	AA	TT	TT	TT	AA	AA	AA	TT	AA	AA	AA	TT	AA	AA	AA	TT	AA	AA	TT	TT	TT	AA	TT	TT	TT	TT	AA	AA	TT	TT	TT	AT	TT	AA	TT	AA	TT	AA	TT	AA	AA	AT
40294	Chr04	11793611	C	170	89	CC	TT	-	-	TT	TT	CC	-	-	TT	CC	CC	CC	TT	-	CC	CC	-	CC	CC	TT	TT	TT	CC	TT	TT	-	TT	CC	CC	TT	TT	TT	CT	CC	CC	TT	CC	TT	CC	TT	CC	CC	-
40409	Chr04	12176820	G	175	98	GG	GG	AA	GG	AA	AA	AA	AA	GG	AA	AA	AA	GG	GG	AA	AA	AA	AA	AA	AA	GG	GG	GG	AA	GG	AA	GG	AA	AA	AA	GG	AA	GG	AA	GG	GG	GG	AA	AA	AA	AA	GG	AA	GG
40410	Chr04	12176865	A	167	69	TT	TT	AA	TT	AA	AA	AA	AA	TT	AA	AA	AA	TT	TT	AA	AA	AA	AA	AA	AA	TT	TT	AA	AA	TT	AA	TT	AA	AA	AA	TT	AA	-	AA	-	TT	TT	AA	AA	AA	AA	TT	AA	TT
40411	Chr04	12176879	T	167	90	TT	TT	AA	TT	AA	AA	AA	AA	TT	AA	AA	AA	TT	TT	AA	AA	AA	AA	AA	AA	TT	TT	TT	AA	TT	AA	TT	AA	AA	AA	TT	AA	TT	AA	TT	TT	TT	AA	AA	AA	AA	TT	AA	TT
40412	Chr04	12176882	A	167	69	GG	GG	AA	GG	AA	AA	AA	AA	GG	AA	AA	AA	GG	GG	AA	AA	AA	AA	AA	AA	GG	GG	AA	AA	GG	AA	GG	AA	AA	AA	GG	AA	-	AA	-	GG	GG	AA	AA	AA	AA	GG	AA	GG
40576	Chr04	13080754	G	185	89	CC	CC	CC	CC	GG	GG	GG	GG	CC	GG	GG	GG	CC	CC	GG	GG	GG	GG	GG	GG	CC	CC	GG	GG	CC	GG	CC	GG	GG	GG	CC	GG	CC	GG	CC	CC	CC	GG	GG	CC	GG	CC	GG	CC
40778	Chr04	14303610	C	153	67	TT	-	CC	-	CC	CC	-	CC	-	CC	CC	CC	TT	TT	CC	CC	CC	CC	-	CC	-	-	CC	-	TT	CC	TT	CC	CC	CC	TT	CC	TT	CC	TT	TT	-	CC	CC	TT	CC	TT	TT	TT
40794	Chr04	14431518	G	162	76	AA	AA	GG	-	GG	GG	-	-	AA	GG	-	GG	-	AA	GG	GG	GG	GG	-	-	AA	AA	GG	GG	AA	-	AA	GG	-	GG	AA	GG	-	GG	AA	-	AA	-	GG	-	GG	AA	AA	-
40808	Chr04	14586249	A	167	75	GG	-	AA	GG	AA	AA	-	-	GG	AA	AA	AA	-	GG	-	AA	AA	AA	-	-	-	GG	AA	AA	GG	AA	-	AA	AA	AA	GG	AA	GG	AA	GG	GG	GG	AA	AA	-	AA	GG	GG	GG
40821	Chr04	14750595	T	185	88	CC	CC	TT	CC	TT	TT	TT	TT	CC	TT	TT	TT	CC	CC	TT	TT	TT	TT	TT	TT	CC	CC	TT	TT	CC	TT	CC	TT	TT	TT	CC	TT	CC	TT	CC	CC	CC	TT	TT	CC	TT	CC	CC	CC
40887	Chr04	15189929	T	183	1	AA	AA	TT	AA	TT	TT	TT	TT	AA	TT	TT	TT	AA	AA	TT	TT	TT	TT	-	TT	AA	AA	TT	TT	AA	TT	AA	TT	TT	TT	AA	TT	AA	TT	AA	AA	AA	TT	TT	AA	TT	TA	AA	AA
40907	Chr04	15260630	C	165	69	TT	-	CC	-	CC	CC	CC	-	TT	CC	CC	CC	-	TT	-	CC	CC	CC	CC	CC	TT	TT	CC	CC	TT	CC	TT	CC	CC	CC	TT	CC	TT	CC	TT	TT	TT	CC	CC	-	CC	-	-	-
40911	Chr04	15287473	A	164	70	GG	GG	-	GG	AA	AA	-	AA	GG	AA	AA	AA	GG	-	AA	AA	AA	AA	-	AA	GG	GG	AA	AA	-	AA	GG	AA	AA	AA	GG	AA	GG	AA	GG	-	GG	AA	AA	GG	AA	GG	-	-
40934	Chr04	15359484	A	163	65	GG	GG	AA	GG	AA	AA	AA	AA	-	-	AA	AA	GG	-	AA	AA	AA	AA	AA	AA	-	-	AA	AA	GG	AA	-	AA	AA	AA	GG	AA	GG	AA	GG	GG	-	AA	AA	-	AA	GG	GG	-
40943	Chr04	15365322	C	150	71	-	-	CC	AA	CC	CC	CC	-	-	-	CC	CC	AA	-	CC	CC	CC	-	CC	CC	AA	-	-	CC	AA	CC	AA	CC	CC	-	AA	CC	-	CC	AA	AA	AA	-	CC	-	CC	AA	AA	AA
41012	Chr04	15748873	C	177	82	GG	GG	CC	GG	CC	CC	-	CC	GG	CC	CC	CC	GG	GG	-	CC	CC	CC	-	CC	GG	GG	CC	CC	GG	CC	GG	CC	CC	CC	GG	CC	GG	CC	GG	GG	GG	CC	CC	GG	CC	GG	GG	-
41020	Chr04	15855447	G	151	68	GG	GG	GG	GG	-	-	-	-	GG	AA	AA	AA	GG	GG	AA	AA	-	AA	-	AA	GG	GG	GG	-	GG	AA	GG	AA	-	AA	GG	AA	GG	AA	GG	GG	GG	-	AA	GG	AA	GG	GG	GG
41028	Chr04	15937967	C	185	82	TT	TT	CC	TT	CC	CC	CC	CC	TT	CC	CC	CC	TT	TT	CT	CC	CC	CT	CC	CC	TT	TT	CC	CC	TT	CC	TT	CC	CC	CC	TT	CC	TT	CC	TT	TT	TT	CC	CC	TT	CC	TT	TT	CC
41124	Chr04	16246581	A	185	84	GG	GG	AA	GG	AA	AA	AA	AA	GG	AA	AA	AA	GG	GG	AA	AA	AA	AA	AA	AA	GG	GG	AA	AA	GG	AA	GG	AA	AA	AA	GG	AA	GG	AA	GG	GG	GG	AA	AA	GG	AA	GG	GG	GG
41125	Chr04	16246703	G	166	74	AA	AA	AA	AA	GG	GG	GG	-	-	GA	GG	GG	AA	AA	-	GG	-	GG	-	GG	AA	AA	GG	GG	-	GG	-	GG	GG	GG	AA	GG	AA	GG	-	AA	-	-	GG	AA	GG	AA	AA	-
41156	Chr04	16406249	A	185	87	GG	GG	AA	GG	AA	AA	AA	AA	GG	AA	AA	AA	GG	GG	AA	AA	AA	AA	AA	AA	GG	GG	AA	AA	GG	AA	GG	AA	AA	AA	GG	AA	GG	AA	GG	GG	GG	AA	AA	GG	AA	GG	GG	GG
41272	Chr04	16974748	T	168	78	CC	-	-	-	TT	TT	TT	-	CC	TT	TT	TT	CC	CC	TT	TT	TT	TT	-	TT	CC	CC	TT	TT	CC	TT	CC	-	TT	TT	TC	TT	-	TT	-	CC	-	TT	TT	-	TT	CC	CC	CC
41277	Chr04	16974874	C	175	81	TT	TT	CC	-	CC	CC	-	CC	TT	CC	CC	CC	TT	TT	CC	CC	CC	CC	CC	CC	TT	TT	CC	CC	TT	CC	TT	CC	CC	CC	TT	CC	TT	CC	TT	TT	-	CC	CC	TT	CC	-	TT	TT
41397	Chr04	17618679	C	173	74	TT	TT	-	TT	CC	CC	CC	CC	TT	CC	CC	CC	TT	TT	-	CC	CC	CC	-	CC	TT	TT	CC	CC	TT	CC	TT	CC	CC	CC	TT	CC	TT	CC	TT	TT	TT	CC	CC	-	CC	TT	TT	TT
41435	Chr04	17908962	G	178	83	AA	AA	GG	-	GG	GG	GG	-	AA	GG	GG	GG	AA	AA	GG	GG	GG	GG	-	GG	AA	AA	GG	GG	AA	GG	AA	GG	GG	GG	AA	GG	AA	GG	AA	AA	AA	GG	GG	AA	GG	AA	AA	AA
41451	Chr04	17965962	A	183	89	GG	GG	AA	GG	AA	AA	AA	AA	GG	AA	AA	AA	GG	GG	AA	AA	AA	AA	AA	AA	GG	GG	AA	GG	GG	AA	AG	AA	AA	AA	GG	AA	AG	AA	GG	GG	GG	AA	AA	GG	AA	GG	GG	GG
41526	Chr04	18290664	C	181	88	TT	TT	CC	TT	CC	CC	CC	CC	TT	CC	CC	CC	TT	TT	CC	CC	CC	CC	CC	CC	TT	TT	CC	-	TT	CC	TT	CC	CC	CC	TT	CC	CT	CC	TT	TT	TT	CC	CC	TT	CC	TT	TT	TT
41530	Chr04	18293884	A	171	72	GG	GG	AA	GG	AA	AA	AA	AA	GG	AA	AA	AA	GG	AA	AA	AA	AA	AA	AA	AA	GG	GG	AA	AA	GG	AA	GG	AA	AA	AA	GG	AA	-	AA	GG	GG	GG	AA	AA	GG	AA	GG	GG	GG
41531	Chr04	18293895	G	167	69	AA	AA	GG	AA	GG	GG	GG	GG	AA	GG	GG	GG	AA	-	GG	GG	GG	GG	GG	GG	AA	AA	GG	GG	AA	GG	AA	GG	GG	GG	AA	GG	-	GG	AA	AA	AA	GG	GG	AA	GG	AA	AA	AA
41532	Chr04	18293950	A	167	69	GG	GG	AA	GG	AA	AA	AA	AA	GG	AA	AA	AA	GG	-	AA	AA	AA	AA	AA	AA	GG	GG	AA	AA	GG	AA	GG	AA	AA	AA	GG	AA	-	AA	GG	GG	GG	AA	AA	GG	AA	GG	AA	GG
41538	Chr04	18306117	T	181	83	CC	CC	TT	CC	TT	TT	TT	TT	CC	TT	TT	TT	CC	CC	TT	TT	TT	TT	TT	TT	CC	CC	TT	TT	-	TT	CC	TT	TT	TT	CC	TT	CC	TT	CC	CC	CC	TT	TT	-	TT	CC	CC	CC
41539	Chr04	18306157	C	182	81	TT	TT	CC	TT	CC	CC	CC	CC	TT	CC	CC	CC	TT	TT	CC	CC	CC	CC	CC	CC	TT	TT	CC	CC	TT	CC	TT	CC	CC	CC	TT	CC	TT	CC	TT	TT	TT	CC	CC	-	CC	TT	TT	TT
41606	Chr04	18458300	C	175	101	CC	TT	CC	TT	-	CC	TT	TT	-	-	CC	CC	CC	CC	TT	CT	TT	CT	-	CC	CC	CT	CC	TT	-	CC	TT	CT	TT	CC	CC	CC	TT	TT	TT	CC	TT	CC	CC	CC	CC	TT	TT	TT
41632	Chr04	18609217	T	183	83	AA	AA	TT	AA	TT	TT	TT	TT	AA	TT	TT	TT	AA	AA	TT	TT	TT	TT	TT	TT	AA	AA	TT	TT	AA	TT	AA	TT	TT	TT	AA	TT	AA	TT	AA	AA	AA	TT	TT	AA	TT	AA	AA	AA
41662	Chr04	18657434	C	164	67	AA	AA	CC	AA	CC	CC	-	CC	-	CC	CC	CC	AA	AA	CC	CC	-	CC	CC	CC	AA	AA	CC	CC	-	CC	AA	CC	CC	CC	AA	CC	AA	CC	AA	-	-	CC	CC	AA	CC	AA	-	-
41676	Chr04	18851970	G	171	81	TT	TT	GG	TT	GG	GG	GG	GG	TT	GG	GG	GG	TT	TT	GG	GG	-	GG	GG	-	TT	TT	GG	GG	TT	GG	TT	GG	-	GG	TT	GG	-	GG	TT	-	TT	GG	GG	TT	GG	TT	TT	TT
41694	Chr04	18888463	A	180	83	CC	CC	AA	CC	AA	AA	AA	AA	CC	AA	AA	AA	CC	CC	AA	AA	AA	-	AA	AA	CC	CC	AA	AA	CC	AA	AA	AA	AA	AA	CC	AA	CC	AC	CC	CC	CC	AA	AA	CC	AA	CC	CC	CC
41695	Chr04	18888510	G	180	83	TT	TT	GG	TT	GG	GG	GG	GG	TT	GG	GG	GG	TT	TT	GG	GG	GG	-	GG	GG	TT	TT	GG	GG	TT	GG	GG	GG	GG	GG	TT	GG	TT	GT	TT	TT	TT	GG	GG	TT	GG	TT	TT	TT
41727	Chr04	19116517	T	177	79	AA	AA	TT	AA	-	TT	TT	TT	-	TT	TT	TT	AA	AA	TT	TT	TT	TT	TT	TT	AA	-	TA	TT	AA	TT	AA	TT	TT	TT	AA	TT	AA	TT	AA	AA	AA	TT	TT	AA	TT	AA	AA	AA
41734	Chr04	19139139	C	165	72	TT	TT	-	TT	CC	CC	CC	CC	-	CC	CC	CC	-	TT	CC	CC	-	CC	CC	CC	TT	-	CC	CC	TT	-	TT	CC	-	CC	TT	CC	TT	CC	TT	-	TT	CC	CC	-	CC	TT	TT	TT
41740	Chr04	19156644	C	152	62	TT	-	CC	TT	-	CC	-	-	-	CC	CC	CC	TT	-	CC	CC	-	CC	CC	CC	TT	-	CC	CC	-	CC	TT	CC	CC	CC	TT	CC	TT	CC	-	-	TT	-	CC	TT	CC	-	-	-
41754	Chr04	19203437	G	162	67	AA	AA	GG	-	-	GG	GG	GG	-	GG	GG	GG	AA	-	-	GG	GG	-	-	GG	AA	-	GG	GG	-	GG	AA	GG	GG	GG	-	GG	-	GG	-	AA	AA	-	GG	AA	GG	AA	AA	-
41761	Chr04	19285996	C	153	67	TT	TT	-	-	-	CC	-	-	-	CC	CC	CC	-	TT	CC	CC	CC	CC	-	-	TT	TT	CC	CC	-	CC	TT	CC	-	CC	TT	CC	TT	CC	-	TT	-	CC	CC	-	CC	TT	TT	-
41782	Chr04	19344069	G	168	75	TT	-	GG	TT	-	GG	-	GG	TT	GG	GG	GG	TT	TT	-	-	GG	GG	GG	GG	TT	-	GG	GG	TT	GG	TT	GG	-	GG	TT	GG	TT	GG	TT	TT	-	GG	GG	TT	GG	-	-	GG
41812	Chr04	19458400	T	167	76	GG	GG	TT	GG	-	TT	TT	TT	-	TT	TT	TT	GG	GG	-	TT	TT	TT	-	TT	GG	-	TT	TT	GG	TT	GG	TT	TT	TT	GG	TT	-	TT	-	GG	GG	-	TT	GG	TT	GG	GG	GG
41813	Chr04	19458457	T	166	75	CC	CC	TT	CC	-	TT	TT	TT	-	TT	TT	TT	CC	-	-	TT	TT	TT	-	TT	CC	-	TT	TT	CC	TT	CC	TT	TT	TT	CC	TT	-	TT	-	CC	CC	-	TT	CC	TT	CC	CC	CC
42134	Chr04	20854277	C	150	70	TT	TT	-	TT	CC	CC	CC	CC	TT	-	CC	CC	TT	TT	CC	CC	-	CC	-	-	TT	-	CC	CC	TT	CC	-	CC	-	CC	TT	-	TT	CC	-	TT	TT	-	-	-	CC	TT	TT	CC
42160	Chr04	21151813	A	173	79	GG	GG	AA	GG	AA	AA	AA	AA	-	AA	AA	AA	-	GG	AA	AA	AA	AA	AA	-	GG	-	AA	AA	GG	-	GG	AA	AA	AA	GG	AA	GG	AA	GG	GG	GG	-	AA	GG	AA	GG	GG	GG
42200	Chr04	21475191	A	157	68	TT	-	-	-	AA	AA	-	AA	TT	AA	AA	AA	TT	TT	-	-	AA	AA	-	AA	-	TT	AA	AA	-	AA	TT	AA	-	-	TT	AA	TT	AA	TT	-	TT	AA	AA	-	AA	TT	-	TT
42201	Chr04	21475211	A	160	71	TT	-	-	-	AA	AA	-	AA	TT	AA	AA	AA	TT	TT	AA	-	AA	AA	-	AA	-	TT	AA	AA	-	AA	TT	AA	-	AA	TT	AA	TT	AA	TT	-	TT	AA	AA	-	AA	TT	-	TT
42206	Chr04	21475491	C	153	64	TT	-	CC	-	CC	CC	-	-	-	-	CC	CC	-	TT	CC	CC	-	CC	CC	-	TT	TT	CC	CC	TT	CC	TT	CC	CC	-	-	CC	TT	CC	TT	-	TT	CC	CC	-	CC	TT	-	-
42226	Chr04	21508054	C	159	71	TT	-	-	TT	CC	CC	CC	-	TT	CC	CC	CC	TT	TT	CC	CC	CC	CC	-	CC	TT	TT	CC	CC	TT	CC	-	CC	CC	-	-	CC	TT	CC	TT	TT	-	-	CC	TT	CC	TT	-	-
42227	Chr04	21508063	C	160	70	TT	-	-	TT	CC	CC	CC	-	TT	CC	CC	CC	TT	TT	CC	CC	CC	CC	-	CC	TT	TT	CC	CC	TT	CC	-	CC	CC	-	-	CC	TT	CC	TT	TT	-	-	CC	TT	CC	TT	-	-
42228	Chr04	21508080	A	157	67	GG	-	-	GG	AA	AA	AA	-	GG	AA	AA	AA	GG	GG	AA	AA	AA	AA	-	AA	GG	GG	AA	AA	GG	AA	-	AA	AA	-	-	AA	GG	AA	GG	GG	-	-	AA	GG	AA	GG	-	-
42398	Chr04	22291922	C	173	80	TT	TT	CC	TT	CC	CC	CC	CC	-	CC	CC	CC	TT	TT	CC	CC	CC	CC	-	CC	TT	-	CC	CC	TT	-	-	CC	CC	-	TT	CC	TT	CC	TT	TT	TT	CC	CC	TT	-	TT	TT	TT
42399	Chr04	22291982	C	149	65	CC	CC	CC	CC	GG	GG	GG	-	-	GG	GG	GG	CC	CC	GG	-	-	GG	-	-	CC	-	CC	GG	CC	-	-	GG	GG	-	CC	GG	CC	GG	CC	CC	CC	-	-	CC	-	CC	CC	CC
42406	Chr04	22295686	A	160	68	GG	GG	AA	GG	AA	AA	AA	AA	-	AA	AA	AA	GG	GG	AA	-	AA	AA	-	AA	GG	-	AA	AA	GG	AA	GG	AA	AA	AA	GG	AA	GG	AA	-	GG	GG	-	AA	GG	AA	GG	GG	GG
42697	Chr04	23151261	T	149	67	CC	CC	TT	-	TT	TT	-	TT	-	TT	TT	TT	CC	CC	-	TT	TT	TT	-	-	-	-	TT	-	CC	TT	-	TT	TT	-	CC	TT	CC	TT	-	CC	CC	TT	TT	CC	TT	CC	CC	-
42698	Chr04	23151297	C	152	71	TT	TT	-	-	CC	CC	-	CC	-	CC	CC	CC	TT	TT	-	CC	CC	CC	-	-	-	-	CC	-	TT	CC	-	CC	CC	-	TT	CC	TT	CC	-	TT	TT	CC	CC	TT	CC	TT	TT	TT
42699	Chr04	23151301	A	153	71	GG	GG	AA	-	AA	AA	-	AA	-	AA	AA	AA	GG	GG	-	AA	AA	AA	-	-	-	-	AA	-	GG	AA	-	AA	AA	-	GG	AA	GG	AA	-	GG	GG	AA	AA	GG	AA	GG	GG	GG
42700	Chr04	23151366	G	175	78	AA	AA	GG	AA	GG	GG	GG	GG	AA	GG	GG	GG	AA	AA	-	GG	GG	GG	-	GG	AA	-	GG	GG	AA	GG	AA	GG	GG	GG	AA	GG	GA	GG	AA	AA	AA	GG	GG	-	GG	-	AA	AA
42702	Chr04	23151414	T	171	74	GG	-	TT	GG	TT	TT	TT	TT	GG	TT	TT	TT	GG	GG	-	TT	TT	TT	-	TT	GG	-	TT	TT	GG	TT	GG	TT	TT	TT	GG	TT	TG	TT	GG	GG	GG	TT	TT	-	TT	-	GG	GG
42794	Chr04	23558479	C	182	87	TT	TT	CC	TT	CC	CC	CC	CC	TT	CC	CC	CC	TT	TT	CC	CC	CC	CC	CC	CC	TT	TT	CC	CC	TT	CC	TT	CC	CC	CC	TT	CC	CT	CC	-	TT	TT	CC	CC	TT	CC	TT	TT	TT
42812	Chr04	23629070	A	170	77	TT	TT	AA	TT	AA	AA	AA	AA	TT	AA	AA	AA	TT	TT	AA	-	-	AA	AA	AA	TT	TT	AA	AA	TT	AA	TT	AA	AA	AA	TT	AA	TT	AA	TT	TT	TT	AA	AA	-	AA	TT	TT	TT
42813	Chr04	23629115	A	170	79	GG	GG	AA	GG	AA	AA	AA	AA	GG	AA	AA	AA	GG	GG	AA	-	-	AA	AA	AA	GG	GG	AA	AA	GG	AA	GG	AA	AA	AA	GG	AA	GG	AA	GG	GG	GG	AA	AA	-	AA	GG	GG	GG
42814	Chr04	23629120	A	170	76	GG	GG	AA	GG	AA	AA	AA	AA	GG	AA	AA	AA	GG	GG	AA	-	-	AA	AA	AA	GG	GG	AA	AA	GG	AA	GG	AA	AA	AA	GG	AA	GG	AA	GG	GG	GG	AA	AA	-	AA	GG	GG	GG
42815	Chr04	23629125	T	170	76	CC	CC	TT	CC	TT	TT	TT	TT	CC	TT	TT	TT	CC	CC	TT	-	-	TT	TT	TT	CC	CC	TT	TT	CC	TT	CC	TT	TT	TT	CC	TT	CC	TT	CC	CC	CC	TT	TT	-	TT	CC	CC	CC
42947	Chr04	24073447	C	182	87	TT	TT	CC	TT	CC	CC	CC	CC	TT	CC	CC	CC	TT	TT	CC	CC	CC	CC	CC	CC	TT	TT	-	CC	TT	CC	TT	CC	CC	CC	TT	CC	TT	CC	TT	TT	TT	CC	CC	TT	CC	TT	TT	TT
43093	Chr04	24568579	C	166	76	TT	TT	-	-	-	CC	-	-	TT	CC	CC	CC	TT	TT	CC	-	CC	CC	CC	-	TT	TT	CC	CC	TT	-	TT	CC	CC	CC	TT	CC	TT	CC	TT	-	TT	CC	CC	TT	CC	TT	TT	CC
43094	Chr04	24568581	G	166	80	AA	AA	-	-	-	GG	-	-	AA	GG	GG	GG	AA	AA	GG	-	GG	GG	GG	-	AA	AA	GG	GG	AA	-	AA	GG	GG	GG	AA	GG	AA	GG	AA	-	AA	GG	GG	AA	GG	AA	AA	AA
43318	Chr04	25416515	C	150	68	GG	GG	-	GG	CC	CC	-	CC	-	CC	CC	CC	-	GG	CC	-	CC	CC	-	-	-	-	CC	CC	-	CC	-	CC	-	CC	-	CC	GG	CC	GG	-	GG	CC	-	GG	-	GG	-	-
43426	Chr04	25776622	G	167	68	AA	AA	GG	-	GG	GG	GG	GG	-	GG	GG	GG	AA	AA	GG	GG	GG	GG	-	GG	AA	AA	GG	GG	AA	GG	-	GG	GG	GG	AA	GG	AA	GG	AA	-	-	GG	GG	-	GG	AA	AA	AA
43429	Chr04	25776803	T	183	83	CC	CC	TT	CC	TT	TT	TT	TT	-	TT	TT	TT	CC	CC	TT	TT	TT	TT	TT	TT	CC	CC	TT	TT	CC	TT	CC	TT	TT	TT	CC	TT	CC	TT	CC	CC	CC	TT	TT	CC	TT	CC	CC	CC
43529	Chr04	26441718	A	161	78	-	GG	AA	-	AA	-	-	AA	GG	AA	AA	AA	GG	GG	AA	AA	AA	AA	-	AA	GG	-	AA	AA	-	AA	GG	AA	AA	AA	GG	AA	GG	AA	GG	GG	GG	AA	AA	GG	AA	GG	GG	GG
43624	Chr04	27332180	A	179	83	GG	GG	AA	GG	AA	AA	AA	AA	GG	AA	AA	AA	GG	GG	AA	AA	AA	AA	AA	AA	GG	-	AA	AA	GG	AA	GG	AA	AA	AA	GG	AA	GG	AA	GG	GG	GG	AA	AA	GG	AA	GG	GG	GG
43685	Chr04	28662780	T	185	81	CC	CC	TT	CC	TT	TT	TT	TT	CC	TT	TT	TT	CC	CC	TT	TT	TT	TT	TT	TT	CC	CC	TT	TT	CC	TT	CC	TT	TT	TT	CC	TT	CC	TT	CC	CC	CC	TT	TT	CC	TT	CC	CC	TT
43767	Chr04	29431324	C	156	63	TT	-	-	-	CC	CC	CC	CC	TT	CC	CC	CC	TT	-	CC	-	-	CC	CC	CC	TT	TT	CC	CC	TT	-	-	CC	CC	CC	-	CC	-	CC	-	CC	-	CC	CC	TT	CC	TT	-	CC
43785	Chr04	29444339	T	151	69	CC	-	TT	CC	-	TT	-	-	CC	TT	TT	TT	CC	CC	-	-	TT	TT	TT	TT	-	-	TT	TT	CC	TT	CC	TT	TT	TT	CC	-	-	TT	CC	CC	-	TT	TT	-	TT	CC	CC	CC
43786	Chr04	29444514	A	161	76	AG	GG	AA	-	-	AA	AA	-	GG	AA	AA	AA	GG	GG	-	-	AA	AA	-	-	GG	-	AA	-	-	AA	GG	AA	AA	-	GG	AA	GG	AA	-	GG	GG	AA	AA	GG	AA	GG	-	GG
44047	Chr04	31816879	G	149	66	AA	-	GG	-	GG	GG	-	-	-	GG	GG	GG	AA	-	GG	GG	GG	GG	GG	-	-	-	GG	GG	AA	GG	AA	GG	GG	-	AA	GG	-	GG	AA	-	AA	-	GG	-	GG	AA	-	GG
44103	Chr04	32351007	T	169	80	CC	CC	-	CC	TT	TT	TT	TT	CC	TT	TT	TT	CC	CC	TC	TT	TT	TT	TT	TT	CC	CC	TT	TT	-	TT	-	TT	TT	TT	CC	TT	CC	TT	CC	CC	CC	TT	TT	CC	TT	CC	-	CC
44168	Chr04	33206308	A	149	73	TT	-	-	-	-	AA	AA	AA	-	-	-	AA	TT	TT	AA	-	AA	AA	-	AA	TT	-	AA	AA	TT	-	-	AA	AA	AA	TT	AA	TT	AA	TT	-	-	AA	-	TT	-	TT	TT	TT
44208	Chr04	33336356	A	152	76	GG	GG	-	GG	AA	-	AG	AA	-	AA	AA	AA	-	-	GG	AA	AA	AA	AA	AA	GG	-	AA	AA	GG	AA	GG	AG	AA	AA	GG	AA	-	AA	AG	-	-	GG	AA	-	AA	-	-	-
44342	Chr04	34075800	G	175	89	GG	GA	GG	GG	-	AA	AA	AA	GG	AA	AA	AA	GG	GG	-	AA	AA	AA	-	AA	GG	GG	GG	AA	-	-	GG	AA	AA	AA	GG	AA	GG	AA	GA	GG	-	AA	AA	GG	AA	GG	GG	GG
44381	Chr04	34510324	C	159	77	CC	CC	CC	CC	-	AA	-	AA	CC	AA	AA	AA	CC	CC	AA	AA	AA	AA	-	AA	CC	CC	CC	-	CC	-	CC	AA	AA	-	CC	AA	CC	AA	CC	CC	CC	AA	AA	-	AA	CC	CC	-
44541	Chr04	36209714	G	151	70	AA	-	-	-	-	GG	GG	-	-	-	GG	GG	AA	AA	-	GG	GG	-	-	GG	-	AA	GG	GG	-	-	-	GG	GG	GG	-	GG	AA	GG	AA	-	AA	GG	GG	AA	-	AA	-	-
44644	Chr04	36912413	A	153	73	GG	-	-	GG	-	AA	-	AA	GG	AA	AA	AA	GG	-	-	AA	-	AA	AA	-	-	-	AA	AA	GG	AA	GG	AA	AA	AA	GG	AA	-	AA	AA	GG	-	-	-	GG	AA	GG	-	-
44709	Chr04	37384904	A	160	74	CC	-	AA	CC	AA	-	AA	AA	-	AA	AA	AA	CC	-	AA	AA	AA	AA	AA	AA	CC	CC	AA	AA	CC	AA	-	AA	AA	AA	-	AA	CC	AA	CC	CC	CC	-	AA	CC	AA	-	CC	AA
44779	Chr04	37659152	A	170	81	CC	-	AA	CC	-	AA	AA	AA	-	AA	AA	AA	CC	CC	AA	AA	AA	AA	-	AA	-	CC	AA	AA	CC	AA	CC	AA	AA	-	CC	AA	CC	AA	CC	-	-	-	AA	CC	AA	CC	CC	CC
44788	Chr04	37660070	T	176	85	GG	GG	TT	GG	-	TT	-	TT	GG	TT	TT	TT	GG	GG	TT	TT	TT	TT	-	TT	GG	GG	TT	TT	GG	-	GG	TT	TT	TT	GG	TT	GG	TT	GG	GG	GG	TT	TT	GG	TT	GG	GG	TT
44793	Chr04	37660266	T	152	63	GG	GG	-	-	TT	TT	TT	-	-	TT	TT	TT	GG	GG	-	TT	TT	TT	-	TT	-	GG	TT	TT	GG	TT	-	TT	TT	TT	GG	TT	GG	TT	GG	GG	-	TT	-	GG	TT	-	GG	-
44810	Chr04	37662281	C	177	85	GG	GG	CC	GG	CC	CC	GG	CC	GG	-	CC	CC	GG	GG	CC	CC	CC	CC	CC	CC	-	GG	CC	CC	GG	CC	GG	CC	CC	CC	GG	CC	GG	CC	GG	GG	GG	CC	CC	GG	CC	GG	GG	CC
44814	Chr04	37664006	G	172	77	AA	AA	GG	AA	GG	GG	-	GG	AA	GG	GG	GG	AA	-	GG	GG	GG	GG	GG	-	AA	-	GG	GG	AA	GG	AA	GG	GG	-	AA	GG	AA	GG	AA	-	AA	GG	GG	-	GG	-	AA	GG
44815	Chr04	37664017	T	172	78	CC	CC	TT	CC	TT	TT	-	TT	CC	TT	TT	TT	CC	-	TT	TT	TT	TT	TT	-	CC	-	TT	TT	CC	TT	CC	TT	TT	-	CC	TT	CC	TT	CC	-	CC	TT	TT	-	TT	-	CC	CC
44816	Chr04	37664132	A	172	83	GG	-	AA	GG	AA	AA	-	AA	GG	AA	AA	AA	GG	GG	AA	AG	AA	AA	GG	AA	-	GG	AA	AA	GG	AA	GG	AA	AA	AA	GG	AA	GG	AA	GG	GG	-	AA	AA	-	AA	GG	AG	GG
44840	Chr04	37824637	C	172	78	TT	TT	-	-	CC	CC	-	CC	-	CC	CC	CC	TT	TT	CC	-	CC	CC	CC	CC	TT	TT	CC	CC	TT	CC	TT	CC	CC	CC	TT	CC	TT	CC	TT	TT	TT	CC	CC	-	CC	-	TT	CC
44841	Chr04	37824707	C	169	73	TT	-	-	-	CC	CC	-	CC	-	CC	CC	CC	TT	TT	CC	CC	CC	CC	CC	CC	TT	-	CC	CC	TT	CC	TT	CC	CC	CC	TT	CC	TT	CC	TT	-	TT	CC	CC	TT	CC	TT	-	CC
44865	Chr04	37928088	G	172	80	AA	AA	GG	AA	GG	GG	GG	GG	AA	GG	GG	GG	AA	AA	GG	GG	GG	GG	GG	GG	AA	-	GG	GG	AA	-	-	GG	GG	GG	AA	GG	AA	GG	AA	AA	AA	GG	GG	-	GG	AA	AA	-
44866	Chr04	37928099	T	173	81	CC	CC	TT	CC	TT	TT	TT	TT	CC	TT	TT	TT	CC	CC	TT	TT	TT	TT	TT	TT	CC	-	TT	TT	CC	-	-	TT	TT	TT	CC	TT	CC	TT	CC	CC	CC	TT	TT	-	TT	CC	CC	-
44916	Chr04	38146774	A	170	78	TT	TT	AA	TT	AA	AA	AA	-	TT	AA	AA	AA	TT	-	AA	AA	AA	AA	-	AA	TT	-	AA	AA	TT	AA	TT	AA	AA	AA	TT	AA	-	AA	TT	TT	TT	AA	AA	TT	AA	TT	AT	AA
44946	Chr04	38242769	A	163	76	AG	GG	-	GG	AA	-	-	AA	GG	AA	AA	AA	GG	GG	-	AA	AA	AA	-	-	GG	GG	AA	AA	GG	-	GG	AA	AA	AA	GG	-	GG	AA	-	GG	-	-	AA	GG	AA	GG	GG	AA
44966	Chr04	38361474	A	168	111	-	AT	-	AA	AA	TT	TT	TT	AT	AA	AA	TT	TT	TT	AA	AA	TT	AA	AA	TT	TT	AA	TT	TT	TT	AA	TT	AT	AA	AA	AA	AA	TT	AT	AA	TT	AA	AA	AA	TT	TT	AA	TT	TT
44975	Chr04	38387464	G	149	64	AA	AA	GG	AA	GG	GG	GG	GG	AA	GG	GG	GG	-	AA	-	GG	GG	GG	-	-	-	-	GG	GG	AA	GG	AA	GG	-	-	AA	-	AA	GG	-	-	AA	-	GG	-	GG	AA	-	GG
45014	Chr04	38594587	G	150	68	AA	-	-	AA	GG	-	GG	-	AA	GG	-	GG	AA	-	-	GG	GG	GG	GG	GG	AA	-	GG	-	AA	GG	-	-	GG	GG	AA	GG	AA	GG	AA	-	AA	GG	GG	-	GG	AA	-	GG
45015	Chr04	38594593	C	150	68	TT	-	-	TT	CC	-	CC	-	TT	CC	-	CC	TT	-	-	CC	CC	CC	CC	CC	TT	-	CC	-	TT	CC	-	-	CC	CC	TT	CC	TT	CC	TT	-	TT	CC	CC	-	CC	TT	-	CC
45019	Chr04	38594773	C	154	69	TT	-	-	TT	-	CC	-	CC	-	CC	-	CC	-	TT	CC	-	-	CC	-	-	TT	TT	CC	CC	-	CC	TT	CC	-	CC	TT	CC	-	CC	-	TT	TT	CC	CC	-	-	TT	TT	CC
45027	Chr04	38595482	A	163	69	GG	-	AA	-	-	AA	AA	AA	GG	AA	-	AA	AA	GG	AA	AA	-	AA	AA	-	GG	GG	AA	AA	GG	AA	GG	AA	AA	AA	GG	AA	AA	AA	GG	-	-	AA	AA	GG	AA	GG	-	-
45032	Chr04	38610573	C	152	69	TT	TT	CC	TT	TT	-	CC	TT	-	TT	CC	CC	-	TT	-	CC	TT	TT	CC	-	-	-	TT	-	CC	-	-	TT	CC	CC	TT	CT	TT	TT	-	-	-	CC	CC	-	CC	-	-	-
45055	Chr04	38759094	G	166	70	AA	AA	GG	AA	-	GG	-	-	-	GG	GG	GG	AA	AA	GG	GG	GG	GG	-	GG	-	-	GG	GG	-	GG	AA	GG	GG	GG	-	GG	AA	GG	AA	-	AA	GG	GG	AA	GG	-	AA	GG
45060	Chr04	38772320	A	150	67	GG	GG	AA	GG	AA	AA	AA	-	GG	AA	AA	AA	GG	GG	AA	-	AA	AA	AG	-	-	GG	AA	AA	GG	AA	GG	AA	-	AA	-	AA	-	AA	GG	-	GG	-	AA	GG	AA	GG	-	AA
45108	Chr04	39089518	A	173	84	GG	GG	AA	GG	-	AA	-	AA	GG	AA	AA	AA	GG	GG	AA	AA	AA	AA	AA	AA	GG	GG	AA	AA	GG	-	GG	AA	-	AA	GG	AA	GG	AA	GG	GG	GG	AA	-	GG	AA	GG	GG	-
45134	Chr04	39323969	C	158	68	TT	TT	CC	TT	CC	-	CC	CC	-	CC	CC	CC	TT	TT	CC	-	CC	CC	CC	CC	TT	-	CC	CC	TT	CC	CC	CC	CC	CC	TT	CC	TT	CC	TT	TT	TT	CC	CC	TT	CC	-	TT	-
45142	Chr04	39356910	A	167	78	GG	GG	AA	GG	AA	AA	-	AA	GG	AA	AA	AA	GG	-	AA	AA	AA	-	-	AA	GG	GG	AA	AA	GG	AA	GG	AA	AA	AA	GG	AA	-	AA	-	-	GG	AA	-	GG	AA	GG	GG	GG
45192	Chr04	39841697	A	184	85	CC	CC	AA	CC	AA	AA	AA	AA	CC	AA	AA	AA	CC	CC	AA	AA	AA	AA	AA	AA	CC	CC	AA	AA	CC	AA	CC	AA	AA	AA	CC	AA	CC	AA	CC	CC	CC	AA	AA	CC	AA	CC	CC	AA
45200	Chr04	39849866	A	185	80	CC	CC	AA	CC	AA	AA	AA	AA	CC	AA	AA	AA	CC	CC	AA	AA	AA	AA	AA	AA	CC	CC	AA	AA	CC	AA	CC	AA	AA	AA	CC	AA	CC	AA	CC	CC	CC	AA	AA	CC	AA	CC	CC	AA
45290	Chr04	40328959	A	163	81	CC	CC	AA	CC	AA	AA	AA	-	CC	AA	-	AA	CC	CC	AA	AA	AA	AA	AA	AA	CC	CC	AA	-	CC	AA	CC	AA	AA	AA	CC	AA	CC	-	CC	CC	CC	AA	AA	CC	AA	CC	CC	AA
45291	Chr04	40329012	A	163	81	TT	TT	AA	TT	AA	AA	AA	-	TT	AA	-	AA	TT	TT	AA	AA	AA	AA	AA	AA	TT	TT	AA	-	TT	AA	TT	AA	AA	AA	TT	AA	TT	-	TT	TT	TT	AA	AA	TT	AA	TT	TT	AA
45292	Chr04	40329098	T	184	82	GG	GG	TT	GG	TT	TT	-	TT	GG	TT	TT	TT	GG	GG	TT	TT	TT	TT	TT	TT	GG	GG	TT	TT	GG	TT	GG	TT	TT	TT	GG	TT	GG	TT	GG	GG	GG	TT	TT	GG	TT	GG	GG	TT
45308	Chr04	40432913	G	172	75	AA	-	GG	AA	GG	GG	-	GG	AA	GG	GG	GG	AA	AA	-	GG	GG	GG	GG	-	AA	AA	GG	GG	AA	GG	AA	GG	GG	GG	GA	GG	AA	GG	AA	AA	-	GG	GG	-	GG	AA	AA	GG
45337	Chr04	40534433	T	173	82	GG	GG	TT	GG	TT	TT	TT	TT	GG	TT	TT	TT	GG	GG	TT	TT	TT	TT	-	TT	GG	GG	TT	TT	GG	TT	GG	TT	-	TT	GG	TT	GG	TT	GG	GG	GG	TT	TT	GG	TT	GG	GG	-
45358	Chr04	40583939	T	185	86	CC	CC	TT	CC	TT	TT	TT	TT	CC	CC	TT	TT	CC	CC	TT	TT	TT	TT	TT	TT	CC	CC	TT	TT	CC	TT	CC	TT	TT	TT	CC	TT	CC	TT	CC	CC	CC	TT	TT	CC	TT	CC	CC	TT
45464	Chr04	40982608	C	156	76	AA	-	CC	AA	CC	CC	CC	CC	-	-	-	CC	AA	AA	-	-	CC	CC	AA	CC	AA	AA	CC	CC	AA	-	AA	CC	CC	CC	-	AA	AA	CC	AA	AA	AA	CC	CC	AA	-	-	AA	CC
45487	Chr04	41047932	A	170	81	CC	CC	AA	CC	CC	AA	-	-	-	AA	AA	AA	CC	CC	AA	AA	AA	AA	-	-	-	CC	AA	AA	CC	AA	CC	AA	AA	AA	CC	AA	CC	AA	-	CC	CC	AA	AA	CC	AA	CC	CC	AA
45583	Chr04	41377825	G	161	67	AA	AA	-	-	-	GG	GG	GG	-	GG	-	GG	-	AA	GG	GG	GG	GG	GG	GG	AA	AA	GG	GG	AA	GG	-	GG	GG	-	AA	-	AA	GG	-	AA	AA	GG	GG	AA	GG	-	AA	GG
45584	Chr04	41377830	A	150	65	AA	AA	-	-	-	CC	CC	CC	AA	CC	-	CC	AA	AA	CC	-	-	-	CC	CC	AA	AA	AA	-	AA	-	AA	CC	CC	-	AA	-	AA	CC	AA	AA	AA	-	-	AA	-	AA	AA	AC
45808	Chr04	42156365	A	153	66	GG	GG	GG	-	AA	AA	-	AA	-	AA	AA	AA	GG	-	AA	AA	AA	AA	-	AA	-	GG	AA	AA	-	-	GG	AA	AA	AA	GG	AA	GG	AA	GG	GG	GG	AA	AA	-	AA	GG	GG	AA
45841	Chr04	42265893	C	174	83	TT	-	TT	TT	CC	CC	CC	CC	TT	CC	CC	CC	-	TT	-	CC	CC	CC	CC	CC	TT	TT	CC	CC	TT	CC	TT	CC	CC	CC	-	CC	TT	CC	TT	TT	TT	CC	CC	-	CC	TT	TT	CC
45843	Chr04	42265938	A	173	82	GG	-	GG	GG	AA	AA	AA	AA	GG	AA	AA	AA	-	GG	-	AA	AA	AA	AA	AA	GG	GG	AA	AA	GG	AA	GG	AA	AA	AA	-	AA	GG	AA	GG	GG	GG	AA	AA	-	AA	GG	GG	AA
45855	Chr04	42356460	G	173	86	CC	CC	CC	CC	-	GG	GG	-	CC	GG	GG	GG	CC	CC	-	GG	GG	GG	GG	-	CC	CC	GG	CC	CC	GG	CC	GG	GG	GG	-	GG	CC	GG	CC	CC	CC	-	GG	CC	GG	CC	CC	GG
45857	Chr04	42356496	G	185	93	CC	CC	CC	CC	GG	GG	GG	GG	CC	GG	GG	GC	CC	CC	GG	GG	GG	GG	GG	GG	CC	CC	GG	CC	CC	GG	CC	GG	GC	GG	CC	GG	CC	GG	CC	CC	CC	GG	GG	CC	GG	CC	CC	GG
45859	Chr04	42368173	G	160	66	-	AA	-	AA	GG	GG	GG	GG	AA	GG	GG	GG	AA	AA	GG	GG	GG	GG	GG	GG	-	-	GG	AA	-	GG	AA	GG	GG	GG	AA	GG	AA	GG	AA	AA	AA	GG	GG	AA	GG	AA	AA	GG
46086	Chr04	43656092	C	183	88	TT	TT	TT	TT	CC	CC	CC	CC	TT	CC	CC	CC	TT	TT	-	CC	TT	CC	CC	CC	TT	TT	CC	TT	TT	CC	TT	CC	CC	CC	TT	CC	TT	CC	TT	TT	TT	CC	CC	TT	CC	TT	TT	CC
46087	Chr04	43656110	T	166	71	CC	CC	-	CC	TT	TT	TT	TT	CC	TT	TT	TT	CC	CC	-	TT	CC	TT	TT	TT	CC	CC	TT	CC	CC	TT	CC	TT	TT	TT	CC	TT	CC	TT	CC	CC	CC	TT	TT	CC	TT	CC	CC	TT
46153	Chr04	43910521	A	182	84	CC	CC	AA	CC	AA	AA	AA	-	CC	AA	AA	AA	CC	CC	AA	AA	AA	AA	-	AA	CC	CC	AA	CC	CC	AA	AC	AA	AA	AA	CC	AA	CC	AA	CC	CC	CC	AA	AA	CC	AA	CC	CC	AA
46191	Chr04	44052976	A	151	70	GG	GG	-	-	-	AA	AA	-	-	AA	AA	AA	GG	GG	AA	AA	AA	AA	-	AA	GG	GG	AA	-	GG	AA	GG	AA	AA	AA	-	AA	GG	AA	GG	-	GG	-	AA	GG	-	-	-	AA
46272	Chr04	44433387	A	154	76	GG	GG	AA	GG	-	AA	AA	AA	GG	AA	AA	AA	GG	GG	AA	AA	AA	AA	AA	AA	GG	GG	AA	GG	GG	AA	AG	AA	AA	AA	GG	AA	GG	-	GG	GG	GG	AA	AA	GG	AA	GG	GG	AA
46273	Chr04	44433394	C	154	76	TT	TT	CC	TT	-	CC	CC	CC	TT	CC	CC	CC	TT	TT	CC	CC	CC	CC	CC	CC	TT	TT	CC	TT	TT	CC	CT	CC	CC	CC	TT	CC	TT	-	TT	TT	TT	CC	CC	TT	CC	TT	TT	CC
46274	Chr04	44433402	T	154	76	GG	GG	TT	GG	-	TT	TT	TT	GG	TT	TT	TT	GG	GG	TT	TT	TT	TT	TT	TT	GG	GG	TT	GG	GG	TT	TG	TT	TT	TT	GG	TT	GG	-	GG	GG	GG	TT	TT	GG	TT	GG	GG	TT
46275	Chr04	44433419	C	152	74	TT	TT	CC	TT	-	CC	CC	CC	TT	CC	CC	CC	TT	TT	CC	CC	CC	CC	CC	CC	TT	TT	CC	TT	TT	CC	-	CC	CC	CC	TT	CC	TT	-	TT	TT	TT	CC	CC	TT	CC	TT	TT	CC
46276	Chr04	44433423	A	152	74	GG	GG	AA	GG	-	AA	AA	AA	GG	AA	AA	AA	GG	GG	AA	AA	AA	AA	AA	AA	GG	GG	AA	GG	GG	AA	-	AA	AA	AA	GG	AA	GG	-	GG	GG	GG	AA	AA	GG	AA	GG	GG	AA
46290	Chr04	44454575	A	184	82	AA	AA	AA	AA	AA	AA	AA	AA	AA	AA	AA	AT	AA	AA	AA	AT	AA	AT	AA	AA	AA	AA	AA	AA	AA	AA	AA	AT	AT	AA	AT	AT	AA	AA	AT	AA	AA	AA	AT	AA	AT	AA	AA	AA
46291	Chr04	44454580	T	184	82	TT	TT	TT	TT	TT	TT	TT	TT	TT	TT	TT	TA	TT	TT	TT	TA	TT	TA	TT	TT	TT	TT	TT	TT	TT	TT	TT	TA	TA	TT	TA	TA	TT	TT	TA	TT	TT	TT	TA	TT	TA	TT	TT	TT
46342	Chr04	44613787	A	183	104	AG	AG	AA	AG	AA	AA	AA	AA	AA	AA	AA	AG	AA	GG	AG	AA	AG	AG	AA	GG	GG	AA	AA	GG	AA	GG	AA	AG	AA	GG	AA	AG	AA	AG	GG	AG	AA	GG	AA	AA	AA	AG	AA	GG
46448	Chr04	44940342	A	175	80	AA	AA	AA	AA	GG	GG	GG	GG	AA	GG	AA	AA	AA	AA	GG	GG	-	GG	GG	GG	AA	AA	AA	AA	AA	-	AA	GG	AA	GG	AA	-	AA	GG	AA	AA	AA	GG	GG	AA	GG	AA	AA	GG
46449	Chr04	44940372	C	184	90	CC	CC	CC	CC	TT	TT	TT	TT	CC	TT	CC	CC	CC	CC	TT	TT	TT	TT	TT	TT	CC	CC	CC	CC	CC	TT	CC	TT	CC	TT	CC	TT	CC	TT	CC	CC	CC	TT	TT	CC	TT	CC	CC	TT
46452	Chr04	44940823	G	185	92	GG	GG	GG	GG	TT	TT	TT	TT	GG	TT	GG	GG	GG	GG	TT	TT	TT	TT	TT	TT	GG	GG	GG	TT	GG	TT	GG	TT	GG	TT	GG	TT	GG	TT	GG	GG	GG	TT	TT	GG	TT	GG	GG	TT
46453	Chr04	44940839	T	185	92	TT	TT	TT	TT	CC	CC	CC	CC	TT	CC	TT	TT	TT	TT	CC	CC	CC	CC	CC	CC	TT	TT	TT	CC	TT	CC	TT	CC	TT	CC	TT	CC	TT	CC	TT	TT	TT	CC	CC	TT	CC	TT	TT	CC
46512	Chr04	44968039	C	185	96	TT	TT	CC	TT	CC	CC	CC	CC	TT	CC	TT	TT	TT	TT	CC	CC	CC	CC	CC	CC	TT	TT	CC	TT	TT	CC	TT	CC	TT	TT	TT	CC	TT	CC	TT	TT	TT	CC	CC	TT	CC	TT	TT	CC
46514	Chr04	44968071	A	184	86	AA	AA	AA	AA	GG	GG	GG	GG	AA	GG	AA	AA	AA	AA	GG	GG	GG	GG	GG	GG	AA	AA	AA	AA	AA	GG	AA	GG	AA	AA	AA	GG	AA	GG	AA	AA	AA	GG	GG	AA	GG	AA	AA	GG
46530	Chr04	44993645	C	159	70	TT	-	CC	TT	CC	CC	CC	-	-	CC	-	TT	TT	TT	CC	CC	CC	CC	CC	CC	-	TT	CC	-	TT	CC	TT	CC	TT	CC	TT	CC	-	CC	TT	TT	TT	-	CC	-	CC	TT	TT	CC
46612	Chr04	45234066	G	157	74	AA	AA	GG	AA	GG	GG	-	GG	-	-	AA	AA	AA	AA	GG	GG	GG	GG	GG	-	-	-	GG	-	-	GG	AA	GG	AA	-	AA	GG	AA	GG	AA	AA	-	GG	GG	AA	GG	AA	AA	GG
46625	Chr04	45303358	G	166	82	AA	AA	-	AA	GG	GG	GG	GG	AA	GG	AA	AA	AA	AA	GG	GG	GG	GG	GG	-	AA	AA	GG	AA	AA	GG	AA	GG	AA	-	AA	GG	AA	GG	AA	AA	-	GG	GG	AA	GG	AA	AA	GG
46626	Chr04	45303359	G	166	82	AA	AA	-	AA	GG	GG	GG	GG	AA	GG	AA	AA	AA	AA	GG	GG	GG	GG	GG	-	AA	AA	GG	AA	AA	GG	AA	GG	AA	-	AA	GG	AA	GG	AA	AA	-	GG	GG	AA	GG	AA	AA	GG
46660	Chr04	45355720	T	184	88	TT	TT	TT	TT	AA	AA	AA	-	TT	AA	TT	TT	TT	TT	AA	AA	AA	AA	AA	AA	TT	TT	TT	TT	TT	AA	TT	AA	TT	AA	TT	TA	TT	AA	TT	TT	TT	AA	AA	TT	AA	TT	TT	AA
46661	Chr04	45355731	C	184	88	CC	CC	CC	CC	TT	TT	TT	-	CC	TT	CC	CC	CC	CC	TT	TT	TT	TT	TT	TT	CC	CC	CC	CC	CC	TT	CC	TT	CC	TT	CC	CT	CC	TT	CC	CC	CC	TT	TT	CC	TT	CC	CC	TT
46662	Chr04	45355856	A	181	88	AA	AA	AA	AA	CC	CC	CC	CC	AA	CC	AA	AA	AA	AA	CC	CC	CC	CC	-	CC	AA	AA	AA	AA	AA	AA	AA	CC	AA	CC	AA	CC	AA	CC	AA	AA	AA	CC	CC	AA	CC	AA	AA	CC
46763	Chr04	45667722	T	169	79	CC	TT	TT	CC	TT	TT	-	TT	CC	-	-	CC	CC	CC	-	TT	TT	TT	-	TT	CC	CC	TT	CC	CC	TT	-	TT	CC	TT	CC	TT	CC	TC	CC	CC	CC	TT	TT	-	TT	CC	CC	TT
46784	Chr04	45699343	G	184	90	AA	GG	GG	AA	GG	GG	GG	GG	AA	GG	AA	AA	AA	AA	GG	GG	GG	GG	GG	GG	AA	GG	GG	-	AA	GG	AA	GG	AA	GG	AA	GA	AA	GG	AA	AA	AA	GG	GG	AA	GG	AA	AA	GG
46785	Chr04	45699358	C	183	89	TT	CC	CC	TT	CC	CC	CC	CC	TT	CC	TT	TT	TT	TT	CC	CC	CC	CC	CC	CC	TT	CC	CC	-	TT	CC	TT	CC	TT	CC	TT	CT	TT	CC	TT	-	TT	CC	CC	TT	CC	TT	TT	CC
46789	Chr04	45699631	C	156	69	TT	CC	-	TT	CC	CC	CC	CC	TT	CC	TT	-	-	TT	-	CC	CC	CC	CC	-	TT	CC	CC	TT	-	CC	TT	CC	TT	CC	TT	CC	TT	CC	TT	TT	TT	CC	CC	TT	CC	-	-	CC
46864	Chr04	45836174	T	184	91	AA	TT	TT	AA	TT	TT	TT	TT	AA	TT	AA	AA	AA	AA	TT	TT	TT	TT	TT	TT	AA	TT	TT	AA	AA	TT	AA	TT	AA	TT	AA	TT	AA	TT	AA	AA	AA	TT	TT	AA	TT	AA	AA	TT
46877	Chr04	45871877	G	181	87	AA	GG	GG	AA	GG	GG	GG	-	AA	GG	AA	AA	AA	AA	GG	GG	GG	GG	-	GG	AA	GG	GG	AA	AA	GG	AA	GA	AA	GG	AA	GG	AA	GG	AA	AA	AA	GG	GG	AA	GG	AA	AA	GG
46927	Chr04	46088723	G	182	91	TT	GG	TT	TT	GG	GG	GG	TT	TT	-	TT	TT	TT	TT	GG	GG	GG	GG	GG	GG	TT	GG	GG	TT	TT	GG	TT	GG	TT	GG	TT	GG	TT	GG	TT	TT	TT	GG	GG	TT	GG	TT	TT	GG
46954	Chr04	46229177	G	183	98	AA	GG	GG	AA	GG	GG	GG	-	AA	GG	AA	AA	AA	AA	GG	GG	GG	GG	GG	GG	AA	GG	GG	AA	AA	GG	AA	GG	AA	GG	AA	AA	AA	GG	AA	-	GG	GG	GG	AA	GG	AA	AA	GG
47030	Chr04	46352441	C	155	78	TT	CC	CC	TT	CC	CC	CC	TT	TT	CC	TT	TT	TT	TT	CC	CC	-	CC	CC	CC	TT	CC	CC	TT	TT	CC	TT	CC	TT	CC	TT	TT	TT	CC	TT	-	CC	CC	CC	TT	TT	TT	TT	CC
47059	Chr04	46392181	G	158	69	AA	GG	GG	AA	GG	GG	GG	AA	-	GG	-	AA	AA	-	GG	GG	GG	GG	-	GG	-	GG	GG	-	-	GG	-	GG	AA	GG	AA	AA	-	GG	AA	-	GG	GG	GG	-	GG	-	-	GG
47088	Chr04	46507075	T	185	99	GG	TT	TT	GG	TT	TT	TT	GG	GG	TT	GG	GG	GG	GG	TT	TT	TT	TT	TT	TT	GG	TT	GG	GG	GG	TT	GG	TG	GG	TT	GG	GG	GG	TT	GG	GG	TT	TT	TT	GG	TT	GG	GG	TT
47096	Chr04	46540870	G	185	97	CC	GG	GG	GG	GG	GG	GG	CC	CC	GG	CC	CC	CC	CC	GG	GG	GG	GG	GG	GG	CC	GG	GG	CC	CC	GG	CC	GG	CC	GG	CC	CC	CC	GG	CC	CC	GG	GG	GG	CC	GG	CC	CC	GG
47108	Chr04	46559739	G	156	83	TT	GG	-	TT	GG	GG	-	TT	-	GG	TT	TT	TT	-	GG	GG	-	GG	-	-	TT	GG	GG	TT	TT	GG	TT	GG	TT	GG	TT	TT	TT	GG	-	-	GG	GG	GG	TT	TT	-	TT	GG
47113	Chr04	46560096	C	163	80	TT	CC	CC	-	CC	CC	CC	TT	-	CC	TT	TT	TT	-	CC	CC	-	CC	CC	CC	TT	CC	CC	TT	TT	CC	-	CC	TT	CC	TT	TT	TT	CC	TT	TT	CC	CC	CC	TT	CC	-	TT	CC
47116	Chr04	46560169	T	182	97	GG	TT	TT	GG	TT	TT	TT	GG	GG	TT	GG	GG	GG	GG	TT	TT	TT	TT	TT	TT	GG	TT	TT	-	GG	TT	GG	TT	GG	TT	GG	GG	GG	TT	GG	GG	TT	TT	TT	GG	TG	-	GG	TT
47118	Chr04	46560244	C	183	98	AA	CC	CC	CA	-	CC	-	AA	AA	CC	AA	AA	AA	AA	CC	CC	CC	CC	CC	CC	AA	CC	CC	AA	AA	CC	AA	CC	AA	CC	AA	AA	AA	CC	AA	AA	CC	CC	CC	AA	CC	AA	CA	CC
47140	Chr04	46655380	G	183	95	AA	GG	GG	AA	GG	GG	GG	AA	AA	GG	AA	AA	AA	AA	GG	GG	GG	GG	-	GG	AA	GG	GG	AA	AA	GG	AA	GG	AA	GG	AA	AA	AA	GG	AA	AA	GG	GG	GG	AA	GA	AA	AA	GG
47141	Chr04	46655382	T	183	100	CC	TT	TT	CC	TT	TT	TT	CC	CC	TT	CC	CC	CC	CC	TT	TT	TT	TT	-	TT	CC	TT	TT	CC	CC	TT	CC	TT	CC	TT	CC	CC	CC	TT	CC	CC	TT	TT	TT	CC	TC	CC	CC	TT
47177	Chr04	46704301	G	180	100	AA	-	GG	AA	GG	GG	GG	AA	AA	GG	AA	AA	AA	AA	GG	GG	GG	GG	-	GG	AA	GG	GG	AA	AA	GG	AA	GG	AA	GG	AA	AA	AA	GG	AA	AA	GG	GG	GG	AA	AA	AA	AA	-
47194	Chr04	46722153	G	172	94	AA	GG	GG	AA	GG	GG	GG	-	AA	GG	AA	AA	AA	AA	GG	GG	GG	GG	-	-	AA	GG	GG	AA	AA	GG	AA	GG	AA	GG	AA	AA	AA	GG	AA	AA	GG	GG	GG	AA	AA	AA	-	GG
47219	Chr04	46750488	A	154	63	GG	AA	AA	AA	AA	AA	AA	-	-	AA	-	GG	GG	GG	AA	AA	AA	AA	AA	AA	GG	AA	AA	GG	-	AA	GG	AA	-	AA	-	-	-	AA	-	-	AA	AA	AA	GG	AA	-	GG	AA
47220	Chr04	46750539	G	155	62	AA	GG	GG	-	GG	GG	GG	-	-	GG	-	AA	AA	AA	GG	GG	GG	GG	GG	GG	AA	GG	GG	AA	-	GG	AA	GG	-	GG	-	-	-	GG	-	-	GG	GG	GG	AA	GG	-	AA	GG
47233	Chr04	46817719	C	175	88	TT	CC	CC	TT	CC	CC	-	TT	TT	CC	TT	TT	TT	TT	CC	CC	CC	CC	CC	CC	TT	CC	CC	TT	TT	CC	TT	CC	TT	CC	TT	TT	TT	CC	TT	TT	CC	CC	CC	TT	CC	TT	TT	CC
47244	Chr04	46826930	G	164	77	AA	GG	GG	-	GG	GG	GG	-	AA	GG	AA	AA	AA	-	GG	GG	GG	GG	GG	GG	AA	GG	GG	AA	-	GG	AA	GG	AA	GG	AA	AA	GA	GG	AA	AA	GG	GG	GG	-	GG	AA	AA	GG
47246	Chr04	46827081	A	155	70	TT	AA	AA	-	-	AA	AA	-	-	AA	-	TT	-	TT	AA	AA	AA	AA	-	-	TT	AA	AA	TT	TT	AA	-	AA	-	AA	-	-	TT	AA	-	-	AA	AA	AA	TT	AA	-	TT	AA
47271	Chr04	46976415	T	171	83	TT	AA	TT	TT	AA	AA	-	TT	TT	AA	TT	TT	TT	TT	-	AA	AA	AA	AA	AA	TT	AA	AA	TT	TA	AA	TT	AA	TT	AA	TT	AA	TT	AA	TT	TT	AA	-	AA	TT	AA	TT	TT	AA
47358	Chr04	47314117	T	162	73	GG	TT	TT	GG	TT	TT	-	-	GG	TT	TT	GG	-	-	TT	TT	TT	TT	-	TT	GG	TT	GG	GG	GG	TT	GG	TT	GG	TT	-	GG	-	TT	TT	-	TT	TT	TT	-	TT	-	-	TT
47359	Chr04	47314138	A	167	77	CC	AA	AA	CC	AA	AA	-	-	CC	AA	AA	CC	-	-	AA	AA	AA	AA	-	AA	CC	AA	CC	CC	CC	AA	CC	AA	CC	AA	-	CC	-	AA	AA	-	AA	AA	AA	-	AA	-	-	AA
47368	Chr04	47367446	T	149	73	AA	TT	TT	AA	-	TT	-	-	AA	TT	-	AA	AA	AA	TT	TT	TT	TT	TT	TT	AA	TT	AA	-	AA	TT	AA	TT	AA	TT	AA	AA	AA	TT	AA	AA	TT	TT	TT	AA	TT	AA	AA	TT
47393	Chr04	47463533	C	177	80	CC	TT	CC	CC	TT	TT	TT	CC	CC	CC	-	CC	CC	CC	TT	TT	-	-	TT	TT	CC	TT	CC	CC	CC	TT	CC	TT	CC	-	CC	CC	CC	TT	CC	CC	CC	-	TT	CC	CC	CC	CC	TT
47394	Chr04	47463546	C	183	105	TT	CC	CC	TT	CC	CC	CC	TT	TT	TT	CC	TT	TT	TT	CC	CC	CC	CC	CC	CC	TT	CC	TT	TT	TT	CC	TT	CC	TT	CC	TT	TT	TT	CC	TT	TT	TT	CC	CC	TT	CC	TT	TT	CC
47396	Chr04	47463558	G	183	105	AA	GG	GG	AA	GG	GG	GG	AA	AA	AA	GG	AA	AA	AA	GG	GG	GG	GG	GG	GG	AA	GG	AA	AA	AA	GG	AA	GG	AA	GG	AA	AA	AA	GG	AA	AA	AA	GG	GG	AA	GG	AA	AA	GG
47397	Chr04	47463563	G	179	82	GG	AA	GG	GG	AA	AA	AA	GG	GG	GG	AA	GG	GG	GG	AA	AA	-	-	AA	AA	GG	AA	GG	GG	GG	AA	GG	AA	GG	-	GG	GG	GG	AA	GG	GG	GG	-	AA	GG	GG	GG	GG	AA
47410	Chr04	47471503	C	157	70	GG	CC	CC	-	CC	CC	CC	-	GG	CC	CC	GG	GG	-	CC	CC	CC	CC	-	CC	-	CC	GG	GG	-	CC	GG	CC	GG	CC	GG	-	GG	CC	GG	GG	GG	CC	CC	GG	CC	GG	-	CC
47411	Chr04	47471504	A	157	70	TT	AA	AA	-	AA	AA	AA	-	TT	AA	AA	TT	TT	-	AA	AA	AA	AA	-	AA	-	AA	TT	TT	-	AA	TT	AA	TT	AA	TT	-	TT	AA	TT	TT	TT	AA	AA	TT	AA	TT	-	AA
47428	Chr04	47555892	G	185	98	TT	GG	GG	TT	GG	GG	GG	TT	TT	GG	GG	TT	TT	TT	GG	GG	GG	GG	GG	GG	TT	GG	TT	TT	TT	GG	TT	GG	TT	GG	TT	TT	TT	GG	TT	TT	TT	GG	GG	TT	GG	TT	TT	GG
47429	Chr04	47556539	T	176	92	CC	TT	TT	CC	-	TT	-	CC	CC	TT	TT	CC	CC	CC	TT	TT	TT	TT	TT	TT	CC	TT	CC	CC	CC	TT	CC	TT	CC	TT	CC	CC	CC	TT	CC	CC	CC	TT	TT	CC	TT	CC	CC	TT
47441	Chr04	47559339	G	185	98	AA	GG	GG	AA	GG	GG	GG	AA	AA	GG	GG	AA	AA	AA	GG	GG	GG	GG	GG	GG	AA	GG	AA	AA	AA	GG	AA	GG	AA	GG	AA	AA	AA	GG	AA	AA	AA	GG	GG	AA	GG	AA	AA	GG
47447	Chr04	47602898	T	184	102	CC	TT	TT	CC	TT	TT	TT	CC	CC	TT	TT	CC	CC	CC	TT	TT	CC	TT	TT	TT	CC	TT	TT	CC	CC	TT	CC	TT	CC	TT	CC	CC	CC	TT	CC	CC	CC	TT	TT	CC	TT	CC	CC	TT
47461	Chr04	47616395	T	181	143	TA	TA	TT	TT	TA	TA	TT	TA	TA	TT	TT	TA	TT	TT	TA	TA	TA	TT	TT	TT	TT	TA	TA	TT	TA	TA	TA	TA	TA	TT	TA	TA	TA	TA	TT	TA	TA	TA	TT	TA	TA	TA	AA	TA
47462	Chr04	47616403	C	181	143	CA	CA	CC	CC	CA	CA	CC	CA	CA	CC	CC	CA	CC	CC	CA	CA	CA	CC	CC	CC	CC	CA	CA	CC	CA	CA	CA	CA	CA	CC	CA	CA	CA	CA	CC	CA	CA	CA	CC	CA	CA	CA	AA	CA
47463	Chr04	47616412	A	181	143	AG	AG	AA	AA	AG	AG	AA	AG	AG	AA	AA	AG	AA	AA	AG	AG	AG	AA	AA	AA	AA	AG	AG	AA	AG	AG	AG	AG	AG	AA	AG	AG	AG	AG	AA	AG	AG	AG	AA	AG	AG	AG	GG	AG
47464	Chr04	47616416	G	181	143	GT	GT	GG	GG	GT	GT	GG	GT	GT	GG	GG	GT	GG	GG	GT	GT	GT	GG	GG	GG	GG	GT	GT	GG	GT	GT	GT	GT	GT	GG	GT	GT	GT	GT	GG	GT	GT	GT	GG	GT	GT	GT	TT	GT
47465	Chr04	47616426	G	181	143	GA	GA	GG	GG	GA	GA	GG	GA	GA	GG	GG	GA	GG	GG	GA	GA	GA	GG	GG	GG	GG	GA	GA	GG	GA	GA	GA	GA	GA	GG	GA	GA	GA	GA	GG	GA	GA	GA	GG	GA	GA	GA	AA	GA
47466	Chr04	47616440	G	181	143	GT	GT	GG	GG	GT	GT	GG	GT	GT	GG	GG	GT	GG	GG	GT	GT	GT	GG	GG	GG	GG	GT	GT	GG	GT	GT	GT	GT	GT	GG	GT	GT	GT	GT	GG	GT	GT	GT	GG	GT	GT	GT	TT	GT
47468	Chr04	47616452	T	155	133	TC	-	TT	TT	TC	TC	-	TC	TC	TT	-	TC	TT	-	TC	TC	TC	TT	TT	-	-	-	TC	TT	TC	TC	-	TC	TC	-	TC	TC	TC	TC	TT	TC	TC	TC	TT	TC	TT	TC	CC	TC
47483	Chr04	47645885	C	183	102	TT	CC	CC	TT	CC	CC	CC	TT	TT	CC	CC	TT	TT	TT	CC	CC	TT	CC	CC	CC	TT	CC	CC	TT	TT	CC	TT	CC	TT	CC	TT	TT	TT	CC	TT	TT	TT	CC	CC	CT	CC	TT	TT	CC
47484	Chr04	47645886	A	183	102	GG	AA	AA	GG	AA	AA	AA	GG	GG	AA	AA	GG	GG	GG	AA	AA	GG	AA	AA	AA	GG	AA	AA	GG	GG	AA	GG	AA	GG	AA	GG	GG	GG	AA	GG	GG	GG	AA	AA	AG	AA	GG	GG	AA
47485	Chr04	47645901	G	183	101	AA	GG	GG	AA	GG	GG	GG	AA	AA	GG	GG	AA	AA	AA	GG	GG	AA	GG	GG	GG	AA	GG	GG	AA	AA	GG	AA	GG	AA	GG	AA	AA	AA	GG	AA	AA	AA	GG	GG	GA	GG	AA	AA	GG
47486	Chr04	47645904	C	183	102	TT	CC	CC	TT	CC	CC	CC	TT	TT	CC	CC	TT	TT	TT	CC	CC	TT	CC	CC	CC	TT	CC	CC	TT	TT	CC	TT	CC	TT	CC	TT	TT	TT	CC	TT	TT	TT	CC	CC	CT	CC	TT	TT	CC
47521	Chr04	47797028	C	152	66	TT	CC	CC	-	CC	CC	CC	-	-	CC	CC	TT	TT	TT	CC	CC	TT	CC	-	CC	-	CC	CC	-	TT	CC	TT	CC	-	CC	-	-	-	TT	-	-	TT	CC	CC	CC	CC	-	TT	CC
47522	Chr04	47797029	C	152	66	GG	CC	CC	-	CC	CC	CC	-	-	CC	CC	GG	GG	GG	CC	CC	GG	CC	-	CC	-	CC	CC	-	GG	CC	GG	CC	-	CC	-	-	-	GG	-	-	GG	CC	CC	CC	CC	-	GG	CC
47527	Chr04	47811052	C	185	100	TT	CC	CC	TT	CC	CC	CC	TT	TT	CC	CC	TT	TT	TT	CC	CC	TT	CC	CC	CC	TT	CC	CC	TT	TT	CC	TT	CC	TT	CC	TT	TT	TT	TT	TT	TT	TT	CC	CC	CC	CC	TT	TT	CC
47608	Chr04	48321932	C	155	71	TT	CC	CC	TT	CC	CC	CC	-	CC	CC	CC	TT	TT	-	-	CC	-	CC	-	CC	TT	CC	CC	-	CC	CC	TT	CC	-	-	TT	TT	TT	TT	TT	TT	-	CC	CC	CC	CC	-	CC	CC
47619	Chr04	48337897	T	185	97	CC	TT	TT	CC	TT	TT	TT	CC	CC	TT	TT	CC	CC	CC	TT	TT	CC	TT	CC	TT	CC	TT	TT	CC	TT	TT	CC	TT	CC	TT	CC	CC	CC	CC	CC	CC	CC	TT	TT	TT	TT	CC	TT	TT
47622	Chr04	48337909	C	185	96	TT	CC	CC	TT	CC	CC	CC	TT	TT	CC	CC	TT	TT	TT	CC	CC	TT	CC	TT	CC	TT	CC	CC	TT	CC	CC	TT	CC	TT	CC	TT	TT	TT	TT	TT	TT	TT	CC	CC	CC	CC	TT	CC	CC
47726	Chr04	48709679	G	167	76	GG	CC	CC	GG	-	CC	-	GG	GG	-	GG	GG	GG	GG	CC	CC	GG	GG	-	CC	GG	GG	CC	GG	-	CC	GG	CC	GG	CC	GC	GG	GG	GG	GG	GG	GG	CC	CC	-	GC	CC	-	-
47727	Chr04	48726633	T	184	93	TT	AA	AA	TT	AA	AA	AA	TT	TT	AA	TT	TT	TT	TT	AA	AA	TT	TT	TT	AA	TT	TT	AA	TT	AA	AA	TT	AA	AA	AA	TT	TA	TT	TT	TT	TT	TT	AA	TA	AA	TT	AA	AA	AA
47778	Chr04	49205112	T	147	65	AA	TT	TT	-	TT	TT	-	AA	AA	TT	-	AA	-	-	TT	TT	AA	-	-	TT	-	-	TT	-	TT	TT	TT	TT	AA	TT	-	-	-	AA	-	-	AA	AA	TT	TT	-	TT	TT	TT
47800	Chr04	49311599	G	185	81	GG	CC	CC	GG	CC	CC	CC	GG	GG	CC	GG	GG	GG	GG	CC	CC	GG	GG	GG	CC	GG	GG	GG	GG	CC	CC	CC	CC	GG	GG	GG	GG	GG	GG	GG	GG	CC	GG	CC	CC	GC	CC	CC	CC
47809	Chr04	49437795	G	181	102	AA	GG	-	AA	GG	GG	-	AA	GG	GG	AA	AA	AA	AA	GG	GG	AA	AA	AA	GG	AA	AA	AA	AA	GG	GG	GG	GG	AA	AA	AA	AA	AA	AA	AA	AA	GG	AA	GG	GG	GA	GG	GG	GG
47817	Chr04	49456454	T	181	99	AA	TT	TT	AA	TT	TT	TT	AA	AA	TT	AA	AA	AA	AA	TT	TT	TA	AA	-	TT	AA	AA	AA	AA	TT	TT	TT	TT	AA	AA	AA	AA	AA	AA	AA	AA	TT	AA	TT	TT	TA	TT	TT	-
47827	Chr04	49518574	T	184	99	CC	TT	TT	CC	TT	TT	TT	CC	CC	TT	CC	TC	CC	CC	TT	TT	CC	CC	CC	TT	CC	CC	CC	CC	TT	TT	TT	TT	CC	CC	CC	CC	CC	TC	TC	CC	TT	CC	TT	TT	TC	TT	TT	TT
47828	Chr04	49520010	C	177	93	TT	CC	CC	TT	CC	CC	CC	TT	TT	CC	TT	TT	TT	TT	CC	CC	TT	TT	TT	CC	TT	TT	TT	TT	CC	CC	CC	CC	TT	TT	-	TT	TT	TT	CC	TT	CC	TT	CC	CC	CT	CC	CC	CC
47934	Chr04	49985047	C	147	88	TT	-	CC	TT	-	CC	CC	TT	CC	-	-	TT	TT	-	-	CC	-	TT	-	CC	TT	TT	TT	CC	CC	-	CC	CC	-	TT	TT	TT	TT	TT	TT	TT	CC	TT	CC	CC	CT	CC	CC	-
47935	Chr04	49985050	G	148	6	TT	-	GG	TT	-	GG	GG	TT	GG	-	-	TT	TT	-	-	GG	-	TT	-	GG	TT	TT	CC	GG	GG	-	GG	GG	-	TT	TT	TT	TT	TT	TT	TT	GG	TT	GG	GG	GT	GG	GG	-
47937	Chr04	49985086	C	173	91	TT	-	CC	-	CC	CC	CC	TT	TT	CC	TT	TT	TT	TT	CC	CC	TT	TT	-	CC	TT	TT	-	CC	CC	CC	CC	CC	TT	CC	TT	TT	CT	TT	TT	TT	CC	TT	CC	CC	CT	CC	CC	CC
47939	Chr04	49985128	C	172	89	AA	-	CC	AA	CC	CC	CC	AA	AA	CC	AA	AA	AA	AA	CC	CC	AA	AA	-	CC	AA	AA	-	CC	CC	CC	CC	CC	AA	CC	AA	AA	CA	AA	AA	AA	CC	AA	CC	CC	CA	CC	CC	-
47980	Chr04	50071493	T	179	87	CC	TT	TT	CC	TT	TT	TT	CC	CC	TT	CC	CC	CC	CC	TT	TT	CC	CC	CC	TT	CC	CC	TT	TT	TT	TT	TT	TT	CC	CC	CC	CC	CC	CC	CC	CC	TT	CC	TT	CC	TT	TT	TT	TT
47987	Chr04	50136223	G	185	95	GG	CC	CC	GG	CC	CC	CC	GG	GC	CC	GG	GG	GG	GG	CC	CC	GG	GG	GG	CC	GG	GG	GG	CC	CC	CC	CC	CC	GG	GG	GG	GG	GG	GG	GG	GG	CC	GG	CC	CC	CC	CC	CC	CC
48004	Chr04	50259542	C	183	87	CC	TT	TT	CC	TT	CC	TT	CC	CC	CC	CC	CC	CC	CC	TT	TT	CC	CC	CC	TT	CC	CC	TT	TT	TT	TT	TT	TT	CC	CC	CC	CC	CC	CC	CC	CC	TT	CC	TT	TT	CC	TT	TT	TT
48020	Chr04	50270764	G	175	80	GG	-	CC	GG	-	GG	-	GG	GG	GG	GG	GG	GG	GG	CC	CC	GG	GG	-	CC	GG	GG	CC	CC	CC	CC	CC	CC	GG	GG	GG	GG	GG	GG	GG	GG	CC	GG	CC	CC	-	-	-	CC
48021	Chr04	50270836	G	179	89	AA	GG	GG	AA	GG	AA	GG	AA	AA	AA	AA	AA	AA	AA	GG	GG	AA	AA	-	GG	AA	AA	GG	GG	GG	GG	GG	GG	AA	AA	AA	AA	AA	GA	-	AA	GG	-	GG	GG	GA	GG	GG	GG
48036	Chr04	50343434	T	170	78	TT	CC	TT	TT	CC	CC	-	TT	TT	TT	CC	CC	CC	TT	CC	TT	CC	CC	-	TT	CC	CC	TT	TT	CC	CC	CC	CC	-	CC	CC	CC	CC	CC	TT	CC	TT	TT	CC	TT	TT	TT	TT	TT
48164	Chr04	50994851	A	165	94	AA	TT	TT	-	TT	-	TT	AA	-	-	-	AA	-	AA	TT	TT	-	AA	-	TT	-	AA	AA	TT	TT	TT	TT	TT	-	AA	TT	AA	AA	AA	-	-	TT	TT	TT	TT	AT	TT	TT	AA
48209	Chr04	51180726	T	152	67	CC	TT	TT	-	TT	CC	CC	CC	-	CC	CC	CC	CC	CC	TT	TT	CC	CC	-	TT	-	-	TT	TT	TT	TT	TT	TT	CC	-	TT	-	-	CC	CC	-	TT	TT	TT	TT	-	TT	-	-
48244	Chr04	51271031	G	185	94	AA	GG	GG	AA	GG	AA	AA	AA	AA	AA	AA	AA	AA	AA	GG	GG	AA	AA	AA	GG	AA	AA	AA	GG	GG	GG	GG	GG	AA	AA	GG	AA	AA	AA	AA	AA	GG	GG	GG	GG	AA	GG	GG	GG
48299	Chr04	51429638	T	155	62	AA	TT	TT	AA	TT	AA	-	AA	-	AA	-	AA	AA	AA	TT	TT	-	AA	-	TT	TA	-	TT	TT	TT	TT	TT	TT	AA	-	AA	-	AA	AA	AA	AA	-	TT	TT	TT	TT	TT	TT	AA
48403	Chr04	51988520	A	160	69	TT	AA	AA	TT	AA	TT	-	TT	AA	TT	TT	TT	TT	TT	AA	AA	TT	TT	-	AA	TT	TT	AA	AA	AA	AA	AA	AA	-	TT	TT	TT	TT	-	TT	TT	AA	AA	AA	AA	AA	AA	AA	AA
48424	Chr04	52107044	G	182	95	GG	AA	AA	GG	AA	GG	GG	GG	AA	GG	GG	GG	GG	GG	AA	AA	GG	GG	GG	AA	GG	GG	GG	AA	AA	AA	AA	AA	GG	GG	GG	GG	GG	GG	GG	GG	AA	AA	AA	AA	AA	AA	AA	GG
48439	Chr04	52259617	A	185	84	GG	AA	AA	GG	AA	GG	GG	GG	GG	GG	GG	GG	GG	GG	AA	AA	GG	GG	GG	AA	AA	GG	AA	AA	AA	AA	AA	AA	GG	GG	GG	GG	GG	AG	GG	GG	AA	AA	AA	AA	AA	AA	AA	GG
48488	Chr05	130387	C	182	92	AA	CC	AA	AA	CC	AA	AA	AA	CC	AA	CC	AA	AA	CC	CC	CC	CC	CC	AA	AA	AA	AA	CC	AA	AA	CC	CC	CA	AA	CC	CC	CC	AA	CC	CC	AA	AA	CC	CC	AA	AA	AA	AA	CC
48509	Chr05	233887	G	185	92	GG	AA	GG	GG	AA	GG	GG	GG	AA	GG	AA	GG	GG	AA	AA	AA	AA	AA	GG	GG	GG	GG	AA	GG	GG	AA	AA	AA	GG	AA	AA	GG	GG	AA	AA	GG	GG	AA	AA	GG	GA	GG	GG	AA
48514	Chr05	257816	A	184	173	TT	AT	AT	TT	AT	TT	TT	TT	TT	TT	TT	AT	TT	AA	TT	TT	TT	TT	AT	TT	TT	TT	AA	AT	AT	TT	AT	TT	AA	AT	TT	AA	AT	AT	AT	AA	TT	AT	AT	TT	TT	TT	TT	AA
48515	Chr05	257823	G	184	173	AA	GA	GA	AA	GA	AA	AA	AA	AA	AA	AA	GA	AA	GG	AA	AA	AA	AA	GA	AA	AA	AA	GG	GA	GA	AA	GA	AA	GG	GA	AA	GG	GA	GA	GA	GG	AA	GA	GA	AA	AA	AA	AA	GG
48516	Chr05	257839	A	184	173	TT	AT	AT	TT	AT	TT	TT	TT	TT	TT	TT	AT	TT	AA	TT	TT	TT	TT	AT	TT	TT	TT	AA	AT	AT	TT	AT	TT	AA	AT	TT	AA	AT	AT	AT	AA	TT	AT	AT	TT	TT	TT	TT	AA
48517	Chr05	257840	G	184	173	TT	GT	GT	TT	GT	TT	TT	TT	TT	TT	TT	GT	TT	GG	TT	TT	TT	TT	GT	TT	TT	TT	GG	GT	GT	TT	GT	TT	GG	GT	TT	GG	GT	GT	GT	GG	TT	GT	GT	TT	TT	TT	TT	GG
48518	Chr05	257864	A	184	173	GG	AG	AG	GG	AG	GG	GG	GG	GG	GG	GG	AG	GG	AA	GG	GG	GG	GG	AG	GG	GG	GG	AA	AG	AG	GG	AG	GG	AA	AG	GG	AA	AG	AG	AG	AA	GG	AG	AG	GG	GG	GG	GG	AA
48527	Chr05	294855	C	184	96	CC	TT	CC	CC	TT	CC	CC	CC	TT	CC	TT	CC	CC	TT	TT	TT	TT	TT	CC	CC	CC	CC	TT	CC	CC	TT	TT	TT	CC	TT	TT	TT	CC	TT	TT	CC	CC	TT	TT	CC	CT	CC	CC	TT
48580	Chr05	459729	A	166	72	CC	AA	-	CC	AA	CC	-	CC	AA	-	AA	CC	CC	AA	AA	AA	AA	AA	-	CC	-	-	AA	CC	CC	AA	AA	AA	-	AA	AA	AA	CC	AA	AA	CC	-	AA	AA	-	AA	CC	-	AA
48594	Chr05	483986	A	166	77	AA	GG	AA	AA	GG	AA	AA	AA	GG	AA	GG	AA	AA	-	GG	-	-	GG	AA	AA	AA	AA	GG	AA	AA	-	-	-	AA	GG	GG	GG	AA	GG	GG	AA	AA	GG	GG	AA	-	AA	AA	GG
48600	Chr05	508459	A	161	75	GG	AA	GG	GG	AA	GG	GG	GG	AA	GG	AA	GG	GG	AA	AA	AA	AA	AA	GG	GG	GG	GG	AA	GG	GG	AA	AA	AA	GG	AA	AA	AA	GG	AA	AA	GG	GG	AA	AA	GG	GG	AG	GG	AA
48621	Chr05	625362	T	178	82	TT	CC	-	TT	CC	TT	-	TT	CC	TT	CC	TT	TT	CC	CC	CC	CC	CC	-	TT	TT	TT	CC	CC	TT	-	CC	CC	TT	CC	CC	TT	TT	CC	CC	TT	TT	CC	CC	TT	CC	TT	TT	TT
48639	Chr05	672647	C	161	63	CC	-	CC	CC	-	CC	CC	CC	-	CC	TT	CC	CC	TT	-	TT	TT	-	CC	CC	CC	CC	TT	TT	CC	CC	-	TT	CC	-	-	TT	CC	TT	TT	CC	CC	-	TT	CC	CC	CC	CC	CC
48641	Chr05	689853	G	185	88	GG	AA	GG	GG	AA	AA	GG	GG	AA	GG	AA	GG	GG	AA	AA	AA	AA	AA	AA	GG	GG	GG	AA	AA	GG	GG	AA	AA	GG	AA	AA	AA	GG	AA	AA	GG	GG	AA	AA	GG	GG	GG	AA	GG
48661	Chr05	819628	C	170	86	CC	-	-	-	TT	CC	-	-	TT	CC	-	CC	CC	TT	-	TT	-	CT	-	CC	-	CC	TT	TT	CC	CC	TT	TT	CC	TT	TT	TT	CC	TT	TT	CC	CC	TT	TT	CC	CT	CC	TT	TT
48671	Chr05	840227	A	184	92	AA	GG	AA	AA	GG	AA	AA	AA	GG	AA	GG	AA	AA	GG	GG	GG	GG	GG	AA	AA	AA	AA	GG	GG	AA	AA	GG	GG	AA	GG	GG	GG	AA	GG	GG	AA	AA	GG	AA	AA	AA	AA	GG	GG
48673	Chr05	840242	T	184	82	TT	AA	TT	TT	AA	TT	TT	TT	AA	TT	AA	TT	TT	AA	AA	AA	AA	AA	TT	TT	TT	TT	AA	AA	TT	TT	AA	AA	TT	AA	AA	AA	TT	AA	AA	TT	TT	AA	TT	TT	TT	TT	AA	TT
48732	Chr05	1189765	G	170	73	GG	AA	GG	GG	AA	GG	-	-	AA	-	AA	GG	GG	AA	AA	AA	-	AA	GG	GG	GG	GG	GG	AA	GG	GG	AA	AA	GG	AA	AA	AA	GG	-	AA	-	GG	-	GG	GG	AA	GG	AA	GG
48743	Chr05	1213967	A	169	78	AA	CC	-	AA	-	AA	-	-	CC	-	CC	AA	-	CC	CC	CC	-	CC	-	AA	AA	AA	AA	CC	AA	AA	CC	CC	AA	CC	CC	CC	AA	CC	CC	-	AA	CC	AA	AA	AA	AA	CC	AA
48756	Chr05	1306369	A	165	66	AA	-	AA	AA	CC	AA	AA	CC	CC	AA	CC	AA	AA	CC	CC	CC	-	CC	AA	AA	AA	AA	AA	-	AA	AA	CC	CC	-	-	CC	CC	AA	CC	-	AA	AA	CC	AA	AA	AA	AA	CC	AA
48769	Chr05	1432358	A	180	91	-	CC	AA	AA	CC	AA	AA	CC	CC	AC	CC	AA	AA	CC	CC	CC	CC	CC	AA	AA	AA	AA	AA	CC	AA	AA	CC	CC	AC	CC	CC	CC	AA	CC	CC	AA	AA	-	AA	AA	AC	AA	CC	CC
48779	Chr05	1467115	C	184	92	CC	AA	CC	CC	AA	CC	-	AA	AA	CC	AA	CC	CC	AA	AA	AA	AA	AA	CC	CC	CC	CC	CC	AA	CC	CC	AA	AA	AA	AA	AA	AA	CC	AA	AA	CC	CC	AA	CC	CC	CA	CC	AA	AA
48824	Chr05	1725653	T	184	90	TT	AA	TT	TT	AA	TT	TT	AA	AA	TT	AA	TT	TT	AA	AA	AA	AA	AA	AA	TT	TT	TT	TT	TT	TT	TT	AA	TT	TA	AA	TA	AA	TT	AA	AA	AA	TT	AA	TT	TT	AA	TT	AA	TT
48850	Chr05	1794814	T	182	86	TT	GG	TT	TT	GG	TT	GG	GG	GG	TT	GG	TT	TT	GG	TG	GG	GG	GG	GG	TT	TT	TT	TT	TT	TT	TT	GG	TT	TG	GG	GG	GG	TT	GG	GG	GG	TT	GG	TT	TT	TG	TT	GG	TT
48943	Chr05	2102798	T	168	80	GG	-	GG	GG	TT	GG	-	TT	TT	GG	TT	GG	-	TT	TT	TT	TT	TT	-	GG	GG	GG	TT	-	GG	GG	TG	GG	GG	TT	TT	TT	GG	TT	TT	TT	GG	TT	GG	-	GG	-	TT	TT
48944	Chr05	2102820	A	165	77	AA	-	AA	AA	TT	AA	-	TT	TT	AA	TT	AA	-	TT	-	TT	TT	TT	-	AA	AA	AA	AA	-	AA	AA	AT	AA	AA	TT	TT	TT	AA	TT	TT	TT	AA	TT	AA	-	AA	-	TT	AA
48956	Chr05	2110420	C	160	76	CC	TT	-	-	-	CC	TT	TT	TT	CC	CC	CC	CC	TT	-	TT	TT	TT	-	CC	-	CC	CC	CC	CC	CC	TT	CC	CC	TT	TT	TT	CC	TT	TT	TT	CC	TT	CC	CC	TT	CC	TT	-
48993	Chr05	2363027	G	156	68	TT	GG	-	-	GG	TT	GG	GG	GG	-	GG	TT	-	GG	GG	GG	GG	GG	-	TT	TT	-	GG	-	TT	-	GG	TT	TT	GG	GG	GG	-	GG	TT	GG	GG	GG	TT	TT	GT	TT	GG	GG
49015	Chr05	2525990	T	185	91	TT	GG	TT	TT	GG	TT	GG	GG	GG	TT	GG	TT	TT	TT	GG	GG	GG	GG	GG	TT	TT	TT	TT	TT	TT	TT	GG	TG	GG	GG	GG	GG	TT	GG	TT	GG	GG	GG	TT	TT	TT	TT	GG	GG
49016	Chr05	2541027	T	175	80	TT	AA	TT	TT	AA	TT	AA	-	AA	TT	AA	TT	TT	TT	TT	AA	AA	AA	AA	TT	TT	TT	TT	TT	TT	TT	AA	TT	-	AA	AA	AA	TT	AA	TT	AA	-	AA	TT	TT	AA	TT	AA	AA
49029	Chr05	2637418	C	171	85	CC	TT	CC	CC	TT	CC	-	-	TT	CC	TT	CC	CC	CC	TT	TT	TT	TT	-	CC	CC	CC	CC	CC	CC	CC	TT	CC	TT	TT	TT	TT	CC	CC	CC	-	TT	TT	CC	CC	CT	CC	TT	TT
49049	Chr05	2721554	A	184	184	GG	GG	GG	GG	GG	GG	GG	AG	AG	GG	AG	GG	GG	AG	GG	AG	AG	AG	GG	GG	GG	GG	AG	GG	GG	GG	AG	GG	AG	AG	AG	AG	GG	GG	GG	AG	GG	GG	GG	GG	GG	GG	AG	GG
49053	Chr05	2721629	T	157	129	CC	TT	CC	-	TT	-	TT	TT	TC	CC	TC	TC	CC	TT	TT	TC	TC	TC	TT	-	-	CC	TC	-	-	CC	TT	TT	TC	TC	TC	TC	CC	CC	-	TC	TT	TT	-	-	TT	-	TT	-
49054	Chr05	2721635	T	158	129	CC	TT	CC	-	TT	-	TT	TT	TC	CC	TC	TC	CC	TT	TT	TC	TC	TC	-	-	-	CC	TC	-	-	CC	TT	TT	TC	TC	TC	TC	CC	CC	-	TC	TT	TT	-	-	TT	-	TT	TT
49173	Chr05	2989398	A	185	96	CC	AA	CC	CC	AA	CC	AA	AA	AC	CC	AA	CC	CC	AA	AA	AA	AA	AA	AA	CC	CC	CC	AA	CC	CC	CC	AA	CC	AA	AA	AA	AA	CC	CC	CC	AA	AA	AA	CC	CC	AC	CC	AA	AA
49200	Chr05	3044452	G	183	95	AA	GG	AA	AA	GG	AA	GG	GG	GG	AA	GG	AA	AA	GG	GG	GG	GG	GG	GG	AA	AA	AA	GG	AA	AA	AA	GG	AA	GG	GG	GG	GG	AA	AA	AA	GG	GG	GG	AA	AA	GG	AA	GG	GG
49288	Chr05	3316863	G	180	82	GG	AA	GG	GG	AA	GG	AA	AA	AA	GG	AA	GG	GG	GG	AA	AA	AA	AA	-	GG	GG	GG	GG	GG	GG	GG	AA	GG	AA	AA	AA	AA	GG	GG	GG	AA	AA	AA	GG	GG	GG	GG	AA	AA
49289	Chr05	3316903	G	182	92	AA	GG	AA	AA	GG	AA	GG	GG	GG	AA	GG	AA	-	GG	GG	GG	GG	GG	-	AA	AA	AA	GG	AA	AA	AA	GG	AA	GG	GG	GG	GG	AA	AA	AA	GG	GG	GG	AA	AA	AA	AA	GG	GG
49305	Chr05	3358358	G	180	90	GG	AA	GG	GG	-	GG	AA	AA	AA	GG	AA	GG	GG	GG	AA	AA	AA	AA	AA	GG	GG	GG	GG	GG	GG	GG	AA	GG	AA	AA	AA	AA	GG	GG	GG	AA	AA	AA	GG	GG	AA	GG	AA	AA
49313	Chr05	3418891	C	184	86	CC	AA	CC	CC	AA	CC	AA	AA	AA	CC	AA	CC	AA	CC	AA	AA	AA	AA	AA	CC	CC	CC	CC	CC	CC	CC	AA	CC	AA	AA	AA	CA	CA	CC	CC	AA	AA	AA	CC	CC	CA	CC	AA	CC
49331	Chr05	3495245	A	149	63	AA	-	AA	AA	-	AA	-	-	TT	AA	TT	TT	AA	AA	-	TT	-	TT	TT	AA	AA	AA	AA	AA	AA	AA	-	AA	-	TT	TT	TT	-	AA	-	-	-	TT	AA	AA	-	AA	-	-
49351	Chr05	3512955	T	179	87	TT	AA	TT	-	-	TT	AA	AA	-	TT	AA	AA	TT	TT	-	AA	AA	AA	AA	TT	TT	TT	TT	TT	TT	TT	AA	TT	AA	AA	AA	AA	TT	TT	TT	AA	AA	AA	TT	TT	AA	TT	AA	AA
49374	Chr05	3672734	T	154	61	TT	AA	TT	TT	-	TT	-	-	AA	-	AA	AA	TT	-	-	AA	-	TT	AA	TT	TT	-	TT	TT	TT	TT	-	TT	-	AA	AA	AA	TT	TT	TT	-	-	AA	TT	AA	TT	-	-	-
49381	Chr05	3694737	A	184	89	AA	GG	AA	AA	GG	AA	GG	GG	GG	AA	GG	GG	AA	AA	GG	GG	GG	AA	GG	AA	AA	AA	AA	AA	AA	AA	GG	AA	GG	GG	GG	GG	AA	AA	AA	GG	GG	GG	AA	GG	GG	GG	GG	GG
49419	Chr05	3769716	C	184	86	CC	GG	CC	-	GG	CC	GG	GG	GG	CC	GG	GG	CC	CC	GG	GG	GG	CC	GG	CC	CC	CC	CC	CC	CC	CC	GG	CC	GG	GG	GG	GG	CC	CC	CC	GG	GG	GG	GG	GG	GG	GG	GG	CC
49420	Chr05	3769727	A	183	89	GG	AA	GG	-	AA	GG	AA	AA	AA	GG	AA	AA	GG	AA	AA	AA	AA	GG	AA	GG	GG	GG	AA	-	GG	GG	AA	GG	AA	AA	AA	AA	GG	GG	GG	AA	AA	AA	AA	AA	AA	AA	AA	AA
49453	Chr05	3840118	G	184	85	GG	AA	GG	GG	AA	GG	AA	AA	AA	GG	AA	AA	GG	GG	AA	AA	AA	GG	AA	GG	GG	GG	GG	GG	GG	GG	AA	GG	AA	AA	AA	AA	GG	GG	GG	AA	AA	AA	AA	AA	GG	AA	AA	GG
49463	Chr05	3880095	T	183	90	TT	CC	TT	TT	CC	TT	CC	CC	CC	TT	CC	CC	TT	TT	CC	CC	CC	TT	CC	TT	TT	TT	TT	TT	TT	TT	CC	TT	CC	CC	CC	CC	TT	TT	TT	CC	CC	CC	CC	-	TC	CC	CC	CC
49472	Chr05	3902580	G	185	100	GG	TT	GG	GG	TT	GG	TT	TT	TT	GG	TT	TT	GG	GG	TT	TT	TT	GG	TT	TT	GG	GG	GG	GG	GG	GG	TT	GG	TT	TT	TT	TT	GG	GG	GG	TT	TT	TT	TT	TT	GT	TT	TT	TT
49480	Chr05	3920518	T	176	93	TT	GG	TT	TT	GG	TT	GG	GG	GG	TT	GG	GG	TT	TT	GG	GG	-	TT	GG	GG	TT	TT	TT	TT	TT	TT	GG	TT	GG	GG	GG	GG	-	TT	TT	GG	GG	GG	GG	GG	TT	GG	GG	GG
49481	Chr05	3920538	A	176	93	AA	GG	AA	AA	GG	AA	GG	GG	GG	AA	GG	GG	AA	AA	GG	GG	-	AA	GG	GG	AA	AA	AA	AA	AA	AA	GG	AA	GG	GG	GG	GG	-	AA	AA	GG	GG	GG	GG	GG	AA	GG	GG	GG
49495	Chr05	4048810	T	173	85	TT	CC	TT	-	CC	TT	-	-	-	TT	-	CC	TT	TT	CC	CC	CC	TT	CC	-	TT	TT	TT	TT	TT	TT	CC	TT	CC	CC	CC	CC	TT	TT	TT	CC	CC	CC	CC	CC	CC	CC	CC	TT
49544	Chr05	4227744	A	152	69	AA	TT	AA	AA	TT	AA	TT	TT	TT	AA	TT	TT	AA	AA	TT	TT	TT	AA	TT	TT	AA	AA	AA	AA	AA	AA	TT	AA	TT	AA	TT	TT	AA	AA	AA	TT	TT	TT	TT	TT	AT	TT	TT	TT
49550	Chr05	4247068	T	166	76	TT	CC	TT	TT	-	TT	CC	CC	-	TT	-	CC	TT	TT	CC	CC	-	TT	CC	-	TT	TT	TT	TT	TT	TT	-	TT	CC	-	CC	CC	TT	TT	TT	CC	-	CC	CC	-	TT	CC	CC	CC
49552	Chr05	4247944	T	183	95	TT	CC	TT	TT	CC	TT	CC	CC	CC	TT	CC	CC	TT	TT	CC	CC	CC	TT	CC	CC	TT	TT	TT	TT	TT	TT	CC	TT	CC	CC	CC	CC	TT	TT	TT	CC	CC	CC	CC	CC	TC	CC	-	CC
49573	Chr05	4341777	A	183	95	AA	GG	AA	AA	GG	AA	GG	GG	GG	AA	GG	GG	AA	AA	GG	GG	GG	AA	GG	GG	AA	AA	AA	AA	AA	AA	GG	AA	GG	GG	GG	GG	AA	AA	AA	GG	GG	GG	GG	GG	AA	GG	GG	GG
49580	Chr05	4387230	A	156	78	AA	-	AA	AA	GG	-	GG	GG	-	AA	-	GG	AA	GG	GG	-	-	AA	-	GG	AA	AA	GG	AA	AA	AA	GG	AA	-	GG	-	GG	AA	AA	AA	GG	GG	-	GG	-	-	-	GG	GG
49581	Chr05	4392756	A	164	87	AA	CC	AA	-	CC	AA	-	CC	-	AA	-	CC	AA	CC	CC	CC	CC	AA	-	CC	-	AA	CC	AA	AA	-	CC	AA	CC	CC	CC	CC	AA	AA	-	CC	CC	-	CC	-	AA	CC	CC	CC
49584	Chr05	4393200	T	180	84	TT	CC	TT	TT	CC	TT	-	CC	CC	TT	CC	CC	TT	TT	CC	CC	CC	TT	CC	CC	-	TT	TT	TT	TT	TT	CC	TT	CC	CC	CC	CC	TT	TT	TT	CC	CC	CC	CC	CC	TT	CC	CC	TT
49589	Chr05	4413185	C	178	86	CC	TT	CC	CC	TT	CC	-	TT	TT	CC	TT	TT	CC	CC	TT	TT	TT	CC	-	TT	CC	CC	CC	CC	CC	CC	TT	CC	TT	TT	TT	TT	CC	CC	CC	TT	TT	TT	TT	TT	TT	TT	TT	CC
49604	Chr05	4485899	A	158	78	AA	CC	AA	AA	CC	-	-	CC	-	-	CC	CC	AA	AA	CC	-	-	AA	CC	CC	AA	AA	AA	AA	AA	AA	CC	AA	CC	CC	CC	-	AA	AA	AA	-	CC	CC	-	CC	AC	CC	CC	CC
49607	Chr05	4494433	G	184	88	GG	AA	GG	GG	AA	GG	AA	AA	AA	GG	AA	AA	GG	GG	AA	AA	AA	GG	AA	AA	GG	GG	GG	GG	GG	GG	AA	GG	AA	AA	AA	AA	GG	GG	GG	AA	AA	AA	AA	AA	AA	AA	AA	GG
49623	Chr05	4599984	C	168	78	CC	AA	CC	CC	AA	CC	CC	-	AA	CC	-	AA	CC	-	AA	AA	AA	CC	-	AA	CC	CC	CC	CC	CC	CC	AA	CC	AA	AA	AA	AA	CC	CC	CC	-	AA	AA	AA	-	AA	AA	AA	AA
49664	Chr05	4768459	T	160	73	TT	-	-	TT	-	TT	-	-	CC	TT	CC	-	-	TT	CC	CC	TT	TT	-	CC	TT	TT	TT	TT	TT	TT	CC	TT	CC	CC	CC	CC	TT	TT	TT	CC	CC	CC	CC	-	TC	CC	CC	-
49665	Chr05	4768470	T	160	73	TT	-	-	TT	-	TT	-	-	AA	TT	AA	-	-	TT	AA	AA	TT	TT	-	AA	TT	TT	TT	TT	TT	TT	AA	TT	AA	AA	AA	AA	TT	TT	TT	AA	AA	AA	AA	-	TA	AA	AA	-
49679	Chr05	4783601	A	178	81	AA	TT	AA	AA	TT	AA	AA	TT	TT	AA	TT	TT	AA	AA	TT	TT	AA	AA	TT	TT	AA	AA	AA	AA	AA	AA	TT	AA	TT	TT	TT	TT	AA	AA	AA	TT	TT	TT	TT	TT	AA	TT	TT	TT
49695	Chr05	4813949	T	185	87	TT	AA	TT	TT	AA	TT	TT	AA	AA	TT	AA	AA	TT	TT	AA	AA	TT	TT	AA	AA	TT	TT	TT	TT	TT	TT	TA	TT	AA	AA	AA	AA	TT	TT	TT	AA	AA	AA	AA	AA	AA	AA	AA	AA
49701	Chr05	4854266	T	183	94	CC	TT	CC	-	TT	CC	CC	TT	TT	CC	TT	TT	CC	TT	TT	TT	CC	CC	-	TT	CC	CC	TT	CC	CC	CC	TT	CC	TT	TT	TT	TT	CC	CC	CC	TT	TT	TT	TT	TT	TT	TT	TT	TT
49722	Chr05	4943016	T	155	67	TT	CC	TT	TT	CC	TT	-	-	CC	TT	CC	CC	TT	TT	CC	CC	TT	TT	-	CC	-	TT	TT	TT	TT	TT	CC	TT	CC	-	CC	CC	TT	TT	TT	-	CC	CC	CC	-	TT	-	-	CC
49780	Chr05	5233971	G	183	89	GG	AA	GG	GG	GG	GG	-	AA	AA	AA	AA	AA	GG	AA	AA	AA	GG	GG	-	AA	GG	GG	AA	GG	GG	GG	AA	GG	AA	AA	AA	AA	GG	GG	GG	AA	AA	AA	AA	AA	GA	AA	AA	GG
49907	Chr05	5557026	T	185	80	TT	GG	TT	TT	GG	TT	TT	GG	GG	TT	GG	TG	TT	TT	GG	GG	TT	TT	GG	GG	TT	TT	TT	TT	TT	TT	GG	TT	GG	GG	GG	TT	TT	TT	TT	GG	GG	GG	GG	GG	TT	GG	GG	GG
49922	Chr05	5599500	A	185	80	AA	GG	AA	AA	GG	AA	AA	GG	GG	AA	AG	GG	AA	AA	GG	GG	AA	AA	GG	GG	AG	AA	AA	AA	AA	AA	GG	AA	AG	GG	GG	AA	AA	AA	AA	GG	GG	GG	AG	GG	GG	GG	GG	AA
50003	Chr05	6018331	A	149	70	AA	GG	-	AA	GG	AA	AA	GG	AA	AA	-	GG	AA	AA	GG	GG	-	AA	GG	GG	AA	GG	-	AA	GG	AA	GG	AA	-	GG	GG	AA	AA	AA	-	GG	-	GG	GG	GG	AG	-	GG	GG
50033	Chr05	6203808	T	183	85	TT	CC	TT	TT	CC	TT	TT	CC	TT	TT	CC	CC	CC	TT	CC	CC	TT	TT	CC	CC	TT	CC	TT	TT	TT	TT	CC	TT	CC	CC	CC	TT	TT	TT	TT	CC	CC	CC	CC	-	CC	CC	CC	CC
50078	Chr05	6427844	A	164	77	AA	-	AA	-	GG	AA	AA	GG	AA	AA	GG	GG	-	AA	GG	GG	AA	AA	GG	GG	AA	GG	AA	AA	AA	AA	GG	AA	-	GG	GG	AA	AA	-	AA	GG	GG	GG	GG	GG	AA	GG	GG	GG
50080	Chr05	6427849	C	181	77	CC	-	CC	CC	TT	CC	CC	TT	CC	CC	TT	TT	CC	CC	TT	TT	CC	CC	TT	TT	CC	TT	CC	CC	CC	CC	TT	CC	-	TT	TT	CC	CC	CC	CC	TT	TT	TT	TT	TT	CC	TT	TT	TT
50081	Chr05	6427853	T	165	78	TT	-	TT	-	CC	TT	TT	CC	TT	TT	CC	CC	TT	TT	CC	CC	TT	TT	CC	CC	TT	CC	TT	TT	TT	TT	CC	TT	-	CC	CC	TT	TT	-	TT	CC	CC	CC	CC	CC	TT	CC	CC	CC
50132	Chr05	6903679	A	165	70	AA	GG	-	AA	GG	AA	AA	GG	AA	AA	-	GG	AA	AA	GG	GG	AA	AA	-	GG	AA	GG	AA	AA	-	AA	GG	AA	-	GG	GG	AA	AA	AA	AA	-	GG	GG	GG	-	AG	GG	-	GG
50133	Chr05	6903719	A	166	71	AA	GG	-	AA	GG	AA	AA	GG	AA	AA	-	GG	AA	AA	GG	GG	AA	AA	-	GG	AA	GG	AA	AA	-	AA	GG	AA	-	GG	GG	AA	AA	AA	AA	-	GG	-	GG	-	AG	GG	GG	GG
50157	Chr05	6980283	T	178	76	TT	AA	TT	TT	AA	TT	TT	AA	TT	TT	-	AA	TT	TT	AA	AA	TT	TT	-	-	TT	AA	TT	TT	TT	TT	AA	TT	AA	AA	AA	TT	TT	TT	TT	AA	-	AA	AA	-	AA	AA	AA	AA
50242	Chr05	7515324	A	165	69	AA	CC	-	AA	-	AA	CC	-	AA	AA	CC	CC	AA	AA	CC	CC	AA	AA	CC	-	AA	CC	AA	AA	AA	AA	CC	AA	CC	AA	-	AA	-	AA	AA	-	CC	CC	CC	CC	AA	CC	-	CC
50247	Chr05	7535817	C	179	83	CC	TT	CC	CC	TT	CC	TT	TT	CC	CC	TT	TT	CC	CC	TT	TT	CC	CC	TT	TT	-	TT	CC	CC	CC	-	TT	CC	TT	CC	TT	CC	TT	CC	CC	TT	TT	TT	TT	TT	CC	TT	TT	TT
50288	Chr05	7588532	C	178	84	CC	AA	CC	AA	AA	CC	AA	AA	CC	CC	AA	AA	CC	CC	AA	AA	CC	CC	AA	AA	CC	AA	CC	CC	CC	-	AA	CC	AA	CC	AA	CC	AA	CC	CC	AA	AA	AA	AA	AA	CC	AA	AA	AA
50289	Chr05	7588553	T	175	84	TT	CC	TT	CC	CC	-	CC	CC	TT	TT	CC	CC	TT	TT	CC	CC	TT	TT	CC	CC	TT	CC	TT	TT	TT	-	CC	TT	CC	-	CC	TT	CC	TT	TT	CC	CC	CC	CC	CC	TT	CC	CC	CC
50310	Chr05	7595415	C	174	77	CC	GG	CC	CC	GG	CC	GG	-	CC	CC	-	GG	CC	CC	GG	GG	CC	CC	-	GG	CC	-	CC	CC	CC	CC	GG	CC	GG	CC	GG	CC	-	CC	CC	GG	GG	GG	GG	-	GG	GG	GG	GG
50326	Chr05	7647416	T	162	66	TT	CC	TT	-	CC	TT	-	CC	TT	TT	CC	TC	TT	TT	CC	-	TT	-	TT	-	TT	CC	TT	TT	TT	-	-	TT	-	TT	CC	TT	CC	TT	-	-	-	CC	CC	-	TT	CC	CC	-
50327	Chr05	7647428	C	162	66	CC	TT	CC	-	TT	CC	-	TT	CC	CC	TT	CT	CC	CC	TT	-	CC	-	CC	-	CC	TT	CC	CC	CC	-	-	CC	-	CC	TT	CC	TT	CC	-	-	-	TT	TT	-	CC	TT	TT	-
50391	Chr05	7978232	C	184	115	CC	TT	CC	TT	TT	CC	TT	TT	CC	CC	TT	TT	CT	CC	TT	TT	CC	CC	TT	TT	CC	TT	CT	CT	CC	CC	TT	CC	TT	CT	TT	CC	TT	CC	CC	TT	TT	TT	TT	TT	CT	TT	TT	TT
50414	Chr05	8038231	G	185	100	AA	GG	AA	AA	GG	AA	GG	GG	AA	AA	GG	GG	AA	GG	GG	GG	AA	AA	GG	GG	AA	GG	GG	AA	AA	AA	GG	GA	GG	AA	GG	AA	GG	AA	AA	GG	GG	GG	GG	GG	GG	GG	GG	GG
50425	Chr05	8167805	A	147	60	AA	-	AA	AA	-	AA	GG	GG	AA	AA	GG	GG	AA	AA	GG	GG	-	AA	-	GG	AA	GG	AA	-	AA	AA	GG	-	-	AA	GG	AA	-	AA	-	GG	GG	GG	-	-	AA	GG	-	-
50443	Chr05	8214586	C	185	84	CC	TT	CC	CC	TT	CC	TT	TT	CC	CC	TT	TT	CC	CC	TT	TT	CC	CC	TT	TT	CC	TT	CC	CC	CC	CC	TT	CC	TT	CC	TT	CC	TT	CC	CC	TT	TT	TT	TT	TT	CC	TT	TT	TT
50444	Chr05	8214879	G	185	84	GG	AA	GG	GG	AA	GG	AA	AA	GG	GG	AA	AA	GG	GG	AA	AA	GG	GG	AA	AA	GG	AA	GG	GG	GG	GG	AA	GG	AA	GG	AA	GG	AA	GG	GG	AA	AA	AA	AA	AA	GG	AA	AA	AA
50524	Chr05	8660623	T	167	83	TT	CC	TT	-	CC	TT	-	CC	-	-	CC	CC	TT	-	CC	CC	-	TT	CC	CC	TT	CC	TT	TT	TT	TT	CC	TT	CC	TT	CC	TT	TC	TT	-	CC	CC	CC	CC	CC	TC	CC	CC	CC
50577	Chr05	9047619	C	178	75	CC	TT	CC	CC	TT	CC	TT	TT	CC	CC	TT	TT	CC	CC	TT	TT	CC	CC	-	TT	CC	-	CC	CC	CC	CC	-	CC	TT	CC	CT	CC	TT	CC	CC	TT	TT	TT	TT	TT	CC	TT	TT	TT
50601	Chr05	9127926	G	171	72	GG	TT	GG	GG	TT	GG	TT	TT	GG	GG	TT	TT	GG	GG	TT	TT	GG	GG	TT	TT	GG	TT	GG	-	GG	GG	TT	GG	TT	GG	TT	GG	TT	GG	GG	TT	TT	TT	TT	TT	GG	TT	TT	TT
50644	Chr05	9483984	C	177	79	CC	-	CC	CC	TT	CC	-	TT	-	CC	-	TT	CC	CC	TT	TT	CC	CC	-	TT	CC	TT	CC	CC	CC	CC	TT	CC	TT	CC	TT	CC	TT	CC	CT	TT	TT	CC	TT	TT	TT	TT	TT	TT
50704	Chr05	9773449	T	172	77	TT	CC	-	-	CC	TT	CC	CC	CC	TT	CC	CC	TT	TT	TT	CC	-	TT	CC	CC	TT	CC	TT	TT	TT	TT	TT	TT	CC	TT	CC	TT	CC	TT	TT	CC	CC	CC	CC	CC	CC	CC	CC	-
50705	Chr05	9773468	A	171	77	AA	GG	-	-	GG	AA	GG	GG	GG	AA	GG	GG	-	AA	AA	GG	-	AA	GG	GG	AA	GG	AA	AA	AA	AA	AA	AA	GG	AA	GG	AA	GG	AA	AA	GG	GG	GG	GG	GG	GG	GG	GG	-
50706	Chr05	9773474	A	172	77	AA	CC	-	-	CC	AA	CC	CC	CC	AA	CC	CC	AA	AA	AA	CC	-	AA	CC	CC	AA	CC	AA	AA	AA	AA	AA	AA	CC	AA	CC	AA	CC	AA	AA	CC	CC	CC	CC	CC	CC	CC	CC	-
50707	Chr05	9773490	G	170	77	GG	AA	-	-	AA	GG	AA	AA	AA	GG	AA	AA	GG	GG	GG	AA	-	GG	AA	AA	GG	AA	GG	GG	GG	GG	GG	GG	AA	GG	AA	GG	AA	GG	GG	AA	AA	AA	AA	AA	AA	AA	AA	-
50804	Chr05	10272445	A	154	66	AA	CC	AA	AA	-	AA	CC	CC	AA	AA	-	CC	AA	AA	CC	CC	AA	AA	CC	CC	AA	CC	AA	AA	CC	AA	CC	AA	CC	-	CC	AA	CC	AA	-	CC	CC	CC	CC	CC	CC	CC	CC	CC
50826	Chr05	10396017	C	179	76	CC	TT	CC	CC	TT	CC	TT	TT	CC	CC	TT	TT	CC	CC	TT	CC	CC	CC	TT	TT	CC	TT	CC	CC	CT	CC	TT	CC	TT	CC	TT	CC	TT	CC	CC	TT	TT	TT	TT	-	CC	CT	TT	CC
50830	Chr05	10429823	T	179	81	TT	GG	TT	TT	GG	TT	GG	GG	TT	TT	GG	GG	TT	TT	GG	GG	TT	TT	-	GG	TT	GG	TT	TT	TT	TT	GG	TT	GG	TT	GG	TT	GG	TT	TT	GG	GG	GG	GG	-	TT	GG	GG	GG
50861	Chr05	10661491	T	168	72	TT	CC	TT	TT	-	TT	-	CC	TT	TT	CC	CC	TT	TT	CC	-	TT	-	-	-	TT	CC	TT	TT	TT	TT	-	TT	CC	TT	-	TT	CC	TT	TT	CC	CC	CC	CC	CC	CC	CC	CC	CC
50882	Chr05	10785088	C	172	75	CC	GG	CC	-	-	CC	GG	-	-	CC	GG	GG	CC	-	GG	GG	CC	CC	GG	GG	-	-	CC	CC	CC	CC	GG	CC	GG	CC	GG	CC	GG	CC	CC	-	GG	GG	CG	GG	CG	GG	GG	CC
51035	Chr05	12259036	A	173	77	AA	CC	AA	AA	CC	-	CC	CC	AA	AA	CC	CC	AA	AA	CC	CC	AA	AA	-	CC	AA	CC	AA	AA	AA	-	CC	AA	CC	AA	CC	AA	CC	AA	AA	CC	CC	CC	CC	-	AA	CC	CC	CC
51036	Chr05	12259063	T	175	79	TT	CC	TT	TT	CC	-	CC	CC	TT	TT	CC	CC	TT	TT	CC	CC	TT	TT	-	CC	TT	CC	TT	TT	TT	-	CC	TT	CC	TT	CC	TT	CC	TT	TT	CC	CC	CC	CC	-	TT	CC	CC	CC
51037	Chr05	12259092	T	170	75	TT	CC	TT	TT	CC	-	CC	CC	TT	TT	CC	CC	TT	TT	CC	CC	-	TT	-	CC	TT	CC	TT	TT	TT	-	CC	TT	CC	TT	CC	TT	CC	TT	TT	-	CC	-	CC	-	TT	CC	-	CC
51084	Chr05	12496149	A	181	83	AA	GG	AA	AA	GG	AA	GG	GG	AA	AA	GG	GG	AA	AA	GG	GG	AA	AA	-	GG	AA	GG	AA	AA	AA	AA	GG	AA	GG	AA	GG	AA	AG	AA	AA	GG	GG	GG	GG	GG	AG	GG	GG	GG
51166	Chr05	14104909	A	169	92	AA	GG	AA	AA	GG	AA	GG	GG	AA	AA	GG	GG	AG	AA	-	GG	AA	AA	-	GG	AA	GG	AA	AA	AA	AA	GG	AA	GG	AG	GG	AA	-	AG	AA	GG	GG	-	GG	-	AA	GG	GG	GG
51199	Chr05	14537132	T	174	77	TT	CC	-	TT	CC	-	-	CC	TT	TT	CC	CC	TT	TT	CC	CC	TT	TT	-	CC	TT	CC	TT	TT	TT	TT	CC	TT	CC	TT	CC	TT	CC	TT	TT	CC	CC	CC	TC	CC	TT	CC	CC	CC
51267	Chr05	14960794	T	162	115	TT	TT	TC	TC	CC	CC	CC	CC	CC	-	-	TC	CC	TC	TC	CC	CC	TC	-	CC	TT	-	TT	CC	TC	TC	TC	TT	CC	-	CC	TC	TC	TC	CC	CC	TC	CC	CC	CC	TC	-	TT	CC
51268	Chr05	14960796	A	161	72	AA	AA	AA	AA	AA	AA	AA	AA	AA	-	-	AG	AA	AG	AG	AA	GG	AG	-	AA	AA	AA	AG	GG	AA	AG	AA	AA	AA	-	GG	AG	AA	AA	GG	AA	AA	AA	GG	AA	AA	-	AA	AA
51451	Chr05	15736006	T	150	67	CC	TT	-	-	-	TC	-	TT	-	-	TT	TT	CC	TT	TT	TT	-	CC	-	TT	-	TT	TT	-	-	CC	TT	-	TT	-	TT	CC	TT	CC	CC	TT	TT	TT	TT	TT	TT	TT	TT	TT
51461	Chr05	15747938	C	175	77	CC	TT	CC	CC	TT	CC	-	-	CC	CC	TT	TT	CC	-	TT	TT	CC	CC	TT	TT	CC	TT	CC	CC	CC	CC	TT	CC	TT	CC	TT	CC	TT	CC	CC	TT	TT	TT	-	TT	TT	TT	TT	CC
51480	Chr05	15800391	A	164	76	GG	AA	-	GG	AA	-	AA	AA	GG	GG	AA	AA	GG	AA	AA	AA	-	GG	AA	AA	GG	AA	AA	-	GG	GG	AA	GG	AA	GG	AA	-	AA	GG	GG	AA	AA	AA	AA	AA	AA	AA	AA	AA
51486	Chr05	15880317	G	156	76	-	GG	AA	-	-	-	GG	GG	-	-	GG	GG	AA	GG	-	GG	AA	-	GG	GG	AA	GG	GG	AA	-	AA	GG	GA	GG	-	GG	AA	GG	AA	AA	GG	GG	GG	GG	-	-	GG	GG	-
51490	Chr05	15883861	G	174	98	GC	CC	GG	GG	-	GG	CC	GG	GG	CC	CC	GC	GG	CC	GG	GG	-	GG	-	-	GG	GG	GG	-	GG	-	GG	GG	GC	GG	GG	GG	GG	GC	GG	-	GG	GG	GG	GG	GG	CC	GG	CC
51549	Chr05	16994288	A	167	84	AA	GG	-	AA	GG	AA	-	-	AA	AA	GG	GG	-	AA	GG	GG	-	AA	GG	-	AA	-	AA	AA	AA	AA	GG	AA	GG	AA	GG	AA	GG	AA	AA	GG	GG	-	GG	GG	AA	GG	GG	-
51581	Chr05	17203530	T	183	78	TT	GG	TT	TT	GG	TT	GG	GG	TT	TT	GG	TG	TT	TT	GG	-	TT	TT	GG	GG	TT	GG	TT	TT	TT	TT	GG	TT	GG	TT	GG	TT	GG	TT	TT	GG	GG	GG	GG	GG	TT	GG	GG	TT
51631	Chr05	17556000	G	171	69	GG	TT	GG	GG	-	GG	TT	-	GG	GG	TT	TT	GG	GG	-	-	GG	GG	TT	TT	GG	TT	GG	GG	GG	GG	TT	GG	TT	GG	TT	GG	-	GG	GG	TT	TT	-	TT	TT	GG	TT	-	GG
51685	Chr05	17756108	C	169	75	CC	AA	CC	CC	AA	CC	-	AA	CC	CC	AA	AA	CC	-	-	AA	CC	CC	AA	AA	CC	-	CC	CC	CC	CC	AA	CC	AA	CC	AA	-	AA	CC	-	AA	AA	AA	AA	-	CC	AA	AA	-
51774	Chr05	18295705	T	168	76	TT	CC	TT	-	CC	TT	CC	CC	-	TT	-	CC	-	TT	CC	-	TT	TT	CC	CC	TT	CC	TT	-	-	TT	CC	TT	-	TT	CC	-	CC	TT	TT	-	CC	CC	CC	-	-	CC	CC	CC
51776	Chr05	18296395	A	161	63	AA	GG	AA	-	GG	AA	GG	-	AA	AA	GG	GG	AA	AA	-	-	AA	AA	-	GG	-	GG	AA	AA	AA	-	GG	AA	-	-	GG	AA	GG	AA	AA	GG	-	GG	GG	AA	AA	GG	-	AA
51848	Chr05	18706303	T	174	72	TT	CC	TT	TT	-	TT	CC	CC	TT	TT	CC	CC	TT	TT	CC	-	TT	TT	-	-	TT	CC	TT	TT	TT	TT	CC	TT	CC	TT	CC	TT	CC	TT	TT	CC	CC	CC	CC	CC	TC	CC	CC	-
51900	Chr05	19029054	G	174	75	GG	AA	GG	GG	AA	GG	AA	-	GG	GG	AA	AA	GG	GG	AA	AA	GG	GG	AA	-	GG	AA	GG	GG	-	GG	AA	GG	AA	GG	AA	GG	AA	GG	GG	AA	AA	AA	AA	AA	AA	AA	AA	GG
51904	Chr05	19036776	C	170	70	CC	TT	CC	CC	-	CC	-	TT	CC	CC	TT	TT	CC	CC	TT	TT	CC	CC	-	-	CC	TT	CC	CC	CC	CC	TT	CC	-	CC	TT	CC	-	CC	CC	-	-	TT	TT	TT	CT	TT	TT	CC
52002	Chr05	19736885	A	169	72	AA	GG	AA	AA	GG	AA	-	GG	AA	AA	GG	GG	AA	AA	AG	GG	AA	AA	-	GG	AA	GG	AA	AA	AA	AA	GG	AA	-	AA	GG	AA	GG	AA	AA	GG	-	GG	GG	GG	AG	GG	-	GG
52003	Chr05	19736903	A	170	70	AA	GG	AA	AA	GG	AA	-	GG	AA	AA	GG	GG	AA	AA	AG	GG	AA	AA	-	GG	AA	GG	AA	AA	AA	AA	GG	AA	-	AA	GG	AA	GG	AA	AA	GG	-	GG	GG	GG	AG	GG	-	AA
52039	Chr05	19941240	C	167	72	CC	TT	CC	CC	-	-	TT	TT	-	CC	TT	TT	CC	CC	TT	TT	CC	-	-	TT	CC	TT	CC	CC	CC	-	TT	CC	TT	-	TT	CC	TT	CC	CC	-	TT	TT	TT	TT	CT	CC	TT	CC
52055	Chr05	20092309	G	170	86	TT	GG	TT	TT	-	TT	GG	GG	-	TT	GG	GG	TT	GG	GG	GG	-	TT	GG	GG	TT	-	GG	TT	TT	-	GG	TT	GG	TT	GG	GG	GG	TT	TT	GG	GG	GG	GG	GG	GG	GG	GG	GG
52056	Chr05	20092342	A	157	67	AA	-	AA	AA	-	AA	GG	-	-	AA	GG	GG	AA	AA	GG	GG	-	AA	GG	GG	AA	-	AA	AA	AA	-	GG	AA	GG	AA	GG	GG	GG	AA	AA	-	GG	GG	GG	GG	GG	-	GG	-
52128	Chr05	20652352	C	172	83	CC	TT	CC	CC	TT	CC	TT	TT	CC	CC	TT	TT	CC	CC	TT	TT	CC	CC	-	TT	CC	TT	CC	CC	CC	CC	TT	TT	TT	-	TT	-	TT	CC	CC	-	TT	TT	TT	TT	CC	TT	TT	-
52156	Chr05	20877376	G	150	68	AA	GG	-	AA	GG	-	GG	GG	AA	-	GG	GG	-	GG	GG	GG	-	-	-	GG	-	-	GG	AA	-	AA	GG	AA	GG	-	GG	-	GG	AA	-	GG	GG	GG	GG	GG	GG	GG	GG	GG
52161	Chr05	20911771	G	172	99	AA	-	AA	AA	-	AA	GG	-	AA	AA	GG	GA	AA	GG	GG	GG	AA	AA	-	GG	AA	-	GG	AA	AA	AA	-	AA	-	AA	GG	AA	GG	AA	AA	GG	-	GG	GG	-	-	GG	GG	GG
52163	Chr05	20911802	C	170	97	AA	-	AA	AA	-	AA	CC	-	AA	AA	CC	CA	AA	CC	CC	CC	AA	AA	-	CC	AA	-	CC	AA	AA	AA	-	AA	-	AA	CC	AA	CC	AA	AA	CC	-	CC	CC	-	-	CC	CC	CC
52197	Chr05	21229374	T	163	76	GG	TT	GG	GG	TT	GG	TT	TT	GG	GG	TT	TT	GG	TT	TT	TT	-	-	-	TT	GG	TT	TT	GG	GG	GG	TT	GG	TT	-	TT	GG	TT	GG	-	TT	TT	TT	TT	TT	TT	TT	TT	TT
52216	Chr05	21258139	C	176	95	GG	CC	GG	GG	CC	GG	CC	-	-	GG	CC	CC	GG	CC	-	CC	GG	GG	CC	-	GG	CC	CC	GG	GG	GG	CC	GG	CC	GG	CC	GG	CC	GG	GG	CC	CC	CC	CC	CC	CC	CC	CC	CC
52433	Chr05	22987980	G	152	68	AA	GG	AA	-	-	-	GG	GG	-	-	GG	GG	AA	GG	GG	-	-	AA	-	GG	AA	-	GG	AA	-	AA	GG	AA	GG	-	GG	AA	GG	AA	-	GG	-	GG	GG	GG	GG	GG	GG	GG
52441	Chr05	23045978	A	174	90	GG	AA	GG	AA	AA	GG	AA	-	GG	GG	AA	AA	GG	AA	AA	AA	GG	GG	AA	-	GG	AA	AA	GG	GG	GG	AA	GG	-	GG	AA	GG	AA	GG	-	AA	AA	AA	-	AA	AA	AA	AA	AA
52472	Chr05	23391833	C	178	94	TT	CC	TT	TT	-	TT	CC	CC	TT	TT	CC	CC	TT	CC	CC	CC	-	TT	CT	CC	TT	CC	CC	TT	TT	TT	CC	TT	CC	TT	CC	TT	CC	TT	TT	CC	CC	CC	CC	CC	CC	CC	CC	CC
52497	Chr05	23645320	A	166	88	GG	AA	GG	GG	AA	GG	AA	AA	GG	GG	AA	AA	GG	AA	AA	AA	GG	GG	-	-	GG	-	AA	GG	-	GG	AA	GG	AA	GG	AA	GG	AA	GG	-	AA	AA	-	AA	AA	GG	AA	AA	-
52532	Chr05	23837359	T	163	90	CC	TT	-	-	-	CC	-	TT	-	CC	TT	TT	CC	TT	TT	TT	CC	CC	-	TT	CC	-	TT	CC	CC	CC	TT	CC	TT	CC	TT	CC	TT	CC	CC	TT	TT	TT	TT	-	TT	-	-	-
52535	Chr05	23894059	A	155	74	GG	AA	GG	-	AA	GG	AA	-	GG	GG	-	AA	GG	AA	-	AA	-	GG	AA	AA	GG	AA	AA	GG	GG	-	AA	GG	AA	AA	AA	-	AA	GG	GG	AA	AA	AA	AA	AA	AA	AA	AA	-
52545	Chr05	23973324	T	156	122	TC	CC	TC	TT	TT	-	TT	TC	CC	TC	-	CC	CC	TC	-	-	CC	CC	TT	-	CC	CC	TC	CC	TT	TT	CC	TT	TC	-	CC	TC	TT	TC	TT	TC	CC	CC	-	-	TC	CC	TT	CC
52555	Chr05	24065446	G	163	83	AA	GG	AA	AA	GG	-	-	GG	AA	AA	GG	GG	AA	GG	GG	GG	AA	AA	-	GG	AA	GG	GG	AA	AA	-	GG	GA	GG	-	GG	AA	GG	AA	-	GG	GG	GG	GG	GG	GG	-	GG	GG
52573	Chr05	24113907	G	149	70	AA	GG	-	AA	GG	AA	GG	-	-	AA	GG	GG	-	GG	GG	GG	AA	-	-	GG	-	-	GG	-	AA	-	GG	AA	GG	AA	GG	-	GG	AA	AA	GG	GG	GG	-	GG	GG	GG	GG	GG
52584	Chr05	24241534	G	149	69	AA	GG	-	-	-	AA	GG	-	AA	-	GG	GG	-	GG	GG	GG	AA	AA	-	GG	AA	-	GG	AA	AA	-	-	GG	GG	-	GG	AA	GG	AA	AA	GG	GG	GG	GG	GG	-	GG	GG	GG
52703	Chr05	24745172	C	148	60	TT	CC	-	-	CC	-	CC	CC	-	-	CC	CC	TT	CC	CC	CC	TT	-	CC	CC	TT	CC	CC	-	-	-	CC	TT	CC	-	CC	TT	CC	TT	TT	CC	CC	CC	CC	CC	CC	CC	CC	CC
52736	Chr05	25083570	T	149	77	CC	TT	-	-	TT	CC	-	TT	CC	CC	-	TT	CC	TT	TT	TT	CC	CC	TT	TT	-	TT	TT	-	CC	-	TT	-	-	CC	-	CC	-	CC	-	-	TT	-	TT	-	TT	TT	TT	-
52744	Chr05	25220699	C	152	75	TT	CC	TT	TT	CC	TT	CC	CC	TT	TT	CC	-	TT	CC	CC	CC	TT	TT	CC	CC	TT	CC	CC	TT	TT	TT	CC	TT	CC	TT	CC	TT	CC	TT	CC	CC	CC	CC	CC	CC	CC	CC	CC	-
52751	Chr05	25236911	A	150	72	GG	AA	GG	GG	AA	GG	AA	AA	-	GG	AA	AA	GG	AA	AA	AA	GG	GG	AA	-	-	-	AA	GG	GG	GG	AA	GG	AA	-	AA	GG	AA	GG	-	AA	AA	AA	AA	AA	AA	AA	AA	AA
52970	Chr05	26177476	A	153	64	AA	GG	AA	-	GG	AA	GG	-	AA	AA	GG	GG	AA	-	GG	-	AA	AA	GG	-	AA	GG	AA	AA	AA	AA	GG	AA	GG	AA	GG	AG	GG	AA	AA	-	-	-	GG	GG	-	GG	-	-
52988	Chr05	26265389	G	168	85	-	-	-	AA	GG	AA	GG	GG	AA	AA	GG	GG	AA	GG	GG	GG	AA	AA	GG	GG	AA	GG	GG	AA	AA	AA	GG	AA	GG	AA	GG	AA	GG	AA	AA	GG	GG	GG	AA	GG	GG	GG	GG	GG
53106	Chr05	26635793	A	178	73	AA	CC	AA	AA	CC	AA	CC	CC	AC	AA	CC	CC	AA	AA	CC	CC	AA	AA	CC	CC	AA	CC	AA	AA	AA	AA	CC	AA	CC	AA	CC	AA	CC	AA	AA	CC	CC	CC	CC	CC	AA	CC	CC	AA
53117	Chr05	26681286	G	185	84	GG	AA	GG	GG	AA	GG	AA	AA	GG	GG	AA	AA	GG	GG	AA	AA	GG	GG	AA	AA	GG	AA	GG	GG	GG	GG	AA	GG	AA	GG	AA	GG	AA	GG	GG	AA	AA	AA	AA	AA	GA	AA	AA	AA
53143	Chr05	26783067	A	181	78	AA	CC	AA	AA	CC	AA	CC	CC	AA	AA	CC	CC	AA	AA	CC	CC	AA	AA	CC	CC	AA	CC	AA	AA	AA	AA	CC	AA	CC	AA	CC	AA	CC	AA	AA	CC	CC	CC	CC	CC	AA	CC	CC	AA
53173	Chr05	26827367	T	164	70	TT	CC	TT	TT	-	TT	-	CC	CC	TT	CC	CC	TT	-	CC	-	TT	-	-	-	TT	CC	TT	TT	TT	TT	CC	TT	CC	TT	CC	TT	CC	TT	-	-	CC	CC	CC	-	TT	CC	-	CC
53174	Chr05	26827369	G	164	70	GG	AA	GG	GG	-	GG	-	AA	AA	GG	AA	AA	GG	-	AA	-	GG	-	-	-	GG	AA	GG	GG	GG	GG	AA	GG	AA	GG	AA	GG	AA	GG	-	-	AA	AA	AA	-	GG	AA	-	AA
53206	Chr05	26887709	C	181	75	CC	TT	CC	CC	TT	CC	TT	TT	CC	CC	TT	TT	CC	CC	TT	CC	CC	CC	TT	TT	CC	TT	CC	CC	CC	CC	TT	CC	TT	CC	TT	CC	TT	CC	CC	TT	TT	TT	TT	TT	CC	CT	TT	CC
53219	Chr05	27011152	A	149	61	AA	-	AA	AA	GG	-	GG	GG	-	AA	-	GG	AA	AA	-	GG	AA	AA	GG	-	AA	GG	AA	AA	AA	AA	-	AA	GG	AA	GG	AA	GG	AA	AA	GG	GG	GG	GG	-	-	GG	-	GG
53220	Chr05	27011192	C	151	63	CC	TT	CC	CC	TT	-	TT	TT	-	CC	-	TT	CC	CC	-	TT	CC	CC	TT	-	CC	TT	CC	CC	CC	CC	-	CC	TT	CC	TT	CC	TT	CC	CC	TT	TT	TT	TT	-	-	TT	-	TT
53251	Chr05	27107327	G	151	64	AA	GG	-	-	GG	AA	GG	GG	-	AA	GG	GG	AA	GG	GG	GG	AA	-	GG	GG	AA	GG	GG	-	AA	AA	GG	-	GG	-	GG	AA	GG	-	AA	GG	GG	GG	GG	GG	GG	GG	GG	GG
53268	Chr05	27145279	C	181	86	CC	AA	CC	CC	AA	CC	AA	AA	CC	CC	AA	AA	CC	CC	AA	AA	CC	CC	-	AA	CC	AA	CC	CC	CC	CC	AA	CC	AA	CC	AA	CC	AA	CC	CC	AA	AA	AA	AA	AA	AA	AA	AA	-
53350	Chr05	27809193	C	176	81	TT	CC	TT	-	CC	TT	CC	CC	CC	TT	CC	CC	TT	CC	CC	CC	TT	TT	CT	CC	CC	CC	CC	TT	-	TT	CC	TT	CC	TT	CC	TT	CC	TT	TT	CC	CC	CC	CC	CC	CC	CC	CC	TT
53391	Chr05	27879984	T	184	94	CC	TT	CC	CC	TT	CC	TT	-	CC	CC	TT	TT	CC	TT	TT	TT	CC	CC	TT	TT	CC	TT	TT	CC	CC	CC	TT	CC	TT	CC	TT	CC	TT	CC	CC	TT	TT	TT	TT	TT	TT	TT	TT	CC
53446	Chr05	27972889	T	156	81	CC	TT	-	CC	TT	CC	-	TT	-	-	TT	TT	CC	CC	TT	-	CC	-	-	TT	CC	TT	CC	CC	CC	-	TT	CC	-	-	TT	CC	-	CC	CC	TT	TT	TT	TT	TT	TT	TT	TT	TT
53447	Chr05	27972894	A	156	81	TT	AA	-	TT	AA	TT	-	AA	-	-	AA	AA	TT	TT	AA	-	TT	-	-	AA	TT	AA	TT	TT	TT	-	AA	TT	-	-	AA	TT	-	TT	TT	AA	AA	AA	AA	AA	AA	AA	AA	AA
53451	Chr05	28026347	G	172	89	CC	GG	CC	-	GG	CC	-	-	CC	CC	GG	GG	CC	CC	-	GG	CC	-	-	GG	CC	GG	CC	CC	CC	-	GG	CC	GG	CC	GG	CC	GG	CC	CC	GG	GG	-	GG	GG	GG	GG	-	GG
53519	Chr05	28217071	T	147	73	CC	TT	-	CC	TT	-	-	-	-	-	-	TT	CC	-	TT	TT	CC	CC	-	TT	-	-	CC	CC	CC	-	TT	-	-	-	TT	CC	TT	CC	-	TT	TT	-	TT	TT	TT	-	-	TT
53520	Chr05	28217081	C	147	73	TT	CC	-	TT	CC	-	-	-	-	-	-	CC	TT	-	CC	CC	TT	TT	-	CC	-	-	TT	TT	TT	-	CC	-	-	-	CC	TT	CC	TT	-	CC	CC	-	CC	CC	CC	-	-	CC
53584	Chr05	28367712	G	151	63	CC	GG	CC	-	GG	-	-	GG	-	-	GG	GG	-	-	GG	GG	-	CC	GG	GG	-	GG	CC	-	-	CC	GG	-	GG	-	GG	-	GG	CC	-	GG	-	GG	GG	GG	GG	GG	GG	GG
53690	Chr05	28868208	A	185	94	TT	AA	TT	TT	AA	TT	AA	AA	TT	TT	AA	AA	TT	TT	AA	AA	TT	TT	AA	AA	TT	AA	TT	TT	TT	TT	AA	TT	AA	TT	AA	TT	AA	TT	TT	AA	AA	AA	AA	AA	AA	AA	AA	AA
53730	Chr05	28990506	T	184	97	CC	TT	CC	CC	TT	CC	CC	TT	CC	CC	TT	TT	CC	CC	TT	TT	CC	CC	CC	TT	CC	TT	CC	CC	CC	CC	TT	CC	TT	CC	TT	CC	TT	CC	CC	TT	TT	TT	TT	TT	TT	TT	TT	TT
53914	Chr05	29576123	C	185	79	CC	GG	CC	CC	GG	CC	GG	GG	CC	CC	GG	GG	CC	CC	GG	GG	CC	CC	GG	GG	CC	GG	CC	CC	CC	CC	GG	CC	GG	CC	GG	CC	GG	CC	CC	GG	GG	GG	GG	CC	CC	CC	GG	CC
54020	Chr05	30244741	A	157	71	-	GG	-	AA	-	AA	GG	GG	AA	AA	GG	GG	AA	AA	GG	GG	AA	AA	GG	GG	AA	GG	AA	-	-	AA	GG	AA	GG	-	GG	-	GG	AA	AA	GG	GG	GG	GG	AA	AA	AA	GG	-
54092	Chr05	30557262	A	171	73	AA	-	AA	AA	-	AA	-	CC	-	AA	CC	CC	AA	AA	-	CC	AA	AA	-	-	AA	CC	AA	AA	AA	AA	CC	AA	AC	AA	CC	AA	-	AA	AA	CC	CC	CC	CC	AA	AA	AA	CC	CC
54128	Chr05	30606557	A	157	85	AA	CC	-	AA	-	AA	CC	CC	AA	AA	CC	CC	AA	AA	CC	CC	AA	AA	CC	CC	AA	CC	AA	AA	AA	AA	CC	-	CC	AC	CC	AA	CC	-	AA	CC	CC	CC	CC	AA	-	AA	CC	CC
54140	Chr05	30668404	A	158	76	AA	GG	AA	-	-	AA	GG	GG	AA	AA	GG	GG	AA	-	GG	-	AA	AA	GG	GG	AA	-	AA	AA	AA	AA	AG	AA	GG	AA	GG	AA	GG	AA	-	GG	-	GG	GG	AA	AG	-	GG	-
54164	Chr05	30754510	C	150	70	CC	-	-	-	-	CC	AA	-	-	CC	AA	AA	CC	CC	AA	-	CC	CC	AA	AA	-	AA	CC	CC	-	-	AA	CA	AA	CC	AA	CC	-	CC	CC	AA	AA	AA	AA	CC	CA	CC	AA	-
54165	Chr05	30754545	G	150	70	GG	-	-	-	AA	GG	AA	-	-	GG	AA	AA	GG	GG	AA	-	GG	GG	AA	AA	-	AA	GG	GG	-	-	AA	GA	AA	GG	AA	GG	-	GG	GG	AA	AA	AA	AA	GG	GA	GG	AA	-
54196	Chr05	30824793	T	157	71	TT	CC	TT	-	CC	TT	-	CC	TT	TT	CC	CC	TT	TT	CC	CC	TT	TT	-	CC	TT	CC	TT	TT	TT	TT	CC	TT	CC	TT	CC	TC	-	TT	-	CC	CC	-	CC	TT	TT	TT	CC	CC
54231	Chr05	31017267	C	182	86	CC	TT	CC	CC	TT	CC	TT	TT	CC	CC	TT	TT	CC	CC	TT	TT	CC	CC	-	TT	CC	TT	CC	CC	CC	CC	TT	CC	TT	CT	TT	CC	TT	CC	CC	-	TT	TT	TT	CC	CT	CC	TT	CC
54263	Chr05	31034672	T	178	83	TT	CC	TT	TT	-	TT	CC	CC	TT	TT	CC	CC	TT	TT	CC	CC	TT	TT	CC	CC	TT	CC	TT	TT	TT	TT	CC	TT	CC	TT	CC	TT	CC	TT	TT	CC	CC	CC	CC	TT	TT	-	CC	CC
54289	Chr05	31090629	C	178	83	CC	TT	CC	CC	TT	CC	TT	TT	CC	CC	TT	TT	CC	CC	TT	TT	CC	CC	TT	TT	CC	TT	CC	CC	CC	CC	TT	CC	TT	CC	TT	CC	TT	CC	CC	TT	TT	TT	TT	CC	CC	CC	TT	TT
54296	Chr05	31152911	C	183	83	CC	TT	CC	CC	TT	CC	-	TT	CC	CC	TT	TT	CC	CC	TT	TT	CC	CC	TT	TT	CC	TT	CC	CC	CC	CC	TT	CC	TT	CC	TT	CC	TT	CC	CC	TT	TT	TT	TT	CC	TT	CC	TT	TT
54333	Chr05	31278711	A	180	98	TT	AA	TT	TT	AA	TT	AA	AA	AA	TT	AA	AA	TT	TT	AA	AA	TT	TT	AA	AA	TT	AA	TT	TT	TT	TT	AA	TT	AA	TT	AA	TT	AA	TT	TT	AA	AA	AA	AA	TT	AA	TT	AA	TT
54334	Chr05	31278740	A	180	98	GG	AA	GG	GG	AA	GG	AA	AA	AA	GG	AA	AA	GG	GG	AA	AA	GG	GG	AA	AA	GG	AA	GG	GG	GG	GG	AA	GG	AA	GG	AA	GG	AA	GG	GG	AA	AA	AA	AA	GG	AA	GG	AA	GG
54378	Chr05	31429682	A	148	65	-	AA	AG	GG	AA	GG	AA	AA	GG	GG	AA	AA	GG	GG	AA	AA	GG	GG	AA	AA	GG	AA	GG	-	GG	AA	AA	-	AA	GG	AA	GG	AA	GG	GG	AA	AA	AA	AA	GG	AA	GG	AA	-
54494	Chr05	31712864	C	168	83	AA	CC	AA	AA	CC	-	CC	CC	-	AA	CC	CC	-	AA	CC	CC	-	AA	-	CC	AA	CC	AA	AA	AA	CC	CC	AA	CC	AA	CC	AA	CC	AA	AA	CC	CC	CC	CC	-	CA	AA	CC	AA
54554	Chr05	31874102	C	185	88	CC	GG	CC	CC	GG	CC	GG	GG	CC	CC	GG	GG	CC	CC	GG	GG	CC	CC	GG	GG	CC	GG	CC	CC	CC	GG	GG	CC	GG	CC	GG	CC	GG	CC	CC	GG	GG	GG	GG	CC	CC	CC	GG	CC
54560	Chr05	31890521	A	181	86	AA	TT	AA	AA	TT	AA	-	TT	AA	AA	TT	TT	AA	AA	TT	TT	AA	AA	TT	TT	AA	TT	AA	AA	AA	TT	TT	AA	TT	AA	TT	AA	TT	AA	AA	TT	-	TT	TT	AA	AA	AA	TT	TT
54576	Chr05	31955244	C	159	64	CC	TT	CC	CC	CC	CC	-	TT	CC	CC	-	TT	CC	CC	TT	-	CC	CC	CC	TT	CC	-	-	CC	CC	-	TT	-	TT	CC	TT	CC	-	CC	CC	-	TT	TT	TT	CC	CC	CC	-	-
54605	Chr05	32042629	T	154	65	AA	TT	-	-	AA	AA	TT	TT	-	-	TT	TT	AA	TT	TT	TT	-	AA	TT	TT	-	TT	TT	AA	-	TT	TT	-	TT	-	TT	-	TT	TA	-	-	TT	TT	TT	-	-	AA	TT	TT
54627	Chr05	32212480	A	160	66	AA	-	-	-	AA	AG	GG	-	AA	-	-	AG	AA	AA	-	GG	AA	AA	-	-	AA	-	AA	AA	AA	-	GG	AA	GG	AA	GG	AA	GG	AA	AA	-	-	AA	-	AA	-	-	GG	GG
54641	Chr05	32235933	A	179	80	AA	TT	AA	AA	-	-	TT	AA	AA	AA	-	TT	AA	AA	TT	TT	AA	AA	TT	TT	AA	TT	AA	AA	AA	TT	TT	AA	TT	AA	TT	AA	TT	AA	AA	TT	TT	AA	TT	AA	AA	AA	TT	-
54648	Chr05	32275191	G	181	83	GG	AA	GG	GG	-	GG	AA	GG	GG	AA	AA	AA	GG	GG	AA	AA	GG	GG	AA	AA	GG	AA	GG	GG	GG	AA	AA	GG	AA	GG	AA	GG	AA	GG	GG	AA	AA	GG	AA	GG	GG	GG	AA	GG
54649	Chr05	32275209	T	181	83	TT	CC	TT	TT	-	TT	CC	TT	TT	CC	CC	CC	TT	TT	CC	CC	TT	TT	CC	CC	TT	CC	TT	TT	TT	CC	CC	TT	CC	TT	CC	TT	CC	TT	TT	CC	CC	TT	CC	TT	TT	TT	CC	TT
54746	Chr05	32614833	A	155	65	AA	CC	AA	-	-	CC	-	-	-	CC	AA	CC	-	AA	-	CC	AA	AA	-	-	AA	CC	AA	AA	AA	CC	CC	AA	-	AA	CC	AA	CC	AA	AA	-	-	-	CC	AA	AA	AA	CC	-
54747	Chr05	32617735	T	181	81	TT	CC	TT	-	TT	CC	CC	TT	TT	CC	TT	CC	TT	TT	CC	CC	TT	TT	CC	CC	TT	CC	TT	TT	TT	CC	CC	TT	CC	TT	CC	TT	CC	TT	TT	CC	CC	TT	CC	TT	TT	TT	CC	TT
54758	Chr05	32662124	G	183	78	GG	AA	GG	GG	GG	AA	AA	GG	GG	AA	GG	AA	GG	GG	AA	AA	GG	GG	-	AA	GG	AA	GG	GG	GG	AA	AA	GG	AA	GG	AA	GG	AA	GG	GG	AA	AA	GG	AA	GG	GG	GG	-	AA
54788	Chr05	32866242	T	173	70	TT	CC	TT	TT	TT	CC	-	TT	TT	CC	TT	CC	TT	TT	CC	CC	TT	TT	CC	CC	TT	CC	TT	TT	TT	CC	CC	TT	CC	TT	-	TT	CC	TT	TT	-	CC	TT	CC	TT	TT	TT	-	CC
54813	Chr05	33057831	G	185	79	GG	AA	GG	GG	GG	AA	AA	GG	GG	AA	GG	AA	GG	GG	AA	AA	GG	GG	AA	AA	GG	AA	GG	GG	GG	AA	AA	GG	AA	GG	AA	GG	AA	GG	GG	AA	AA	GG	AA	GG	GG	GG	AA	AA
54822	Chr05	33095232	A	176	72	AA	GG	AA	AA	AA	GG	-	AA	AA	GG	AA	GG	AA	AA	GG	GG	AA	AA	-	GG	AA	GG	AA	AA	GG	GG	GG	AA	GG	AA	GG	AA	GG	AA	AA	GG	GG	AA	GG	AA	AA	AA	GG	-
54934	Chr05	33635434	A	182	75	AT	TT	AA	AA	AA	TT	TT	AA	AA	TT	AA	TT	AA	AA	TT	TT	AA	AA	TT	TT	AA	-	AA	AA	TT	TT	TT	AA	TT	AA	TT	AA	TT	AA	AA	TT	TT	AA	TT	AA	AA	AA	TT	AA
54990	Chr05	33929254	A	168	74	CC	CC	AA	-	AA	CC	CC	-	AA	-	AA	CC	AA	CC	CC	-	-	AA	-	CC	AA	CC	AA	AA	CC	AA	CC	AA	CC	CC	CC	AA	CC	AA	AA	CC	CC	AA	CC	AA	AA	AA	CC	CC
55001	Chr05	33956813	C	148	67	AA	AA	-	-	-	AA	-	-	-	AA	-	AA	CC	AA	AA	AA	-	CC	-	-	CC	AA	CC	-	-	AA	AA	CC	AA	CC	AA	CC	AA	CC	CC	-	AA	CC	AA	CC	CC	-	-	AA
55032	Chr05	34060396	A	169	97	AA	-	TT	TT	TT	AA	-	TT	TT	AA	-	AA	TT	AA	AA	-	TT	TT	-	AA	TT	AA	TT	TT	-	AA	AA	TT	-	TT	AA	TT	AA	TT	TT	-	AA	TT	AA	AA	TT	-	-	AA
55137	Chr05	34396698	A	178	98	AA	AA	GG	GG	-	AA	-	GG	GG	AA	GG	AA	GG	AA	AA	AA	GG	GG	AA	AA	GG	AA	GG	GG	AA	AA	AA	GG	AA	GG	AA	GG	AA	GG	GG	AA	AA	GG	AA	GG	GG	-	AA	AA
55143	Chr05	34408908	T	173	70	CC	CC	TT	TT	TT	CC	CC	TT	-	-	TT	CC	TT	CC	CC	-	-	TT	CC	CC	TT	-	TT	TT	CC	CC	CC	TT	CC	TT	CC	TT	TT	TT	TT	CC	CC	TT	CC	TT	TT	TT	CC	-
55153	Chr05	34421655	C	183	77	TT	TT	CC	CC	CC	TT	-	CC	CC	TT	CC	TT	CC	TT	TT	TT	CC	CC	TT	TT	CC	TT	CC	CC	TT	TT	TT	CC	TT	CC	TT	CC	TT	CC	CC	TT	TT	CC	CC	CC	CC	CC	TT	-
55154	Chr05	34421673	T	183	81	CC	CC	TT	TT	TT	CC	-	TT	TT	CC	TT	CC	TT	CC	CC	CC	TT	TT	CC	CC	TT	CC	TT	TT	CC	CC	CC	TT	CC	TT	CC	TT	CC	TT	TT	CC	CC	TT	TT	TT	TT	TT	CC	-
55160	Chr05	34459342	A	185	83	GG	GG	AA	AA	AA	GG	GG	AA	AA	GG	AA	GG	AA	GG	GG	GG	AA	AA	GG	GG	AA	GG	AA	AA	GG	AA	GG	AA	GG	AA	GG	AA	GG	AA	AA	AG	GG	AA	GG	AA	AA	AA	GG	GG
55192	Chr05	34539355	A	185	80	TT	TT	AA	AA	AA	TT	TT	AA	AA	TT	AA	TT	AA	TT	TT	TT	AA	AA	AT	TT	AA	TT	AA	AA	TT	AA	TT	AA	TT	AA	TT	AA	TT	AA	AA	TT	TT	AA	TT	AA	AA	AA	TT	TT
55208	Chr05	34571519	A	184	82	GG	GG	AA	AA	AA	GG	GG	GG	AA	GG	AA	GG	AA	GG	GG	GG	AA	AA	GG	GG	AA	GG	AA	AA	GG	AA	GG	AA	GG	AA	GG	AA	GG	AA	AA	GG	GG	AA	GG	AA	AA	AA	GG	GG
55257	Chr05	34811827	T	149	72	TT	TT	GG	-	GG	TT	TT	-	-	TT	GG	TT	-	TT	TT	TT	-	-	TT	TT	GG	TT	GG	-	TT	GG	TT	-	TT	GG	TT	-	TT	GG	TT	TT	GG	-	TT	GG	-	GG	TT	-
55264	Chr05	34860039	G	184	76	CC	CC	GG	GG	GG	CC	CC	-	GG	CC	GG	CC	GG	CC	CC	CC	GG	GG	CC	CC	GG	CC	GG	GG	CC	GG	CC	GG	CC	GG	CC	GG	CC	GG	GG	CC	GG	GG	CC	GG	GG	GG	CC	GG
55282	Chr05	34932518	A	183	102	AA	AA	GG	GG	GG	AA	AA	AA	GG	AA	GG	AA	GG	AA	AA	AA	GG	GG	AA	AA	GG	AA	GG	GG	AA	GG	AA	GG	AA	GG	AA	GG	AA	GG	GG	AA	GG	AA	AA	GG	GG	GG	AA	AA
55343	Chr05	35170270	G	181	102	AA	GG	AA	AA	AA	GG	GG	GG	AA	GG	AA	GG	AA	GG	GG	GG	AA	AA	-	GG	AA	GG	AA	AA	GG	AA	GG	AA	GG	AA	GG	AA	GG	AA	AA	GG	AA	GG	GG	AA	AA	AA	GG	AA
55354	Chr05	35185636	C	184	105	TT	CC	TT	TT	TT	CC	CC	CC	TT	CC	TT	CC	TT	CC	CC	CC	TT	TT	CC	CC	TT	CC	TT	TT	CC	TT	CC	TT	CC	TT	CC	TT	CC	TT	TT	CC	TT	TT	CC	TT	TT	TT	CC	TT
55420	Chr05	35518759	T	168	97	CC	TT	CC	CC	-	TT	-	CC	CC	TT	CC	TT	CC	TT	TT	TT	-	CC	-	-	CC	-	CC	CC	TT	CC	TT	CC	CC	CC	TT	TT	TT	CC	-	TT	CC	TT	TT	-	CC	CC	TT	CC
55450	Chr05	35571185	T	180	74	TT	CC	TT	TT	TT	CC	-	TT	CC	CC	TT	CC	TT	CC	TT	CC	TT	TT	CC	CC	TT	CC	TT	TT	CC	TT	CC	TT	TT	TT	CC	CC	CC	TT	TT	CC	TT	TT	CC	TT	TT	TT	CC	TT
55510	Chr05	35767006	A	174	99	TT	AA	-	-	TT	AA	-	TT	-	AA	TT	AA	TT	AA	AA	AA	TT	TT	AA	AA	TT	AA	TT	TT	AA	TT	AA	TT	TT	TT	AA	AA	AA	TT	TT	-	TT	AA	AA	TT	TT	TT	AA	-
55547	Chr05	35859979	C	179	108	AA	CC	AA	AA	AA	CC	CC	AA	AA	CC	AA	CC	AA	CC	CC	CC	AA	AA	CC	CC	AA	CC	AA	-	CC	AA	CC	AA	-	AA	CC	CC	CC	AA	AA	CC	AA	AA	AA	AA	AA	AA	CC	AA
55585	Chr05	35945068	A	170	71	AA	GG	AA	AA	-	GG	-	AA	AA	GG	AA	GG	AA	GG	GG	GG	AA	AA	-	-	AA	GG	AA	AA	GG	AA	GG	AA	-	AA	GG	GG	GG	AA	AA	-	AA	GG	AA	AA	AA	AA	GG	-
55765	Chr05	36242907	A	174	79	AC	AC	-	AA	AA	AC	AA	AA	AA	AA	AA	-	AC	AA	AC	AA	AA	AC	AA	AA	AC	AA	AC	AC	AA	AA	AA	AA	AC	AA	AA	AC	AA	AC	AC	AC	AA	AA	AC	AC	AC	-	AC	AA
55766	Chr05	36242911	G	174	79	GA	GA	-	GG	GG	GA	GG	GG	GG	GG	GG	-	GA	GG	GA	GG	GG	GA	GG	GG	GA	GG	GA	GA	GG	GG	GG	GG	GA	GG	GG	GA	GG	GA	GA	GA	GG	GG	GA	GA	GA	-	GA	GG
55778	Chr05	36243358	A	158	78	AG	AA	AA	-	AA	-	AA	AA	AA	AA	-	AG	AG	AG	-	AA	-	AA	AA	AA	AA	AG	AG	AA	AA	AG	AA	-	-	AA	-	AA	AG	AA	AA	AA	AA	AA	AG	AA	AA	AG	AA	AA
55779	Chr05	36243387	T	171	78	TC	TT	TT	TT	TT	TT	TT	TT	TT	TT	-	TC	TC	TC	-	TT	TT	TT	TT	TT	TT	TC	TC	TT	TT	TC	TT	-	TT	TT	TT	TT	TC	TT	TT	TT	TT	TT	TC	TT	TT	TC	TT	TT
55780	Chr05	36243393	C	147	78	CT	CC	-	-	CC	-	CC	CC	CC	CC	-	CT	CT	CT	-	CC	-	CC	-	CC	CC	CT	CT	CC	CC	CT	CC	-	CC	CC	-	CC	CT	CC	-	CC	CC	CC	CT	-	-	CT	CC	-
55793	Chr05	36243569	A	184	84	AA	AA	TT	AA	AT	AA	AA	AA	AA	AA	AT	AT	AT	AT	AT	AA	AT	AA	AT	AT	AA	AA	AT	AT	AA	AT	AT	-	AA	AA	AT	AA	AA	AT	AA	AA	AA	TT	AT	AA	AT	AA	AT	AA
55794	Chr05	36243573	A	184	84	AA	AA	TT	AA	AT	AA	AA	AA	AA	AA	AT	AT	AT	AT	AT	AA	AT	AA	AT	AT	AA	AA	AT	AT	AA	AT	AT	-	AA	AA	AT	AA	AA	AT	AA	AA	AA	TT	AT	AA	AT	AA	AT	AA
55795	Chr05	36243592	A	185	83	AA	AA	GG	AA	AG	AA	AA	AA	AA	AA	AG	AG	AG	AG	AG	AA	AG	AA	AG	AG	AA	AA	AG	AG	AA	AG	AG	AA	AA	AA	AG	AA	AA	AG	AA	AA	AA	GG	AG	AA	AG	AA	AG	AA
55796	Chr05	36243600	C	185	84	CC	CC	AA	CC	CA	CC	CC	CC	CC	CC	CA	CA	CA	CA	CA	CC	CA	CC	CA	CA	CC	CC	CA	CA	CC	CA	CA	CC	CC	CC	CA	CC	CC	CA	CC	CC	CC	AA	CA	CC	CA	CC	CA	CC
55814	Chr05	36244252	G	183	163	GG	GT	GT	GG	GG	GT	GG	GT	TT	GG	TT	GT	GT	GT	TT	TT	TT	GG	TT	TT	GT	GG	TT	TT	GG	GT	TT	TT	GT	TT	TT	-	GG	GT	GT	GT	TT	GG	TT	GT	TT	TT	GT	TT
55816	Chr05	36244264	C	185	165	CC	CG	CG	CC	CC	CG	CC	CG	GG	CC	GG	CG	CG	CG	GG	GG	GG	CC	GG	GG	CG	CC	GG	GG	CC	CG	GG	GG	CG	GG	GG	GG	CC	CG	CG	CG	GG	CC	GG	CG	GG	GG	CG	GG
55817	Chr05	36244289	C	185	165	CC	CA	CA	CC	CC	CA	CC	CA	AA	CC	AA	CA	CA	CA	AA	AA	AA	CC	AA	AA	CA	CC	AA	AA	CC	CA	AA	AA	CA	AA	AA	AA	CC	CA	CA	CA	AA	CC	AA	CA	AA	AA	CA	AA
55818	Chr05	36244292	C	165	165	-	CT	CT	-	-	CT	-	CT	TT	-	TT	CT	CT	CT	TT	TT	TT	-	TT	TT	CT	-	TT	TT	-	CT	TT	TT	CT	TT	TT	TT	-	CT	CT	CT	TT	-	TT	CT	TT	TT	CT	TT
55866	Chr05	36253774	T	185	107	TT	AA	TT	TT	TT	TA	TT	TA	TA	TT	TT	TA	TA	TT	AA	TT	TT	AA	TT	TA	TA	TT	TA	TT	TA	TT	TT	TT	TT	TA	AA	TA	TT	TA	TT	AA	TT	TA	TA	TA	AA	TT	AA	TA
55887	Chr05	36295752	A	173	95	TT	AA	TT	-	TT	AA	AA	-	-	AA	TT	AA	TT	AA	AA	AA	TT	TT	AA	AA	TT	AA	TT	TT	AA	-	TT	TT	-	TT	AA	AA	AA	TT	-	AA	TT	AT	TT	TT	TT	-	AA	TT
56012	Chr05	36635262	C	183	105	TT	TT	TT	TT	TT	CC	CC	TT	TT	CC	TT	CC	TT	CC	CC	CC	TT	TT	CC	CC	TT	CC	TT	TT	TT	TT	CC	TT	TT	TT	CC	CC	CC	TT	TT	CC	TT	CC	TT	TT	TT	TT	CC	TT
56043	Chr05	36652982	A	175	74	AA	AA	AA	AA	-	TT	-	AA	AA	TT	AA	TT	AA	TT	TT	TT	AA	AA	TT	-	AA	TT	AA	AA	AA	AA	TT	AA	AA	AA	TT	TT	TT	AA	AA	TT	AA	AT	AA	AA	AA	AA	TT	AA
56070	Chr05	36708530	C	173	101	TT	TT	TT	TT	TT	CC	CC	TT	CT	CC	TT	CC	TT	TT	CC	CC	TT	TT	CC	CC	TT	CC	TT	TT	TT	TT	CC	TT	TT	TT	CC	CC	CC	TT	TT	CC	TT	CC	TT	TT	TT	TT	CC	TT
56109	Chr05	36851477	T	185	106	GG	GG	GG	GG	GG	TT	TT	GG	TT	TT	GG	TT	GG	TT	TT	TT	GG	GG	TT	TT	GG	TT	GG	GG	GG	GG	TT	GG	GG	GG	TT	TT	TT	GG	GG	TT	GG	TT	GG	GG	GG	GG	TT	GG
56134	Chr05	36956016	C	164	94	AA	AA	AA	-	CC	CC	CC	AA	CC	CC	AA	CC	AA	CC	-	CC	AA	AA	-	-	-	CC	AA	-	AA	AA	CC	AA	AA	AA	CC	CC	CC	AA	-	CC	-	-	AA	-	AA	AA	CC	-
56229	Chr05	37156840	G	183	81	GG	GG	AA	GG	GG	AA	AA	GG	AA	AA	GG	AA	GG	AA	AA	AA	GG	GG	AA	AA	GG	AA	GG	GG	GG	GG	AA	GG	GG	GG	AA	AA	AA	AA	GG	AA	GG	GG	GG	GG	GG	GG	AA	GG
56323	Chr05	37481922	T	151	77	CC	CC	-	-	-	TT	TT	CC	TT	TT	CC	TT	-	CC	TT	-	-	CC	-	TT	-	-	-	-	-	-	TT	CC	CC	CC	TT	TT	TT	TT	-	TT	-	TT	-	TT	-	-	-	-
56326	Chr05	37500397	C	167	91	AA	AA	-	AA	AA	CC	CC	AA	CC	CC	-	CC	AA	AA	CC	AA	AA	AA	-	CC	-	CC	AA	-	AA	AA	CC	AA	AA	AA	CC	CC	CC	CC	-	CC	-	AA	AA	CC	AA	CC	-	AA
56357	Chr05	37687202	G	157	88	-	AA	AA	-	-	GG	GG	-	GG	GG	AA	GG	AA	AA	GG	AA	-	AA	-	GG	AA	GG	AA	AA	AA	-	GG	AA	AA	AA	GG	GG	AA	GG	AA	GG	AA	GG	AA	GG	AA	GG	AA	AA
56358	Chr05	37687295	C	156	87	-	TT	TT	-	-	CC	CC	-	CC	CC	TT	CC	TT	TT	CC	TT	-	TT	-	CC	TT	CC	TT	TT	TT	-	CC	TT	TT	TT	CC	CC	TT	CC	TT	CC	TT	CC	TT	CC	TT	CC	TT	TT
56374	Chr05	37703926	G	182	110	AA	AA	AA	AA	AA	GG	GG	AA	GG	GG	AA	GG	AA	AA	GG	AA	AA	AA	GG	GG	AA	GG	AA	AA	AA	AA	GG	AA	AA	AA	GG	GG	AA	GG	AA	GG	AA	GA	AA	GG	AA	GG	AA	AA
56390	Chr05	37759117	A	176	98	GG	GG	GG	GG	AG	AA	AA	GG	AA	AA	GG	AA	GG	GG	AA	GG	GG	-	AA	AA	GG	AA	GG	GG	GG	-	AA	GG	GG	-	AA	AA	GG	AA	GG	AA	GG	AA	-	AA	GG	AA	GG	GG
56420	Chr05	37866626	G	177	104	AA	AA	AA	-	AA	GG	-	AA	GG	GG	AA	GG	AA	AA	GG	AA	AA	GA	GG	GG	AA	GG	AA	AA	AA	-	GG	AA	AA	AA	GG	GG	AA	GG	AA	GG	-	GG	AA	GG	AA	GG	AA	-
56433	Chr05	37867118	G	180	103	GC	GC	GC	GG	CC	GG	GG	GG	GG	GG	CC	GG	GC	CC	GG	GC	GC	GG	GG	GG	GC	GG	GC	CC	GG	GC	GG	GC	GC	GC	GG	GG	GC	GG	GC	-	GC	GC	GC	GG	CC	GG	GG	GC
56436	Chr05	37867146	G	150	66	GG	GA	-	GG	-	GG	GG	GG	GG	GG	-	GG	AA	-	GG	GG	GA	GG	GG	GG	-	GG	GA	-	GG	GG	GG	-	-	-	GG	GG	-	GG	-	-	GA	-	-	GG	-	GG	GG	AA
56566	Chr05	38440675	A	185	104	GG	GG	GG	GG	GG	AA	AA	GG	AA	AA	GG	AA	GG	GG	AA	GG	GG	GG	AA	GG	GG	AA	GG	GG	GG	GG	AA	GG	GG	GG	AA	AA	GG	AA	GG	AA	GG	AA	GG	AA	GG	AA	GG	GG
56581	Chr05	38549696	G	165	85	CC	CC	CC	CC	-	GG	GG	CC	GG	GG	CC	GG	CC	CC	GG	CC	-	CC	GG	-	CC	GG	CC	-	-	-	GG	CC	CC	GG	GG	GG	-	GG	CC	GG	CC	GG	-	GG	CC	GG	CC	-
56617	Chr05	38853930	A	185	112	GG	GG	GG	GG	GG	AA	AA	GG	AA	AA	GG	AA	GG	GG	AA	GG	GG	GG	AA	GG	AA	AA	GG	GG	GG	GG	AA	GG	GG	AA	AA	AA	GG	AA	GG	AA	GG	AA	GG	AA	AA	AA	GG	GG
56636	Chr05	38936166	A	184	111	GG	GG	GG	GG	GG	AA	AA	GG	AA	AA	GG	AA	GG	GG	AA	GG	GG	GG	AA	GG	AA	AA	GG	GG	GG	GG	AA	GG	GG	AA	AA	AA	GG	AA	GG	AA	GG	AA	AG	AA	GG	AG	GG	GG
56637	Chr05	38936167	A	184	111	CC	CC	CC	CC	CC	AA	AA	CC	AA	AA	CC	AA	CC	CC	AA	CC	CC	CC	AA	CC	AA	AA	CC	CC	CC	CC	AA	CC	CC	AA	AA	AA	CC	AA	CC	AA	CC	AA	AC	AA	CC	AC	CC	CC
56638	Chr05	38940717	C	184	108	TT	TT	TT	TT	TT	CC	CC	TT	CC	CC	TT	CC	TT	TT	CC	TT	TT	TT	CC	TT	CC	CC	TT	TT	TT	TT	CC	TT	TT	CC	CC	CC	TT	CC	TT	CC	TT	CC	TT	CC	TT	CC	TT	TT
56662	Chr05	39039365	T	184	112	CC	CC	CC	CC	CC	TT	-	CC	TT	TT	CC	TT	CC	CC	TT	CC	CC	CC	TT	CC	TT	TT	CC	CC	CC	CC	TT	CC	CC	TT	TT	TT	CC	TT	CC	TT	CC	TT	CC	TT	CC	TT	CC	CC
56663	Chr05	39056582	C	183	110	GG	GG	GG	GG	GG	CC	CC	GG	CC	CC	GG	CC	GG	GG	CC	GG	GG	GG	CC	GG	CC	CC	GG	GG	-	GG	CC	GG	GG	CC	CC	GG	GG	CC	GG	CC	GG	CC	GG	CC	CC	-	CC	GG
56711	Chr05	39239063	G	185	112	AA	AA	AA	AA	AA	GG	GG	AA	GG	GG	AA	GG	AA	AA	GA	AA	AA	AA	GG	AA	GG	GG	AA	AA	AA	AA	GG	AA	AA	GG	GG	GG	AA	GG	AA	GG	AA	GG	AA	GG	AA	GG	AA	AA
56758	Chr05	39369711	A	157	95	CC	-	CC	-	-	AA	AA	-	-	AA	-	AA	CC	CC	CC	CC	CC	CC	-	-	AA	AA	CC	-	CC	CC	AA	CC	CC	AA	AA	AA	-	AA	CC	AA	-	-	CC	-	AC	AA	-	-
56760	Chr05	39391057	A	158	85	TT	TT	-	TT	-	-	AA	-	AA	AA	TT	AA	TT	TT	AA	TT	TT	TT	AA	TT	AA	AA	TT	TT	TT	TT	AA	-	-	AA	AA	AA	TT	AA	TT	AA	TT	AA	TT	AA	AA	AA	TT	-
56761	Chr05	39421372	T	170	96	CC	CC	CC	CC	-	TT	TT	-	TT	TT	-	TT	CC	CC	TT	-	CC	CC	TT	CC	TT	TT	CC	-	CC	CC	TT	CC	-	TT	TT	CC	CC	TT	CC	TT	CC	TT	-	TT	TT	TT	CC	-
56824	Chr05	39594374	G	148	92	AA	AA	AA	AA	GG	GG	GG	AA	GA	GG	AA	GG	AA	AA	GG	AA	AA	AA	GG	AA	GG	GG	AA	AA	AA	AA	GG	AA	AA	GG	GG	GG	AA	GG	GA	GG	AA	GG	AA	GG	GG	GG	AA	AA
56869	Chr05	39810991	G	182	74	GG	GG	GG	GG	AA	AA	AA	GG	AA	AA	GG	AA	GG	GG	AA	GG	GG	GG	AA	GG	AA	AA	GG	GG	GG	GG	AA	GG	AA	AA	AA	AA	GG	AA	-	AA	GG	AA	GG	AA	GG	AA	GG	GG
56891	Chr05	39862317	C	184	109	AA	AA	AA	AA	CC	CC	CC	AA	CC	CC	AA	CC	AA	AA	CC	CC	CC	AA	CC	AA	CC	CC	AA	AA	AA	AA	CC	AA	AA	CC	-	CC	AA	CC	AA	CC	AA	CC	AA	CC	CC	CC	AA	AA
56894	Chr05	39864231	G	175	101	AA	AA	AA	AA	GG	GG	GG	AA	GG	GG	AA	GG	AA	AA	GG	AA	GG	AA	GG	AA	GG	GG	AA	AA	AA	AA	GG	AA	AA	GG	GG	GG	AA	GG	AA	GG	AA	GG	AA	GG	GA	GG	AA	AA
56895	Chr05	39864258	G	161	88	CC	CC	CC	CC	GG	GG	GG	-	GG	GG	-	GG	CC	CC	GG	-	GG	CC	GG	-	GG	GG	CC	CC	CC	-	GG	CC	-	GG	GG	GG	CC	GG	-	GG	CC	GG	CC	GG	-	GG	CC	CC
56896	Chr05	39864279	C	161	88	TT	TT	TT	TT	CC	CC	CC	-	CC	CC	-	CC	TT	TT	CC	-	CC	TT	CC	-	CC	CC	TT	TT	TT	-	CC	TT	-	CC	CC	CC	TT	CC	-	CC	TT	CC	TT	CC	-	CC	TT	TT
56944	Chr05	40157205	T	150	70	AA	AA	-	-	TT	TT	TT	-	TT	TT	-	TT	AA	-	TT	AA	TT	-	TT	-	TT	TT	AA	TT	-	-	TT	AA	-	TT	TT	TT	-	TT	-	-	AA	TT	-	TT	TT	TT	-	AA
56945	Chr05	40157288	T	158	78	GG	GG	GG	GG	TT	TT	TT	-	TT	TT	-	TT	GG	-	TT	GG	TT	-	TT	GG	TT	TT	GG	TT	GG	-	TT	GG	-	TT	TT	TT	-	TT	GG	-	GG	TT	-	TT	TT	TT	GG	GG
57014	Chr05	40349707	T	162	84	CC	-	CC	CC	TT	TT	TT	CC	TT	TT	-	TT	CC	-	TT	CC	TT	CC	TT	CC	TT	CC	CC	TT	CC	CC	TT	CC	TT	TT	TT	TT	CC	TT	CC	TT	CC	TT	CC	TT	TT	TT	CC	CC
57022	Chr05	40407323	G	182	106	AA	AA	AA	AA	GG	GG	GG	AA	GG	GG	AA	GG	AA	AA	GG	AA	GG	AA	-	AA	GG	AA	AA	GG	AA	AA	GG	AA	GG	GG	GG	GG	AA	GG	AA	GG	AA	AA	AA	GG	GA	GG	AA	AA
57023	Chr05	40407330	A	182	106	CC	CC	CC	CC	AA	AA	AA	CC	AA	AA	CC	AA	CC	CC	AA	CC	AA	CC	-	CC	AA	CC	CC	AA	CC	CC	AA	CC	AA	AA	AA	AA	CC	AA	CC	AA	CC	CC	CC	AA	AC	AA	CC	CC
57044	Chr05	40464844	G	171	69	GG	GG	GG	GG	-	TT	-	-	TT	-	GG	TT	GG	GG	-	GG	TT	GG	-	GG	TT	GG	GG	TT	GG	GG	TT	GG	TT	TT	TT	TT	GG	TT	GG	TT	GG	TT	GG	TT	TT	TT	GG	GG
57063	Chr05	40569056	T	171	99	AA	AA	AA	-	TT	TT	TT	AA	TT	TT	AA	TT	AA	AA	TT	AA	TT	AA	-	AA	TT	AA	AA	TT	AA	AA	TT	AA	TT	TT	TT	TT	-	TT	AA	TT	AA	-	AA	TT	TT	TT	AA	AA
57065	Chr05	40569080	T	168	96	AA	AA	AA	-	TT	TT	TT	AA	TT	TT	AA	TT	AA	AA	TT	AA	TT	AA	-	AA	TT	AA	AA	TT	AA	AA	TT	AA	TT	TT	TT	TT	-	TT	AA	TT	AA	-	AA	TT	TT	TT	AA	AA
57106	Chr05	40807279	C	176	95	AA	AA	AA	AA	CC	CC	CC	AA	CC	CC	-	CC	AA	-	CC	AA	CC	-	CC	AA	CC	-	AA	CC	AA	AA	CC	AA	CC	CC	CC	CC	AA	CC	AA	AA	-	AA	AA	CC	CC	CC	AA	AA
57111	Chr05	40820956	G	184	104	AA	AA	AA	AA	GG	GG	GG	AA	GG	GG	AA	GG	AA	AA	GG	AA	GG	AA	GG	AA	GG	AA	AA	GG	AA	GA	GG	AA	GG	GG	GG	GG	AA	GG	AA	AA	AA	GG	AA	GG	GA	GG	AA	AA
57128	Chr05	40916521	G	149	71	TT	-	-	TT	-	GG	GG	TT	GG	GG	-	GG	TT	TT	GG	-	GG	TT	-	-	GG	-	TT	-	TT	-	GG	TT	GG	GG	GG	GG	TT	GG	TT	-	-	TT	TT	GG	GG	GG	-	-
57129	Chr05	40920529	A	183	103	GG	GG	GG	GG	AA	AA	AA	GG	AA	AA	GG	AA	GG	GG	AA	GG	AA	GG	AA	GG	AA	GG	GG	AA	GG	GG	AA	GG	AA	AA	AA	AA	GG	AA	GG	GG	GG	GG	GG	AA	AA	AA	GG	GG
57130	Chr05	40920552	G	181	101	TT	TT	TT	TT	GG	GG	GG	TT	GG	GG	TT	GG	TT	TT	GG	TT	GG	TT	GG	TT	GG	TT	TT	GG	TT	TT	GG	TT	GG	GG	GG	GG	TT	GG	TT	TT	-	-	TT	GG	GG	GG	TT	TT
57133	Chr05	40937664	A	184	76	AA	AA	AA	AA	TT	TT	TT	AA	TT	TT	AA	TT	AA	AA	TT	AA	TT	AA	TT	AA	TT	AA	AA	TT	AA	AA	TT	TT	TT	TT	TT	TT	AA	TT	AA	AA	AA	AT	AA	TT	AA	TT	AA	AA
57134	Chr05	40937666	C	184	76	CC	CC	CC	CC	TT	TT	TT	CC	TT	TT	CC	TT	CC	CC	TT	CC	TT	CC	TT	CC	TT	CC	CC	TT	CC	CC	TT	TT	TT	TT	TT	TT	CC	TT	CC	CC	CC	CT	CC	TT	CC	TT	CC	CC
57137	Chr05	40937763	A	156	79	TT	-	TT	-	AA	AA	AA	TT	AA	AA	TT	AA	-	TT	AA	TT	AA	TT	AA	-	AA	TT	TT	-	TT	-	AA	-	AA	AA	AA	AA	-	AA	TT	TT	-	TT	TT	AA	AT	AA	-	TT
57190	Chr05	41042159	C	185	104	TT	TT	TT	TT	CC	CC	CC	TT	CC	CC	TT	CC	TT	TT	CC	TT	CC	TT	CT	TT	CC	TT	TT	CC	TT	TT	CC	TT	CC	CC	CC	CC	TT	CC	TT	TT	TT	TT	TT	CC	CC	CC	TT	TT
57246	Chr05	41257560	A	160	1	**	**	**	**	-	AA	-	**	AA	**	**	-	**	**	AA	**	AA	**	AA	TT	AA	**	**	AA	**	**	AA	**	AA	AA	AA	AA	**	AA	**	-	**	A*	**	AA	**	AA	**	**
57274	Chr05	41415752	G	177	77	GG	GG	GG	GG	CC	CC	CC	GG	CC	GG	GG	CC	GG	GG	CC	GG	CC	GG	CC	GG	CC	GG	GG	CC	GG	GG	CC	GG	CC	-	CC	CC	GG	CC	CC	GG	GG	CC	GG	CC	GG	CC	GG	CC
57286	Chr05	41536184	A	173	1	AA	AA	**	AA	**	**	**	AA	**	-	AA	-	AA	A*	**	AA	**	**	**	**	**	AA	**	**	AA	-	**	A*	**	**	**	**	AA	**	AA	AA	AA	**	AA	**	**	**	AA	**
57394	Chr05	41917300	C	159	92	TT	TT	TT	CT	-	CC	CC	TT	-	TT	TT	CC	TT	TT	CC	TT	CC	TT	CC	-	CC	TT	TT	-	TT	TT	CC	TT	CC	CC	CC	CC	TT	CC	TT	-	-	-	TT	CC	TT	CC	-	CC
57449	Chr05	42098680	G	162	86	AA	AA	AA	AA	GG	GG	-	AA	GG	-	-	GG	-	-	GG	AA	GG	AA	GG	-	GG	-	AA	GG	-	-	GG	-	GG	GG	GG	GG	AA	GG	-	-	AA	GG	AA	GG	GG	GG	-	GG
57470	Chr05	42208403	T	162	77	TT	TT	TT	TT	CC	CC	CC	TT	CC	TT	TT	CC	TT	TT	CC	TT	CC	TT	CC	TT	CC	TT	TT	CC	TT	TT	CC	TT	CC	CC	TC	TC	TT	CC	TC	TT	TT	CC	TT	CC	TT	CC	TT	TT
57512	Chr06	221487	G	167	69	GG	GT	GG	TT	TT	TT	-	TT	GG	GG	TT	TT	TT	GG	GG	TT	GG	GG	-	-	GG	GG	TT	GG	TT	TT	TT	GG	GG	GG	GG	TT	GG	GG	GG	GG	TT	GG	TT	GG	GG	GG	TT	TT
57561	Chr06	551483	G	185	82	GG	GA	GG	AA	AA	AA	GG	AA	GG	GG	AA	AA	AA	AA	GG	AA	GG	GG	GG	AA	GG	GG	AA	GG	AA	AA	AA	GG	GG	GG	GG	GG	GG	GG	GG	GG	AA	GG	AA	GG	AA	GG	AA	AA
57581	Chr06	563445	A	178	81	AA	GG	AA	GG	GG	-	AA	GG	AA	AA	-	GG	GG	GG	AA	GG	AA	AA	AA	-	AA	AA	GG	AA	GG	GG	GG	AA	AA	AA	AA	GG	AA	AA	AA	AA	GG	AA	GG	AA	AA	AA	GG	GG
57700	Chr06	958900	T	182	80	TT	TG	-	TT	GG	GG	TT	GG	TT	TT	GG	GG	GG	GG	TT	GG	TT	TT	TT	GG	TT	TT	TT	TT	GG	GG	GG	TT	TT	TT	TT	GG	TT	TT	TT	-	GG	GG	GG	TT	GG	TT	GG	TT
57719	Chr06	1032247	A	177	100	GG	AG	GG	GG	AA	AA	GG	AA	GG	GG	AA	AA	AA	AA	GG	AA	GG	GG	GG	AA	GG	GG	AA	GG	AA	AA	AA	GG	GG	GG	GG	AA	GG	GG	GG	-	AA	-	AA	GG	AA	GG	AA	GG
57721	Chr06	1072618	A	151	65	GG	-	GG	-	AA	AA	GG	AA	-	-	AA	AA	AA	AA	-	AA	-	-	-	AA	GG	-	AA	-	AA	AA	AA	GG	GG	-	-	AA	GG	GG	-	-	AA	AA	AA	-	AA	-	AA	GG
57806	Chr06	1340406	C	181	97	TT	CC	TT	CC	-	CC	TT	CC	TT	TT	CC	CC	CC	CC	TT	CC	TT	TT	TT	CC	TT	-	CC	TT	CC	CC	CC	CC	TT	TT	TT	CC	CC	TT	TT	CC	CC	CC	CC	TT	CC	TT	CC	CC
57816	Chr06	1383236	T	180	102	CC	TT	CC	TT	TT	TT	CC	TT	CC	CC	TT	TT	TT	TT	CC	TT	CC	CC	CC	TT	CC	CC	CC	CC	TT	TT	TT	TT	CC	CC	CC	TT	-	CC	CC	TT	TT	TT	TT	CC	TT	CC	TT	CC
57836	Chr06	1472367	A	171	84	TT	AT	TT	AA	AA	AA	-	-	TT	TT	AA	AA	AA	AA	TT	AA	TT	TT	-	AA	-	TT	AA	TT	AA	AA	AA	AA	-	TT	TT	AA	AA	TT	TT	AA	AA	AA	AA	-	AA	TT	AA	AA
57888	Chr06	1740679	C	184	83	CC	TT	CC	TT	TT	TT	CC	TT	CC	CC	TT	TT	TT	TT	CC	TT	CC	CC	CC	TT	CC	CC	CC	CC	TT	TT	TT	TT	CC	CC	CC	TT	TT	CC	CC	TT	-	TT	TT	TT	TT	CC	TT	CC
57938	Chr06	2072832	G	178	80	GG	AA	GG	-	AA	AA	GG	-	GG	GG	AA	AA	AA	AA	GG	AA	GG	GG	GG	AA	GG	GG	AA	AA	AA	AA	AA	AA	GG	GG	GG	AA	AA	GG	-	AA	AA	AA	AA	GG	GG	GG	AA	GG
57972	Chr06	2287612	A	184	87	AA	AA	AA	TT	TT	TT	AA	TT	AA	AA	TT	TT	TT	TT	AA	TT	AA	AA	AA	TT	AA	AA	TT	TT	TT	TT	TT	TT	AA	AA	AA	TT	TT	AA	AA	TT	TT	TT	TT	AA	AT	AA	TT	TT
57996	Chr06	2444827	A	149	67	AA	AA	AA	-	-	GG	-	-	-	AA	-	GG	GG	GG	AA	GG	-	AA	-	GG	AA	AA	GG	GG	GG	GG	GG	GG	AA	AA	AA	GG	GG	AA	AA	GG	GG	-	GG	-	AA	-	GG	GG
58014	Chr06	2535748	A	179	84	AA	AC	AA	CC	CC	CC	AA	CC	AA	AA	CC	CC	CC	CC	AA	CC	AA	AA	AA	CC	AA	AA	-	CC	CC	CC	CC	CC	AA	AA	AA	CC	CC	AA	AA	CC	CC	CC	AA	AA	CC	AA	CC	CC
58028	Chr06	2564232	G	185	89	GG	GC	GG	CC	CC	CC	GG	CC	GG	GG	CC	CC	CC	CC	GG	CC	GG	GG	GG	CC	GG	GG	CC	CC	CC	CC	CC	CC	GG	GG	GG	CC	CC	GG	GG	CC	CC	CC	CC	GG	CC	GG	CC	CC
58034	Chr06	2590103	G	166	66	GG	GG	GG	AA	AA	AA	GG	AA	GG	GG	-	AA	AA	AA	GG	AA	GG	GG	-	AA	GG	GG	AA	-	AA	AA	AA	AA	GG	GG	GG	AA	AA	GG	GG	-	AA	-	-	GG	GG	GG	AA	AA
58035	Chr06	2590108	C	164	65	CC	CC	CC	GG	GG	GG	CC	GG	CC	CC	-	GG	GG	GG	CC	GG	CC	CC	-	GG	CC	CC	GG	-	GG	GG	GG	GG	CC	CC	CC	GG	-	CC	CC	-	GG	-	-	CC	CC	CC	GG	GG
58124	Chr06	3042605	G	166	66	GG	TT	GG	TT	TT	-	GG	GG	GG	GG	-	TT	TT	TT	GG	TT	GG	GG	GG	TT	GG	GG	GG	TT	-	TT	TT	TT	GG	GG	GG	-	TT	GG	GG	-	TT	-	-	GG	-	GG	TT	GG
58126	Chr06	3042933	G	183	87	GG	AA	GG	AA	AA	AA	GG	GG	GG	GG	AA	GA	AA	AA	GG	AA	GG	GG	GG	AA	GG	GG	GG	AA	AA	AA	AA	AA	GG	GG	GA	AA	AA	GG	GG	AA	AA	AA	AA	GG	GA	GG	AA	GG
58127	Chr06	3042940	G	183	86	GG	AA	GG	AA	AA	AA	GG	GG	GG	GG	AA	GA	AA	AA	GG	AA	GG	GG	GG	AA	GG	GG	GG	AA	AA	AA	AA	AA	GG	GG	GA	AA	AA	GG	GG	AA	AA	AA	AA	GG	GA	GG	AA	GG
58152	Chr06	3145997	C	166	66	CC	TT	CC	TT	TT	TT	CC	CC	CC	CC	TT	TT	TT	TT	CC	TT	CC	CC	TT	-	CC	CC	CC	TT	-	TT	TT	-	CC	CC	CC	TT	-	CC	CC	-	TT	TT	TT	CC	-	CC	-	CC
58154	Chr06	3151586	A	180	93	CC	AA	CC	AA	AA	AA	CC	CC	CC	CC	AA	AA	AA	AA	CC	AA	CC	CC	CC	AA	CC	CC	AA	AA	AA	AA	AA	AA	CC	CC	CC	AA	AA	CC	CC	AA	AA	AA	AA	CC	AA	CC	AA	AA
58179	Chr06	3247000	C	185	81	CC	TT	CC	TT	TT	TT	CC	CC	CC	CC	TT	TT	TT	TT	CC	TT	CC	CC	CC	TT	CC	CC	CC	TT	TT	TT	TT	TT	CC	CC	CC	TT	TT	CC	CC	TT	TT	TT	TT	CC	CT	CC	TT	CC
58250	Chr06	3488983	C	169	87	TT	-	-	CC	CC	CC	-	-	TT	TT	-	CC	CC	CC	TT	CC	TT	TT	TT	CC	TT	TT	CC	CC	CC	CC	CC	CC	TT	TT	TT	CC	CC	TT	TT	CC	-	CC	CC	TT	CC	TT	CC	-
58264	Chr06	3526701	A	182	86	AA	GG	AA	GG	GG	GG	AA	AA	AA	GG	GG	GG	GG	GG	AA	GG	AA	AA	AA	-	AA	AA	AA	GG	GG	GG	GG	GG	AA	AA	AA	GG	GG	AA	AA	GG	GG	GG	GG	AA	GG	AA	GG	GG
58333	Chr06	3926786	A	182	84	AA	GG	AA	GG	GG	GG	AA	AA	-	AA	GG	GG	AA	GG	AA	GG	AA	AA	-	GG	AA	AA	AA	GG	GG	GG	GG	GG	AA	AA	AA	GG	GG	AA	AA	GG	GG	AA	GG	AA	AG	AA	GG	GG
58404	Chr06	4364374	T	173	76	TT	GG	TT	GG	GG	GG	-	TT	TT	-	GG	GG	TT	GG	TT	GG	TT	TT	TT	GG	TT	TT	-	GG	GG	GG	GG	GG	TT	TT	TT	GG	GG	TT	TT	GG	GG	TT	GG	TT	GG	TT	GG	TT
58438	Chr06	4567813	A	179	82	AA	TT	AA	-	TT	TT	AA	AA	AA	AA	TT	TT	AA	TT	AA	TT	AA	AA	AA	TT	AA	AA	AA	TT	TT	TT	TT	TT	AA	AA	AA	TT	TT	AA	AA	TT	TT	AA	TT	AA	TT	AA	TT	AT
58447	Chr06	4630183	G	182	81	GG	TT	GG	TT	TT	TT	GG	GG	GG	GG	TT	TT	GG	TT	GG	TT	GG	GG	GG	TT	GG	GG	GG	TT	TT	TT	TT	TT	GG	GG	GG	TT	TT	GG	GG	TT	TT	GG	TT	GG	TT	GG	TT	GG
58528	Chr06	5021126	G	177	76	GG	AA	GG	AA	AA	AA	GG	GG	GG	GG	AA	AA	GG	-	GG	GG	GG	AA	GG	AA	GG	GG	GG	GG	AA	AA	AA	AA	GA	GG	GG	AA	AA	GG	GG	AA	AA	GG	AA	GG	GG	GG	AA	AA
58535	Chr06	5045172	T	171	68	TT	CC	-	CC	CC	CC	-	TT	TT	TT	CC	CC	TT	CC	TT	TT	TT	-	TT	CC	TT	TT	TT	TT	CC	-	CC	-	TT	TT	TT	CC	CC	TT	TT	TC	CC	TT	CC	TT	-	TT	CC	TT
58542	Chr06	5066664	A	148	63	AA	GG	AA	GG	GG	GG	-	AA	AA	-	-	GG	AA	-	AA	AA	-	GG	AA	GG	-	AA	AA	AA	GG	GG	GG	GG	AA	AA	-	GG	-	AA	-	GG	-	-	GG	AA	AA	AA	-	AA
58645	Chr06	5808997	A	151	64	TT	AA	-	AA	AA	AA	-	-	-	TT	AA	AA	TT	AA	TT	TT	-	AA	-	AA	-	-	AA	-	AA	-	AA	AA	-	-	TT	AA	AA	TT	-	AA	AA	-	AA	-	AA	-	AA	AA
58677	Chr06	5951654	A	161	65	AA	GG	AA	GG	-	GG	AA	AA	AA	AA	GG	GG	AA	GG	AA	AA	AA	-	AA	GG	AA	AA	GG	AA	-	AA	GG	-	AA	AA	AA	-	GG	AA	AA	-	GG	AA	GG	AA	AA	AA	-	AA
58679	Chr06	5951736	A	164	68	AA	GG	AA	GG	-	GG	AA	AA	AA	AA	GG	GG	AA	GG	AA	AA	AA	GG	AA	GG	AA	AA	GG	AA	-	AA	GG	GG	AA	AA	AA	-	GG	AA	AA	-	GG	AA	GG	AA	AA	AA	-	AA
58682	Chr06	5956193	C	182	97	CC	TT	CC	TT	TT	TT	-	CC	CC	CC	TT	TT	CC	TT	CC	CC	CC	TT	-	TT	CC	CC	TT	CC	TT	CC	TT	TT	CC	CC	CC	TT	TT	CC	CC	TT	TT	CC	TT	CC	CT	CC	TT	CC
58695	Chr06	6009861	G	156	61	GG	AA	GG	AA	-	AA	-	GG	GG	GG	AA	AA	GG	AA	GG	GG	GG	-	GG	AA	GG	GG	-	GG	AA	GG	AA	AA	GG	GG	GG	-	-	GG	GG	-	-	GG	AA	GG	GG	GG	-	GG
58700	Chr06	6036888	A	182	87	AA	GG	AA	GG	GG	GG	-	AA	AA	AA	GG	GG	AA	GG	AA	AA	AA	GG	AA	GG	AA	AA	GG	AA	GG	AA	GG	GG	AA	AA	AA	GG	GG	AA	AA	GG	GG	AA	GG	AA	GG	AA	GG	AA
58704	Chr06	6069030	A	180	87	AA	TT	AA	TT	TT	TT	AA	AA	AA	AA	TT	TT	AA	TT	AA	AA	AA	TT	AA	TT	AA	AA	TT	AA	TT	AA	TT	TT	AA	AA	AA	TT	TT	AA	AA	TT	TT	AA	TT	AA	AA	AA	TT	AA
58705	Chr06	6069381	G	151	59	GG	-	GG	-	AA	AA	GG	-	GG	GG	-	AA	GG	-	GG	GG	GG	AA	GG	AA	GG	GG	AA	GG	AA	GG	-	-	GG	GG	GG	AA	AA	GG	GG	AA	-	GG	-	GG	AA	GG	-	GG
58729	Chr06	6281531	A	182	94	TT	AA	TT	AA	AA	AA	TT	TT	TT	TT	AA	AA	TT	AA	TT	TT	TT	AA	TT	AA	TT	TT	AA	TT	TT	TT	AA	AA	TT	TT	TT	AA	AA	TT	TT	AA	AA	TT	TT	TT	TT	TT	AA	-
58757	Chr06	6532528	T	181	91	CC	TT	CC	TT	TT	TT	CC	-	CC	CC	TT	TT	CC	TT	CC	CC	CC	TT	CC	TT	CC	CC	TT	CC	CC	CC	TT	TT	CC	CC	CC	TT	TT	CC	CC	TT	CC	CC	CC	CC	TT	CC	TT	-
58799	Chr06	6854547	T	165	79	TT	-	TT	-	-	CC	TT	TT	-	TT	CC	CC	TT	CC	TT	TT	TT	CC	-	CC	TT	-	CC	TT	TT	TT	CC	CC	TT	TT	TT	CC	CC	TT	TT	-	TT	-	TT	TT	TT	TT	CC	TT
58823	Chr06	6947320	T	154	105	TC	**	-	CC	-	CC	-	**	-	CC	-	-	CC	-	**	CC	CC	TC	**	-	TC	**	TC	TC	**	-	**	TC	CC	CC	**	**	CC	CC	CC	**	-	TC	**	**	CC	**	**	-
58839	Chr06	6990592	C	165	71	CC	TT	-	TT	TT	-	-	CC	CC	CC	-	TT	CC	TT	CC	CC	CC	TT	CC	-	CC	CC	TT	CC	CC	CC	-	-	CC	CC	CC	TT	-	CC	CC	TT	CC	CC	CC	-	CC	CC	-	CC
58846	Chr06	7022713	G	162	80	AA	GG	AA	GG	GG	GG	AA	-	AA	AA	GG	GG	AA	GG	AA	AA	AA	GG	AA	GG	AA	AA	GG	AA	AA	AA	GG	GG	AA	AA	AA	GG	GG	AA	AA	GG	AA	AA	AA	AA	AA	AA	GG	GG
58847	Chr06	7022732	C	160	80	TT	CC	TT	CC	CC	CC	TT	-	TT	TT	CC	CC	TT	CC	TT	TT	TT	CC	TT	CC	TT	TT	CC	TT	TT	TT	CC	CC	TT	TT	TT	CC	CC	TT	TT	CC	TT	TT	TT	TT	TT	TT	CC	CC
58849	Chr06	7025567	T	183	88	CC	TT	CC	TT	TT	TT	-	CC	CC	CC	TT	TT	CC	TT	TT	CC	CC	TT	CC	TT	CC	-	TT	CC	CC	CC	TT	TT	CC	CC	CC	TT	TT	CC	CC	TT	CC	CC	CC	CC	CC	CC	TT	TT
58901	Chr06	7529058	G	182	89	AA	GG	AA	GG	GG	GG	AA	AA	AA	-	GG	GG	AA	GG	AA	AA	AA	GG	AA	GG	GG	-	GG	AA	GG	AA	GG	GG	AA	AA	AA	GG	GG	GG	AA	GG	AA	AA	AA	AA	AA	AA	GG	GG
58906	Chr06	7537508	A	180	89	CC	AA	CC	AA	-	AA	CC	CC	CC	CC	AA	AA	CC	AA	-	CC	CC	AA	CC	AA	AA	CC	AA	CC	AA	CC	AA	AA	CC	CC	CC	AA	AA	AA	CC	AA	CC	CC	CC	CC	CC	CC	AA	AA
58933	Chr06	7738183	T	149	62	TT	-	TT	-	-	CC	TT	TT	TT	TT	CC	CC	TT	TT	TT	-	TT	CC	-	CC	CC	TT	CC	TT	-	-	CC	CC	TT	TT	TT	CC	CC	CC	TT	CC	TT	TT	TT	TT	TT	TT	CC	TT
59031	Chr06	8044241	C	166	82	TT	-	-	CC	CC	CC	TT	-	TT	TT	CC	CC	TT	-	TT	TT	TT	CC	TT	TT	CC	TT	CC	TT	CC	CC	CC	CC	TT	-	TT	CC	CC	CC	TT	CC	-	TT	TT	TT	CT	TT	CC	TT
59041	Chr06	8061062	T	170	78	CC	TT	CC	TT	TT	TT	-	CC	CC	-	TT	TT	CC	CC	TT	CC	CC	TT	-	CC	TT	CC	TT	-	TT	TT	TT	TT	CC	-	CC	TT	TT	TT	CC	TT	CC	CC	CC	CC	CC	CC	TT	TT
59112	Chr06	9247097	T	161	75	CC	TT	-	-	-	TT	-	-	-	-	TT	TT	TT	CC	TT	CC	TT	TT	-	CC	TT	TT	CC	CC	TT	TT	CC	TT	TT	CC	TT	TT	TT	TT	-	TT	CC	-	TT	CC	TC	CC	CC	TT
59165	Chr06	9610126	T	180	85	TT	AA	TT	TT	AA	AA	TT	TT	TT	TT	AA	AA	AA	TT	AA	TT	AA	AA	TT	TT	AA	-	TT	TT	AA	AA	TT	AA	AA	TT	AA	AA	AA	AA	TT	AA	TT	TT	AA	TT	AA	TT	TT	TT
59187	Chr06	9711566	T	169	74	TT	CC	TT	TT	CC	-	TT	TT	TT	TT	-	CC	CC	TT	CC	TT	CC	CC	TT	TT	CC	CC	TT	TT	CC	CC	TT	CC	CC	TT	CC	-	CC	CC	TT	CC	TT	TT	CC	TT	-	TT	TT	TT
59188	Chr06	9711580	C	170	72	CC	GG	CC	CC	GG	-	CC	CC	CC	CC	-	GG	GG	CC	GG	CC	GG	GG	CC	CC	GG	GG	CC	CC	GG	GG	CC	GG	GG	CC	GG	-	GG	GG	CC	GG	CC	CC	GG	CC	-	CC	CC	CC
59201	Chr06	9808781	G	185	95	TT	GG	TT	TT	GG	GG	TT	TT	TT	TT	GG	GG	GG	TT	GG	TT	GG	GG	TT	TT	GG	GG	TT	TT	GG	GG	TT	GG	GG	TT	GG	GG	GG	GG	TT	GG	TT	TT	GG	TT	TT	TT	TT	GG
59202	Chr06	9808782	C	185	86	CC	GG	CC	CC	GG	GG	CC	CC	CC	CC	GG	GG	GG	CC	GG	CC	GG	GG	CC	CC	GG	GG	CC	CC	GG	GG	CC	GG	GG	CC	GG	GG	GG	GG	CC	GG	CC	CC	GG	CC	CC	CC	CC	CC
59241	Chr06	10090308	T	185	94	TT	CC	TT	TT	TC	CC	TT	TT	TT	TT	CC	CC	CC	TC	CC	TT	CC	CC	TC	TT	CC	CC	TT	TT	CC	CC	CC	CC	CC	CC	CC	CC	CC	CC	TT	CC	TT	TT	CC	TT	CC	TT	TT	TT
59262	Chr06	10157594	C	169	78	CC	TT	CC	-	-	TT	CC	CC	-	CC	-	TT	TT	CC	-	CC	TT	TT	-	CC	TT	TT	CC	CC	TT	TT	TT	TT	TT	CC	TT	TT	TT	TT	CC	TT	CC	CC	TT	CC	CC	CC	CC	CC
59263	Chr06	10157615	G	169	78	GG	AA	GG	-	-	AA	GG	GG	-	GG	-	AA	AA	GG	-	GG	AA	AA	-	GG	AA	AA	GG	GG	AA	AA	AA	AA	AA	GG	AA	AA	AA	AA	GG	AA	GG	GG	AA	GG	GG	GG	GG	GG
59284	Chr06	10247262	A	184	89	AA	TT	AA	AA	TT	TT	AA	AA	AA	AA	TT	TT	TT	AA	TT	AA	TT	TT	AA	AA	TT	TT	AA	AA	TT	TT	TT	TT	TT	TT	TT	TT	TT	TT	AA	TT	AA	AA	TT	AA	TT	AA	AA	AA
59303	Chr06	10385145	A	159	83	TT	-	TT	TT	AA	AA	-	TT	TT	TT	AA	AA	AA	TT	AA	TT	AA	AA	TT	TT	-	AA	TT	TT	AA	AA	AA	AA	TT	-	AA	AA	-	AA	-	-	TT	TT	-	TT	-	TT	TT	-
59320	Chr06	10565237	A	177	78	AA	GG	AA	AA	GG	GG	AA	AA	AA	AA	GG	GG	GG	AA	GG	AA	GG	AA	AA	AA	-	-	AA	AA	GG	GG	GG	GG	-	GG	GG	-	GG	GG	AA	-	AA	AA	GG	AA	AG	AA	AA	AA
59337	Chr06	10634331	T	173	78	TT	-	TT	TT	CC	CC	TT	TT	TT	TT	CC	CC	CC	TT	CC	TT	CC	CC	-	TT	CC	CC	TT	TT	-	-	CC	CC	-	CC	CC	CC	CC	CC	TT	CC	TT	TT	CC	TC	TT	TT	TT	TT
59373	Chr06	10869479	G	184	90	TT	GG	TT	TT	GG	GG	-	TT	TT	TT	GG	GG	GG	TT	GG	TT	GG	GG	TT	TT	GG	GG	GG	TT	GG	GG	GG	GG	GG	GG	GG	GG	GG	GG	TT	GG	TT	TT	GG	TT	GG	TT	TT	GG
59381	Chr06	10900960	A	162	65	GG	AA	-	AA	AA	AA	-	-	-	-	AA	AA	AA	GG	AA	GG	AA	AA	GG	GG	AA	AA	AA	-	AA	AA	AA	AA	AA	AA	AA	AA	AA	AA	-	AA	GG	-	AA	-	GG	-	GG	AA
59397	Chr06	10908068	T	182	90	AA	TT	AA	-	TT	TT	AA	AA	AA	-	TT	TT	TT	AA	TT	AA	TT	TT	AA	AA	TT	-	TT	AA	TT	TT	TT	TT	TT	TT	TT	AA	TT	TT	AA	TT	AA	AA	TT	AA	TA	AA	AA	TT
59429	Chr06	11037867	C	174	86	AA	CC	AA	AA	CC	CC	AA	AA	AA	AA	CC	CC	CC	AA	CC	AA	CC	CC	AA	AA	CC	CC	AA	AA	CC	AA	CC	CC	CC	CC	CC	CC	CC	CA	AA	CC	AA	AA	CC	AA	CC	AA	AA	CC
59449	Chr06	11182996	C	161	77	CC	AA	-	-	AA	AA	CC	-	CC	-	AA	AA	AA	CC	-	CC	AA	-	-	CC	AA	AA	CC	CC	AA	CC	AA	AA	-	AA	AA	AA	-	CA	CC	-	CC	-	AA	CC	AA	CC	CC	CC
59482	Chr06	11376546	C	177	88	CC	CC	CC	CC	TT	TT	CC	CC	CC	CC	TT	TT	TT	CC	TT	CC	TT	TT	-	CC	TT	TT	CC	CC	TT	CC	TT	TT	TT	-	TT	TT	TT	CT	CC	TT	CC	-	TT	CC	CC	CC	CC	CC
59565	Chr06	11567651	T	163	72	TT	CC	TT	TT	CC	CC	TT	TT	TT	TT	-	CC	-	TT	-	TT	CC	CC	-	-	CC	-	TT	TT	CC	TT	CC	-	CC	-	CC	CC	-	TT	TT	CC	TT	TT	CC	TT	CC	TT	TT	CC
59566	Chr06	11567764	G	181	93	GG	AA	GG	GG	AA	AA	GG	GG	GG	GG	AA	AA	AA	GG	AA	GG	AA	AA	GG	GG	AA	AA	GG	GG	AA	GG	AA	AA	AA	AA	AA	AA	AA	GA	GG	AA	GG	GG	AA	GG	AA	GG	GG	AA
59581	Chr06	11647731	A	183	92	AA	CC	AA	AA	CC	CC	AA	AA	AA	AA	CC	CC	CC	AA	CC	AA	CC	CC	AA	AA	CC	CC	AA	AA	CC	AA	CC	CC	CC	CC	CC	CC	CC	AC	CC	CC	AA	AA	CC	AA	AC	AA	AA	AA
59597	Chr06	11740628	G	174	87	GG	CC	GG	GG	CC	CC	GG	GG	GG	GG	CC	CC	CC	GG	CC	GG	CC	CC	GG	GG	CC	CC	GG	GG	CC	GG	CC	CC	CC	CC	CC	CC	CC	GG	CC	CC	GG	GC	CC	GG	GG	GG	GG	GG
59599	Chr06	11744296	G	185	97	GG	AA	GG	GG	AA	AA	AA	GG	GG	GG	AA	AA	AA	GG	AA	GG	AA	AA	GG	GG	AA	AA	GG	GG	AA	GG	GG	AA	AA	AA	AA	AA	AA	GA	AA	AA	GG	GG	AA	GG	GG	GG	GG	AA
59624	Chr06	11899508	G	183	93	GG	AA	GG	GG	AA	AA	GG	GG	GG	GA	AA	AA	AA	GG	-	GG	AA	AA	GG	GG	AA	-	GG	GG	AA	GG	AA	AA	AA	AA	AA	AA	AA	GG	AA	AA	GG	GG	AA	GG	GG	GG	GG	GG
59640	Chr06	11963513	C	185	97	CC	TT	CC	CC	TT	TT	CC	CC	CC	CC	TT	TT	TT	CC	TT	CC	TT	TT	CC	CC	TT	TT	CC	CC	TT	CC	TT	TT	TT	TT	TT	TT	TT	TT	TT	TT	CC	CC	TT	CC	CC	CC	CC	TT
59685	Chr06	12160214	C	159	64	TT	CC	-	TT	-	CC	-	-	-	TT	-	CC	CC	TT	CC	TT	-	CC	-	TT	CC	CC	CC	TT	CC	TT	CC	CC	CC	CC	CC	CC	CC	CC	CC	CC	-	TT	CC	-	TT	-	-	CC
59702	Chr06	12240261	G	184	91	GG	AA	GG	GG	AA	AA	GG	GG	GG	GG	AA	AA	AA	GG	AA	GG	AA	AA	GG	GG	AA	AA	GG	GG	AA	GG	AA	AA	AA	AA	AA	AA	AA	AA	AA	AA	GG	GG	AA	GG	GG	GG	GG	GG
59709	Chr06	12265481	G	179	93	GG	AA	GG	GG	AA	AA	GG	GG	GG	GG	AA	AA	AA	GG	AA	GG	AA	AA	-	GG	AA	AA	GG	GG	AA	GG	AA	AA	AA	GA	AA	AA	AA	AA	AA	AA	GG	AA	AA	GG	GG	GG	GG	GG
59748	Chr06	12386914	C	183	91	CC	AA	CA	CC	AA	AA	CC	CC	CC	CC	CC	AA	-	CC	AA	CC	AA	AA	CC	CC	AA	AA	CC	CC	AA	CC	AA	AA	AA	AA	AA	AA	AA	AA	AA	AA	CC	AA	AA	CC	CC	CC	CC	CC
59782	Chr06	12465834	T	184	96	TT	CC	TT	TT	CC	CC	-	TT	TT	TT	TT	CC	CC	TT	CC	TT	CC	CC	TT	TT	CC	CC	CC	TT	CC	TT	CC	CC	CC	CC	CC	CC	CC	CC	CC	CC	TT	CC	CC	TT	TT	TT	TT	CC
59792	Chr06	12495486	G	184	94	GG	AA	GG	GG	AA	AA	GG	GG	GG	GG	GG	AA	AA	GG	AA	GG	AA	AA	AA	-	AA	AA	GG	GG	AA	GG	AA	AA	GG	AA	AA	AA	AA	AA	AA	AA	GG	AA	AA	GG	GG	GG	GG	GG
59793	Chr06	12495488	A	184	94	AA	CC	AA	AA	CC	CC	AA	AA	AA	AA	AA	CC	CC	AA	CC	AA	CC	CC	CC	-	CC	CC	AA	AA	CC	AA	CC	CC	AA	CC	CC	CC	CC	CC	CC	CC	AA	CC	CC	AA	AA	AA	AA	AA
59797	Chr06	12501003	A	177	90	AA	TT	AA	AA	TT	TT	-	AA	AA	AA	-	TT	TT	AA	TT	AA	TT	TT	AA	AA	TT	TT	AA	AA	TT	AA	TT	TT	TT	TT	TT	TT	TT	TT	TT	TT	AA	TT	TT	-	AA	AA	AA	AA
59814	Chr06	12624868	T	175	84	TT	CC	TT	-	CC	-	-	TT	TT	TT	TT	CC	CC	TT	CC	TT	CC	CC	TT	TT	CC	CC	TT	TT	CC	TT	CC	CC	CC	CC	CC	CC	CC	-	CC	CC	TT	-	CC	TT	TT	TT	TT	CC
59819	Chr06	12647349	C	182	88	CC	TT	CC	CC	TT	TT	-	CC	CC	CC	CC	TT	TT	CC	TT	CC	TT	TT	CC	CC	TT	TT	CC	CC	TT	CC	TT	TT	TT	TT	TT	TT	TT	TT	TT	TT	CC	TT	TT	CC	CC	CC	CC	CC
59898	Chr06	12792126	T	171	87	TT	CC	TT	-	-	CC	-	TT	-	TT	-	CC	CC	TT	CC	TT	CC	CC	TT	TT	CC	CC	TT	TT	CC	TT	CC	CC	CC	CC	CC	CC	-	CC	CC	CC	TT	-	CC	TT	TT	TT	TT	-
59918	Chr06	12840628	G	184	94	GG	AA	GG	GG	AA	AA	AA	GG	GG	GG	GG	AA	AA	GG	AA	GG	AA	AA	GG	GG	AA	AA	GG	GG	AA	GG	AA	AA	AA	AA	AA	GA	AA	AA	AA	AA	GG	AA	AA	GG	GG	GG	GG	AA
59930	Chr06	12847437	T	157	66	CC	TT	CC	-	TT	TT	TT	CC	-	-	-	TT	TT	-	TT	CC	-	TT	-	-	TT	TT	-	CC	TT	CC	TT	TT	TT	TT	TT	TT	TT	TT	TT	TT	CC	TT	TT	-	CC	CC	-	CC
59931	Chr06	12847997	A	175	84	GG	AA	-	GG	AA	AA	-	GG	GG	-	GG	AA	AA	GG	AA	GG	AA	AA	-	GG	AA	AA	GG	AA	AA	GG	AA	AA	AA	AA	AA	AA	AA	AA	AA	AA	GG	-	AA	GG	GG	GG	GG	GG
60015	Chr06	13126102	A	151	62	AA	-	AA	AA	-	-	-	-	AA	AA	AA	GG	GG	AA	-	AA	-	GG	AA	AA	GG	-	AA	AA	-	AA	-	GG	-	GG	GG	GG	AA	GG	GG	-	AA	-	GG	AA	AA	AA	AA	GG
60016	Chr06	13143322	C	157	67	CC	AA	CC	CC	AA	AA	-	CC	CC	CC	-	AA	AA	CC	AA	CC	-	AA	CC	CC	-	-	CC	CC	AA	CC	AA	-	AA	-	AA	AA	CC	AA	-	-	CC	-	-	-	CC	CC	CC	-
60022	Chr06	13212476	C	182	92	CC	TT	-	CC	TT	TT	TT	CC	CC	CC	CC	TT	TT	CC	TT	CC	TT	TT	CC	CC	TT	TT	CC	CC	TT	CC	TT	TT	TT	TT	TT	TT	CC	TT	TT	TT	CC	TT	TT	CC	CC	CC	CC	CC
60027	Chr06	13286106	T	178	90	TT	CC	TT	TT	CC	CC	CC	TT	TT	TT	TT	CC	CC	TT	CC	TT	CC	CC	TT	TT	TT	CC	-	TT	CC	TT	CC	CC	CC	CC	CC	CC	TT	CC	CC	CC	TT	CC	CC	TT	TT	TT	TT	TT
60028	Chr06	13286128	T	178	89	TT	AA	TT	TT	AA	AA	AA	TT	TT	TT	TT	AA	AA	TT	AA	TT	AA	AA	TT	TT	TT	AA	-	TT	AA	TT	AA	AA	AA	AA	AA	AA	TT	AA	AA	AA	TT	AA	AA	TT	TT	TT	TT	TT
60080	Chr06	13419592	A	153	71	AA	TT	AA	AA	AA	AA	TT	AA	AA	AA	AA	TT	TT	AA	TT	AA	TT	TT	AA	AA	AA	TT	TT	AA	TT	AA	TT	TT	AA	TT	TT	TT	AA	TT	TT	TT	AA	TT	AA	AA	AA	AA	AA	TT
60081	Chr06	13419607	C	155	73	CC	AA	CC	CC	CC	CC	AA	CC	CC	CC	CC	AA	AA	CC	AA	CC	AA	AA	CC	CC	CC	AA	AA	CC	AA	CC	AA	AA	CC	AA	AA	AA	CC	AA	AA	AA	CC	AA	CC	CC	CC	CC	CC	AA
60082	Chr06	13419638	C	155	73	CC	AA	CC	CC	CC	CC	AA	CC	CC	CC	CC	AA	AA	CC	AA	CC	AA	AA	CC	CC	CC	AA	AA	CC	AA	CC	AA	AA	CC	AA	AA	AA	CC	AA	AA	AA	CC	AA	CC	CC	CC	CC	CC	AA
60111	Chr06	13496490	C	178	82	CC	TT	CC	CC	CC	CC	TT	CC	CC	CC	CC	TT	TT	CC	TT	CC	TT	TT	CC	CC	CC	TT	TT	CC	TT	CC	TT	TT	CC	TT	TT	TT	CC	TT	TT	TT	CC	TT	CC	CC	CC	CC	CC	-
60112	Chr06	13496502	T	178	82	TT	CC	TT	TT	TT	TT	CC	TT	TT	TT	TT	CC	CC	TT	CC	TT	CC	CC	TT	TT	TT	CC	CC	TT	CC	TT	CC	CC	TT	CC	CC	CC	TT	CC	CC	CC	TT	CC	TT	TT	TT	TT	TT	-
60166	Chr06	13756076	C	173	83	CC	TT	CC	CC	-	CC	-	CC	TT	CC	-	TT	TT	CC	TT	CC	TT	TT	CC	CC	CC	TT	CC	CC	TT	CC	TT	TT	CC	TT	TT	TT	CC	TT	TT	TT	CC	-	CC	CC	CC	-	CC	CC
60197	Chr06	13948570	T	166	77	TT	AA	TT	TT	-	TT	-	TT	AA	TT	TT	AA	AA	TT	AA	TT	AA	AA	-	TT	TT	AA	TT	TT	AA	TT	AA	AA	TT	TT	AA	AA	TT	AA	AA	AA	TT	TT	TT	-	TT	TT	-	-
60236	Chr06	14144832	A	152	59	AA	-	AA	-	-	AA	-	-	-	AA	-	CC	-	AA	-	AA	CC	CC	AA	-	AA	-	AA	AA	-	AA	CC	CC	AA	AA	CC	CC	AA	CC	-	AC	AA	-	AA	AA	AA	AA	AA	AA
60296	Chr06	14321604	G	178	97	AA	GG	-	-	AA	AA	GG	-	GG	-	AA	GG	GG	AA	AA	AA	GG	GA	-	AA	GG	GG	AA	AA	GG	AA	GG	GG	AA	AA	GG	GA	AA	GG	GG	GG	AA	AA	AA	AA	AA	AA	AA	GG
60345	Chr06	14514916	A	185	78	AA	CC	AA	AA	AA	AA	CC	CC	AA	AA	AA	CC	CC	AA	CC	AA	CC	CC	AA	AA	CC	CC	AA	AA	CC	AA	CC	CC	AA	AA	CC	CC	AA	CC	CC	CC	AA	AC	AA	AA	AA	AA	AA	AA
60349	Chr06	14518098	T	185	76	TT	CC	TT	TT	TT	TT	CC	CC	TT	TT	TT	CC	CC	TT	TT	TT	CC	CC	TT	TT	CC	CC	TT	TT	CC	TT	CC	CC	TT	TT	CC	CC	TT	CC	CC	TT	TT	TT	TT	TT	TT	TT	TT	CC
60356	Chr06	14532817	T	184	77	TT	CC	TT	TT	TT	TT	CC	CC	TT	TT	TT	CC	CC	TT	CC	TT	CC	CC	TT	TT	CC	CC	TT	TT	CC	TT	TC	CC	TT	TT	CC	CC	TT	CC	CC	CC	TT	TC	TT	TT	TT	TT	TT	TT
60421	Chr06	14679331	G	183	104	CC	GG	CC	CC	CC	CC	GG	GG	-	CC	CC	GG	GG	CC	GG	CC	GG	GG	GC	CC	GG	GG	GC	CC	GG	CC	GG	GG	CC	CC	GG	GC	CC	GG	GG	GG	CC	CC	CC	CC	CC	CC	CC	-
60429	Chr06	14712219	G	175	71	GG	AA	GG	GG	GG	GG	-	-	GG	GG	GG	AA	AA	GG	AA	GG	AA	AA	GG	GG	AA	AA	GG	GG	AA	GG	AA	AA	GG	GG	-	GA	GG	AA	AA	AA	-	AA	GG	GG	GG	GG	GG	AA
60430	Chr06	14712342	G	170	88	AA	GG	AA	AA	-	AA	GG	GG	AA	-	AA	GG	GG	GG	GG	AA	GG	GG	AA	AA	GG	GG	GG	AA	GG	AA	GG	GG	AA	AA	GG	GG	AA	GG	GG	GG	-	GG	AA	-	AA	AA	AA	GG
60432	Chr06	14715847	G	178	100	AA	GG	AA	AA	AA	AA	GG	GG	AA	AA	AA	GG	GG	AA	GG	AA	GG	GG	AA	AA	GG	GG	AA	AA	GG	AA	GG	GG	AA	AA	GG	GG	AA	GG	GG	GG	AA	AA	AA	AA	AA	GG	AA	GG
60439	Chr06	14723072	T	180	75	TT	CC	TT	TT	TT	TT	CC	-	TT	TT	TT	-	CC	TT	CC	TT	CC	CC	TT	TT	CC	CC	TT	TT	CC	TT	CC	CC	TT	TT	CC	CC	TT	CC	CC	CC	TT	TC	TT	TT	TT	TT	TT	CC
60450	Chr06	14745948	T	183	79	TT	CC	TT	TT	TT	TT	-	CC	TT	TT	TT	CC	CC	CC	CC	TT	CC	CC	-	TT	CC	CC	CC	TT	CC	TT	TT	CC	TT	TT	CC	CC	TT	CC	CC	CC	TT	TT	TT	TT	TT	TT	TT	CC
60489	Chr06	14871510	G	161	89	CC	GG	CC	CC	-	CC	-	GG	-	CC	CC	GG	GG	GG	GG	CC	GG	GG	-	CC	GG	GG	GG	CC	GG	CC	GG	GG	CC	CC	CC	GG	CC	GG	GG	-	-	GG	CC	CC	CC	CC	CC	GG
60513	Chr06	14917324	C	185	80	CC	TT	CC	CC	CC	CC	TT	TT	CC	TT	CC	TT	TT	TT	TT	CC	TT	TT	CC	CC	TT	TT	TT	CC	TT	CC	TT	TT	CC	CC	CC	CC	CC	TT	TT	TT	CC	CT	CC	CC	CC	CC	CC	CC
60522	Chr06	14925436	G	149	79	GG	CC	GG	GC	GG	GG	CC	CC	GG	GG	-	CC	CC	-	CC	GG	CC	GC	GG	GG	CC	CC	-	GG	CC	GG	GC	CC	GG	GG	GC	GC	GG	CC	CC	CC	GG	GC	GC	GG	GG	GG	GG	GG
60556	Chr06	15125643	T	175	97	AA	TT	-	-	AA	AA	TT	TT	-	AA	AA	TT	TT	TT	TT	AA	TT	TT	AA	-	-	TT	TT	AA	AA	AA	TT	TT	AA	AA	AA	TT	AA	TT	TT	TT	AA	AA	AA	AA	AA	AA	AA	TT
60557	Chr06	15130501	A	172	76	AA	CC	AA	CC	-	AA	CC	CC	AA	AA	-	CC	CC	AA	-	AA	CC	CC	CC	AA	CC	-	AA	AA	AA	AA	CC	CC	AA	AA	AA	CC	AA	CC	CC	CC	AA	CC	AA	AA	AA	AA	AA	CC
60660	Chr06	15358555	A	177	79	AA	GG	AA	GG	AA	AA	-	-	AA	AA	AA	GG	GG	AA	GG	GG	GG	GG	AA	AA	GG	AA	AA	-	AA	AA	GG	GG	AA	AA	AA	GG	AA	GG	GG	GG	AA	GG	AA	AA	AA	AA	AA	GG
60816	Chr06	15642762	G	184	104	AA	GG	AA	GG	AA	AA	GG	GG	AA	AA	AA	GG	GG	GG	GG	GG	GG	GG	AA	AA	GG	AA	GG	AA	AA	AA	GG	GG	AA	AA	AA	GG	AA	GG	GG	GG	AA	GA	GA	-	AA	AA	AA	GG
60929	Chr06	16062981	T	153	62	TT	CC	TT	CC	-	-	CC	CC	TT	TT	-	CC	CC	TT	CC	CC	CC	CC	TT	TT	CC	TT	TT	TT	TT	-	CC	CC	TT	TT	TT	CC	TT	CC	CC	CC	CC	-	TT	TT	TT	-	TT	TT
60953	Chr06	16135428	A	163	68	AA	GG	-	GG	AA	AA	GG	GG	-	AA	AA	GG	-	AA	GG	GG	-	GG	-	AA	GG	AA	AA	AA	AA	AA	GG	GG	-	GG	AA	GG	AA	GG	-	GG	GG	AA	AA	AA	AA	AA	AA	AA
60954	Chr06	16135432	C	163	68	CC	GG	-	GG	CC	CC	GG	GG	-	CC	CC	GG	-	CC	GG	GG	-	GG	-	CC	GG	CC	CC	CC	CC	CC	GG	GG	-	GG	CC	GG	CC	GG	-	GG	GG	CC	CC	CC	CC	CC	CC	CC
60981	Chr06	16192915	T	182	108	CC	TT	CC	TT	CC	-	TT	TT	CC	CC	CC	TT	TT	CC	TT	TT	TT	TT	CC	CC	TT	CC	TT	CC	CC	CC	TT	TT	TT	TT	CC	TT	CC	TT	TT	TT	TT	CC	CC	CC	CC	CC	CC	TT
61053	Chr06	16506516	A	185	78	AA	GG	AA	GG	AA	AA	GG	GG	AA	AA	AA	AG	GG	AA	GG	GG	GG	GG	AA	AA	GG	AA	AA	AA	AA	GG	GG	AA	GG	AA	AA	GG	AA	GG	GG	GG	GG	AA	AA	AA	AA	AA	AA	GG
61054	Chr06	16506605	T	184	78	TT	GG	TT	GG	TT	TT	GG	-	TT	TT	TT	GG	GG	TT	GG	GG	GG	GG	TT	TT	GG	TT	TT	TT	TT	GG	GG	TT	GG	GG	TT	GG	TT	GG	GG	GG	GG	TT	TT	TT	TT	TT	TT	GG
61075	Chr06	16678545	C	150	76	TT	CC	TT	-	-	TT	-	-	-	TT	-	CC	CC	-	CC	CC	CC	CC	TT	TT	CC	TT	CC	-	TT	CC	CC	TT	CC	CC	TT	CC	TT	CC	CC	CC	CC	TT	TT	TT	TT	TT	-	-
61303	Chr06	17707370	A	182	106	GG	AA	GG	AA	-	GG	GG	AA	GG	GG	GG	AA	AA	AA	AA	AA	AA	AA	GG	GG	GG	GG	AA	GG	GG	AA	AA	GG	AA	AG	GG	AA	GG	AA	AA	AA	AA	GG	GG	GG	GG	GG	GG	AA
61333	Chr06	17830223	G	148	83	AA	GG	GG	-	-	GG	AA	-	AA	AA	AA	GG	GG	GG	GG	-	GG	-	-	-	-	AA	GG	AA	AA	GG	GG	AA	GG	AA	AA	GG	AA	GG	GG	-	GG	-	AA	-	AA	-	AA	GG
61443	Chr06	18449510	A	157	94	GG	AA	-	AA	GG	GG	GG	AA	GG	GG	GG	AA	AA	AA	-	AA	-	AA	GG	GG	GG	-	AA	-	GG	-	AA	GG	AA	GG	GG	GG	GG	AA	AA	AA	AA	GG	GG	-	GG	GG	GG	AA
61491	Chr06	18597849	C	172	100	-	CC	-	CC	TT	TT	TT	CC	TT	TT	TT	CC	CC	CC	CC	CC	CC	CC	TT	TT	TT	TT	CC	TT	TT	CC	CC	TT	TT	TT	TT	TT	TT	CC	CC	CC	CC	TT	TT	TT	TT	TT	TT	CC
61626	Chr06	18864382	C	167	99	TT	CC	TT	CC	TT	TT	-	CC	TT	TT	TT	CC	CC	CC	CC	CC	CC	CC	TT	TT	TT	TT	CC	TT	-	-	CC	TT	CC	TT	TT	TT	TT	CC	CC	-	-	-	TT	-	-	TT	TT	CC
61778	Chr06	19395795	G	166	86	AA	GG	AA	GG	-	-	-	GG	AA	GG	AA	GG	GG	GG	GG	GG	GG	GG	AA	AA	AA	AA	GG	-	AA	GG	GG	AA	GG	AA	AA	AA	AA	GG	GG	GG	GG	AA	GG	-	AA	-	AA	GG
61779	Chr06	19395837	C	165	85	TT	CC	TT	CC	-	-	-	CC	TT	CC	TT	CC	CC	CC	CC	CC	CC	CC	TT	TT	TT	TT	CC	-	TT	CC	CC	TT	CC	TT	TT	TT	TT	CC	CC	CC	CC	TT	CC	-	TT	-	TT	CC
61783	Chr06	19398117	C	153	75	-	CC	-	CC	TT	-	TT	CC	-	CC	TT	CC	CC	CC	CC	CC	CC	CC	-	-	TT	-	CC	TT	TT	CC	CC	TT	CC	-	-	TT	TT	CC	CT	CC	CC	TT	TT	TT	TT	CC	TT	CC
61892	Chr06	19742004	A	155	77	TT	AA	TT	AA	TT	-	TT	AA	-	AA	TT	AA	AA	AA	AA	AA	AA	AA	TT	TT	-	-	AA	TT	TT	AA	AA	TT	AA	TT	TT	-	-	AA	AA	AA	AA	-	TT	TT	TT	-	TT	AA
61893	Chr06	19742047	G	185	109	TT	GG	TT	GG	TT	TT	TT	GG	TT	GG	TT	GG	GG	GG	GG	GG	GG	GG	TT	TT	TT	TT	GG	TT	TT	GG	GG	TT	GG	TT	TT	TT	TT	GG	GG	GG	GG	TT	TT	TT	TT	TT	TT	GG
61894	Chr06	19742064	A	184	108	GG	AA	GG	AA	GG	GG	GG	AA	GG	AA	GG	AA	AA	AA	AA	AA	AA	AA	GG	GG	GG	GG	AA	GG	GG	AA	AA	GG	AA	GG	GG	GG	GG	AA	AA	AA	AA	GG	GG	GG	GG	GG	GG	AA
61895	Chr06	19742074	G	184	108	TT	GG	TT	GG	TT	TT	TT	GG	TT	GG	TT	GG	GG	GG	GG	GG	GG	GG	TT	TT	TT	TT	GG	TT	TT	GG	GG	TT	GG	TT	TT	TT	TT	GG	GG	GG	GG	TT	TT	TT	TT	TT	TT	GG
61897	Chr06	19742149	C	179	103	TT	CC	TT	CC	TT	TT	TT	CC	TT	CC	-	CC	CC	CC	CC	CC	CC	CC	-	TT	TT	TT	CC	-	TT	CC	CC	TT	CC	TT	TT	TT	TT	CC	CC	CC	CC	TT	TT	TT	TT	TT	TT	CC
61898	Chr06	19742150	G	179	103	AA	GG	AA	GG	AA	AA	AA	GG	AA	GG	-	GG	GG	GG	GG	GG	GG	GG	-	AA	AA	AA	GG	-	AA	GG	GG	AA	GG	AA	AA	AA	AA	GG	GG	GG	GG	AA	AA	AA	AA	AA	AA	GG
62112	Chr06	20312314	A	170	99	-	-	-	AA	GG	GG	GG	AA	GG	AA	GG	AA	AA	AA	AA	AA	AA	AA	GG	GG	GG	GG	AA	GG	GG	GG	AA	GG	AA	GG	GG	GG	GG	AA	AG	AA	AA	GG	GG	GG	GG	GG	GG	AA
62321	Chr06	20874379	C	150	73	CC	TT	CC	TT	CC	CC	CC	-	CC	TT	-	-	CC	CT	-	-	-	TT	-	CC	CC	CT	CC	TT	CC	CC	TT	CC	-	CC	CT	CT	CC	TT	-	-	TT	CC	TT	CC	TT	CC	CC	TT
62384	Chr06	21045659	C	153	90	TT	CC	-	CC	-	-	TT	CC	-	CC	TT	CC	CC	-	CC	CC	-	CC	-	TT	TT	TT	-	TT	-	-	CC	-	CC	TT	TT	TT	TT	CC	-	CC	CC	TT	TT	-	TT	TT	-	CC
62388	Chr06	21098994	A	184	105	GG	AA	GG	AA	GG	GG	GG	AA	-	AA	GG	AA	AA	AA	AA	AA	AA	AA	AG	GG	GG	GG	AA	GG	GG	GG	AA	GG	AA	GG	GG	GG	GG	AA	AA	AA	AA	GG	GG	GG	GG	GG	GG	AA
62390	Chr06	21099116	G	184	108	AA	GG	AA	GG	AA	AA	AA	GG	AA	GG	AA	GG	GG	GG	GG	GG	GG	GG	AA	AA	AA	AA	GG	AA	AA	AA	GG	AA	GG	AA	AA	AA	AA	GG	GG	GG	GG	AA	GA	AA	AA	AA	AA	GG
62391	Chr06	21099132	G	184	107	AA	GG	AA	GG	AA	AA	AA	GG	AA	GG	AA	GG	GG	GG	GG	GG	GG	GG	AA	AA	AA	AA	GG	AA	AA	AA	GG	AA	GG	AA	AA	AA	AA	GG	GG	GG	GG	AA	GA	AA	AA	AA	AA	GG
62524	Chr06	21375415	G	185	155	GG	TT	TT	GT	GG	GT	TT	TT	GG	GT	GG	GT	TT	GG	GT	GT	GG	GT	GT	TT	TT	TT	GG	GG	GG	GT	GG	TT	TT	TT	TT	GT	TT	GT	TT	TT	TT	TT	GT	TT	GT	TT	GT	TT
62670	Chr06	21984709	T	165	70	TT	CC	TT	CC	TT	TT	-	CC	TT	CC	TT	CC	CC	TT	CC	-	TC	-	-	TT	TC	TT	TT	TT	TT	TT	CC	TT	TC	CC	TT	TT	TT	CC	CC	CC	CC	-	TT	-	-	TT	TT	CC
62688	Chr06	22071019	T	156	88	TC	-	TT	TT	TT	-	TT	TT	TT	-	TT	CC	-	-	-	TT	TT	TT	CC	TT	TT	TT	TT	TT	TC	TT	-	TT	-	TC	TT	TT	TT	TC	-	-	-	TT	TT	TT	TT	TT	TT	-
62892	Chr06	23331202	C	168	102	TT	CC	TT	CC	-	TT	TT	CC	TT	-	TT	CC	CC	CC	CC	-	CC	CC	TT	TT	TT	TT	CT	TT	TT	TT	CC	TT	CC	TT	TT	TT	TT	CC	CC	CC	CC	TT	TT	TT	TT	TT	TT	CC
62937	Chr06	23612044	T	153	91	CC	TT	CC	TT	CC	CC	CC	TT	CC	TT	CC	TT	-	TT	TT	-	-	TT	CC	CC	CC	CC	TT	CC	CC	CC	TT	CC	TT	-	CC	TT	CC	TT	TT	TT	TT	CC	-	CC	CC	-	CC	TT
63239	Chr06	25300489	G	168	77	GG	GG	GG	GG	-	AA	-	AA	-	AA	GG	GG	GG	AA	AA	GG	-	AA	GG	GG	GG	GG	GG	-	GG	GG	AA	GG	-	AA	GG	GG	-	AA	AA	AA	AA	AA	AA	GG	GG	GG	AA	-
63245	Chr06	25392511	T	158	74	CC	TT	-	CC	TT	CC	-	TT	-	-	TT	TT	CC	TT	TT	-	CC	TT	-	-	CC	TT	TT	CC	CC	-	TT	CC	TT	CC	TT	CC	TT	CC	CC	TT	TT	TT	TT	-	TT	TT	TT	TT
63310	Chr06	25968921	G	171	99	AA	GG	-	GG	AA	AA	-	GG	AA	GG	AA	GG	GG	GG	-	GG	GG	GG	-	AA	AA	AA	GG	AA	AA	-	GG	AA	GG	-	AA	AA	AA	GG	GG	-	GG	AA	AA	-	AA	AA	AA	GG
63383	Chr06	26536170	G	157	94	AA	GG	AA	-	AA	AA	-	GG	-	GG	AA	GG	GG	GG	GG	GG	GG	GG	-	AA	AA	AA	GG	AA	AA	AA	GG	AA	GG	AA	AA	AA	AA	GG	GG	GG	GG	AA	AA	-	AA	AA	AA	GG
63475	Chr06	27017581	C	147	79	TT	CC	-	-	-	-	-	CC	-	CC	TT	CC	CC	CC	CC	CC	CC	CC	-	-	TT	TT	CC	-	-	-	CC	-	CC	TT	-	CT	TT	CC	-	CC	CC	TT	TT	-	-	TT	TT	CC
63741	Chr06	28071121	G	147	84	TT	GG	-	GG	TT	TT	TT	GG	TT	-	-	GG	-	GG	-	-	GG	-	-	TT	TT	TT	GG	TT	TT	TT	GG	-	GG	-	TT	TT	-	GG	-	GG	GG	TT	-	TT	TT	-	-	GG
63867	Chr06	28894496	G	158	63	GG	AA	GG	AA	GG	-	-	-	GG	AA	-	AA	AA	GG	AA	AA	-	AA	GG	GG	GG	GG	GG	GG	GG	GG	AA	GG	AA	GG	GG	GG	GG	AA	AA	-	-	GG	GG	-	GG	GG	-	GG
63889	Chr06	28992158	G	154	78	CC	GG	CC	GG	CC	-	CC	GG	-	GG	-	GG	GG	GG	GG	GG	GG	GG	-	CC	-	-	GG	-	CC	-	GG	-	GG	-	CC	CC	CC	GG	GG	GG	GG	CC	CC	CC	-	CC	-	GG
64067	Chr06	30348086	G	183	107	AA	GG	AA	GG	AA	AA	AA	GG	AA	GG	AA	GG	GG	GG	GG	GG	GG	GG	AA	AA	AA	-	GG	AA	AA	AA	GG	AA	GG	AA	AA	AA	AA	GG	GG	GG	GG	AA	AA	AA	AA	AA	AA	GG
64218	Chr06	32884435	C	164	67	CC	TT	CC	TT	CC	CC	-	TT	CC	TT	-	TT	TT	CC	TT	TT	TT	TT	-	CC	CC	CC	CC	CC	CC	CC	TT	CC	TT	CC	CC	CC	CC	TT	TT	TT	TT	CC	CC	CC	CC	-	CC	TT
64223	Chr06	32941446	T	174	96	TC	TT	TT	TT	TT	TC	TT	CC	TC	TC	TT	TT	TC	TC	TT	TT	CC	TC	TT	TT	TT	TC	TT	TC	TC	-	TT	TT	TC	TC	TT	TT	TC	TT	TC	CC	TT	TT	TC	TT	TT	CC	TT	-
64292	Chr06	33589971	G	182	109	TT	GG	TT	GG	TT	TT	TT	GG	TT	GG	TT	GG	GG	GG	GG	GG	GG	GG	TT	TT	TT	TT	GG	TT	TT	TT	GG	-	GG	TT	TT	TT	TT	GG	GG	GG	GG	TT	TT	TT	TT	TT	TT	GG
64330	Chr06	33791908	A	167	97	GG	AA	GG	-	GG	-	GG	AA	-	AA	GG	AA	AA	AA	AA	AA	AA	AA	-	GG	-	GG	AA	GG	GG	GG	AA	GG	AA	GG	GG	AG	GG	AA	AA	AA	-	GG	GG	GG	-	GG	GG	AA
64411	Chr06	34515484	G	151	90	CC	-	CC	-	-	CC	-	GG	-	-	CC	GG	GG	GG	GG	GG	-	GG	-	-	CC	CC	GG	-	CC	CC	GG	CC	GG	CC	CC	CC	CC	GG	GG	-	GG	CC	-	-	CC	-	CC	GG
64412	Chr06	34515514	T	151	90	CC	-	CC	-	-	CC	-	TT	-	-	CC	TT	TT	TT	TT	TT	-	TT	-	-	CC	CC	TT	-	CC	CC	TT	CC	TT	CC	CC	CC	CC	TT	TT	-	TT	CC	-	-	CC	-	CC	TT
64413	Chr06	34522319	T	169	98	GG	TT	GG	TT	-	GG	GG	TT	GG	TT	GG	-	TT	TT	TT	TT	TT	TT	-	GG	GG	GG	TT	GG	GG	GG	TT	GG	TT	GG	GG	GG	GG	TT	TT	TT	TT	GG	GG	GG	GG	-	GG	TT
64516	Chr06	35913434	C	151	60	CC	TT	-	TT	CC	CC	CC	TT	CC	TT	CC	-	TT	CC	TT	-	TT	TT	CC	CC	CC	CC	-	CC	CC	CC	TT	CC	TT	CC	CC	CC	CC	-	TT	TT	TT	CC	CC	-	CC	CC	CC	TT
64615	Chr06	36835583	T	171	71	TT	-	TT	-	-	TT	TT	AA	TT	AA	-	AA	AA	TT	AA	AA	AA	AA	-	TT	TT	-	TT	TT	TT	TT	AA	TT	AA	TT	TT	TT	TT	AA	AA	AA	AA	-	TT	-	TT	TT	TT	AA
64625	Chr06	36926964	G	148	70	GG	AA	-	AA	GG	-	-	-	-	AA	-	AA	AA	GG	AA	AA	-	AA	-	GG	-	GG	GG	GG	GG	-	-	GG	AA	-	GG	-	GG	AA	-	AA	AA	GG	GG	GG	GG	GG	AA	AA
64641	Chr06	36977689	C	153	60	CC	TT	CC	TT	CC	CC	-	TT	-	TT	CC	TT	TT	CC	-	-	TT	TT	CC	CC	CC	-	CC	CC	CC	CC	TT	CC	TT	-	CC	TT	CC	TT	TT	TT	TT	-	CC	CC	CC	CC	CC	-
64650	Chr06	37118725	C	156	61	CC	TT	CC	TT	CC	-	CC	TT	-	TT	CC	TT	TT	CC	TT	TT	TT	TT	CC	CC	CC	CC	-	CC	CC	CC	TT	CC	-	CC	CC	CC	CC	TT	TT	TT	TT	CC	CC	-	CC	CC	CC	TT
64698	Chr06	37488665	A	184	157	AC	CC	CC	CC	CC	CC	AA	CC	AC	CC	CC	CC	CC	AC	CC	CC	CC	CC	CC	AC	AA	AA	AC	AC	AC	AC	-	AA	CC	AA	CC	AA	AC	CC	CC	CC	CC	AC	AC	AC	CC	AC	CC	CC
65255	Chr06	39587678	A	181	147	AG	AA	AA	GG	AA	AG	AG	GG	AG	GG	AA	AG	AG	AA	GG	GG	GG	GG	AA	AA	GG	AG	GG	GG	AG	GG	GG	AA	GG	GG	GG	AA	GG	AG	GG	GG	AA	GG	AG	GG	AA	GG	AG	GG
65259	Chr06	39587765	G	183	123	GC	GC	CC	GC	GG	CC	GG	CC	GG	GC	CC	GC	GG	GC	CC	GC	CC	GG	-	GG	CC	GG	GC	GG	CC	CC	CC	GG	CC	GC	GG	GG	GC	GC	CC	CC	GG	GG	GG	GG	GC	GC	GG	GC
65298	Chr06	39658579	T	150	66	AA	AA	TT	-	-	TT	-	AA	TT	-	-	AA	-	TT	AA	AA	AA	AA	-	TT	TT	-	TT	-	TT	TT	AA	TT	-	TT	TA	-	TT	AA	-	-	-	-	TT	AA	-	-	-	-
65322	Chr06	39731529	G	167	83	GG	GG	-	GG	AA	AA	AA	-	-	GG	-	GG	GG	GG	GG	GG	GG	GG	-	-	AA	AA	GG	GG	AA	AA	GG	GG	GG	AA	AA	AA	AA	GG	GG	GG	GG	AA	AA	GA	AA	GG	-	GG
65333	Chr06	39731826	G	176	110	GG	GG	AA	GG	AA	AA	AA	-	AA	GG	AA	GG	GG	GG	GG	GG	GG	GG	AA	AA	AA	AA	GG	-	AA	AA	GG	AA	GG	AA	AA	-	AA	GG	GG	-	GG	AA	AA	GA	AA	-	AA	-
65336	Chr06	39743079	C	178	99	CC	CC	GG	CC	-	GG	GG	CC	GG	CC	GG	CC	CC	CC	CC	CC	CC	CC	-	-	GG	GG	CC	CC	GG	-	CC	GG	CC	GG	GG	GG	GG	CC	CC	CC	CC	GG	CG	GG	GG	CC	GG	CC
65337	Chr06	39743131	T	177	98	TT	TT	CC	TT	-	CC	CC	TT	CC	TT	CC	TT	TT	TT	TT	TT	TT	TT	-	-	CC	CC	TT	TT	CC	CC	TT	CC	TT	CC	CC	CC	CC	TT	TT	TT	TT	CC	TC	CC	CC	TT	-	TT
65339	Chr06	39744523	C	163	90	CC	CC	AA	-	AA	AA	AA	CC	AA	CC	AA	CC	CC	CC	-	CC	CC	-	-	AA	AA	AA	CC	CC	AA	AA	CC	AA	CC	AA	AA	AA	AA	-	CC	-	CC	AA	AA	AA	AA	CC	AA	CC
65373	Chr06	39784758	G	165	71	AA	AA	GG	AA	-	GG	GG	AA	GG	AA	GG	AA	-	GG	AA	AA	AA	AA	GG	GG	GG	GG	GG	AA	GG	GG	AA	AA	AA	-	GG	GG	GG	AA	AA	-	AA	GG	GG	-	GG	AA	GG	AA
65445	Chr06	39888103	T	155	69	AA	AA	-	-	-	TT	-	AA	-	AA	TT	AA	AA	TT	AA	AA	-	AA	TT	-	TT	TT	TT	AA	TT	TT	AA	TT	AA	TT	-	TT	TT	AA	-	-	AA	TT	-	AA	TT	AA	TT	-
65446	Chr06	39888105	C	155	69	TT	TT	-	-	-	CC	-	TT	-	TT	CC	TT	TT	CC	TT	TT	-	TT	CC	-	CC	CC	CC	TT	CC	CC	TT	CC	TT	CC	-	CC	CC	TT	-	-	TT	CC	-	TT	CC	TT	CC	-
65447	Chr06	39888123	A	155	69	CC	CC	-	-	-	AA	-	CC	-	CC	AA	CC	CC	AA	CC	CC	-	CC	AA	-	AA	AA	AA	CC	AA	AA	CC	AA	CC	AA	-	AA	AA	CC	-	-	CC	AA	-	CC	AA	CC	AA	-
65448	Chr06	39888126	A	155	69	GG	GG	-	-	-	AA	-	GG	-	GG	AA	GG	GG	AA	GG	GG	-	GG	AA	-	AA	AA	AA	GG	AA	AA	GG	AA	GG	AA	-	AA	AA	GG	-	-	GG	AA	-	GG	AA	GG	AA	-
65449	Chr06	39888144	C	161	81	CC	CC	-	CC	-	AA	-	CC	-	CC	AA	CC	CC	CC	CC	CC	CC	CC	AA	-	AA	-	CC	CC	AA	AA	CC	AA	CC	AA	-	AA	-	CC	-	CC	CC	AA	-	CC	AA	CC	AA	CC
65451	Chr06	39888175	C	161	78	TT	TT	-	TT	-	CC	-	TT	-	TT	CC	TT	TT	CC	TT	TT	-	TT	CC	-	CC	-	CC	TT	CC	-	TT	CC	TT	CC	-	CC	CC	TT	-	TT	TT	CC	-	TT	CC	TT	CC	TT
65500	Chr06	39915591	G	181	76	TT	TT	GG	TT	GG	GG	GG	TT	GG	TT	GG	TT	TT	GG	GG	-	TT	TT	GG	GG	GG	GG	GG	TT	GG	GG	TT	GG	TT	GG	GG	GG	GG	TT	TT	TT	TT	GG	GG	GG	GG	TT	GG	TT
65503	Chr06	39915661	A	181	76	TT	TT	AA	TT	AA	AA	AA	TT	AA	TT	AA	TT	TT	AA	AA	-	TT	TT	AA	AA	AA	AA	AA	TT	AA	AA	TT	AA	TT	AA	AA	AA	AA	TT	TT	TT	TT	AA	AA	AA	AA	TT	AA	TT
65712	Chr06	40186280	C	170	72	TT	TT	CC	-	CC	CC	CC	TT	CC	TT	CC	TT	TT	CC	-	TT	TT	TT	CC	CC	CC	CC	CC	TT	CC	CC	TT	CC	TT	CC	CC	CC	CC	TT	TT	TT	-	CC	CC	-	CC	TT	CC	TT
65713	Chr06	40186328	C	179	96	CC	CC	AA	CC	AA	AA	AA	CC	AA	CC	AA	CC	CC	CC	CC	CC	CC	CC	AA	AA	AA	AA	CC	CC	AA	AA	CC	AA	CC	AA	AA	AA	AA	CC	CC	CC	CC	AA	AA	-	AA	CC	AA	CC
65755	Chr06	40323692	C	150	69	CC	CC	-	CC	TT	-	-	CC	-	CC	TT	CC	CC	CC	CC	CC	CC	CC	-	-	TT	TT	CC	CC	-	TT	CC	-	CC	TT	-	TT	-	CC	CC	CC	CC	-	-	-	-	CC	TT	CC
65979	Chr06	41090103	G	170	69	AA	AA	GG	-	GG	GG	GG	-	GG	AA	GG	AA	AA	GG	AA	AA	AA	AA	GG	-	GG	-	GG	AA	GG	GG	AA	GG	AA	-	GG	GG	GG	AA	AA	AA	AA	GG	-	GG	GG	AA	GG	AA
65981	Chr06	41090128	G	172	94	GG	GG	TT	-	TT	TT	TT	-	TT	GG	TT	GG	GG	GG	GG	GG	GG	GG	TT	-	TT	-	GG	GG	TT	TT	GG	TT	GG	-	TT	TT	TT	GG	GG	GG	GG	-	-	TT	TT	GG	TT	GG
65983	Chr06	41090181	C	172	94	CC	CC	TT	-	TT	TT	TT	-	TT	CC	TT	CC	CC	CC	CC	CC	CC	CC	TT	-	TT	-	CC	CC	TT	TT	CC	TT	CC	-	TT	TT	TT	CC	CC	CC	CC	-	-	TT	TT	CC	TT	CC
66029	Chr06	41235631	G	171	99	GG	GG	AA	GG	AA	AA	AA	-	AA	GG	AA	GG	GG	-	GG	GG	GG	GG	AA	AA	AA	AA	-	GG	AA	-	AA	AA	GG	AA	AA	AA	AA	GG	GG	GG	GG	AA	AA	-	-	GG	AA	GG
66037	Chr06	41236237	G	165	69	AA	-	-	-	GA	GG	GG	AA	GG	AA	GG	AA	AA	GG	GA	-	AA	AA	-	-	GG	GG	GG	AA	GG	GG	AA	GG	AA	-	GG	GG	GG	AA	AA	AA	AA	GG	GG	-	GG	-	GG	AA
66039	Chr06	41236284	G	165	91	GG	-	-	GG	GG	AA	-	GG	-	GG	AA	GG	GG	GG	GA	-	GG	GG	-	-	AA	AA	GG	GG	AA	AA	GG	AA	GG	-	AA	AA	AA	GG	GG	GG	GG	AA	AA	GG	AA	-	AA	GG
66040	Chr06	41236307	G	165	69	AA	-	-	-	GA	GG	GG	AA	GG	AA	GG	AA	AA	GG	GA	-	AA	AA	-	-	GG	GG	GG	AA	GG	GG	AA	GG	AA	-	GG	GG	GG	AA	AA	AA	AA	GG	GG	AA	GG	-	GG	AA
66067	Chr06	41366171	G	169	97	GG	GG	TT	GG	TT	TT	TT	GG	TT	GG	TT	GG	GG	GG	GG	GG	GG	GG	TT	TT	TT	TT	GG	GG	TT	GT	GG	TT	GT	TT	TT	TT	TT	GG	GT	GG	GG	TT	TT	GT	TT	GG	TT	GG
66079	Chr06	41415940	C	167	77	TT	TT	CC	TT	CC	-	-	TT	CC	TT	CC	-	TT	CC	TT	TT	TT	TT	CC	-	CC	CC	CC	TT	CC	CC	TT	CC	TT	CC	CC	CC	CC	TT	TT	TT	TT	CC	CC	CC	CC	TT	CC	TT
66109	Chr06	41445346	C	163	68	GG	GG	CC	-	CC	CC	CC	-	CC	GG	CC	GG	GG	CC	CC	GG	GG	GG	CC	CC	CC	CC	CC	GG	CC	-	-	CC	GG	CC	CC	CC	CC	GG	-	GG	GG	CC	CC	GG	CC	GG	CC	-
66171	Chr06	41697606	C	173	87	CC	CC	AA	CC	AA	AA	AA	CC	AA	CC	CC	CC	CC	CC	CC	CC	CC	CC	AA	AA	AA	AA	CC	CC	AA	AA	CC	AA	CC	-	AA	AA	CA	CC	CC	CC	CC	-	AA	CC	-	CC	-	CC
66172	Chr06	41706478	G	185	75	AA	AA	GG	AA	GG	GG	GG	AA	GG	AA	GG	AA	AA	GG	AA	AA	AA	AA	GG	GG	GG	GG	GG	AA	GG	GG	AA	GG	AA	GG	GG	GG	GG	AA	AA	AA	AA	GG	GG	AA	GG	AA	GG	GG
66173	Chr06	41706518	A	147	71	AA	AA	-	AA	-	-	-	AA	-	AA	-	AA	AA	AA	AA	AA	AA	AA	-	-	GG	GG	AA	AA	GG	GG	AA	GG	AA	GG	GG	-	GG	AA	AA	AA	AA	-	GG	AA	GG	AA	-	-
66256	Chr06	42113786	G	185	95	GG	GG	AA	GG	AA	AA	AA	GG	AA	GG	AA	GG	GG	GG	GG	GG	GG	GG	AA	AA	AA	AA	GG	GG	AA	AA	GG	AA	GG	AA	AA	AA	AA	GG	GG	AA	GG	AA	AA	GG	AA	GG	AA	GG
66257	Chr06	42113808	A	185	95	AA	AA	CC	AA	CC	CC	CC	AA	CC	AA	CC	AA	AA	AA	AA	AA	AA	AA	CC	CC	CC	CC	AA	AA	CC	CC	AA	CC	AA	CC	CC	CC	CC	AA	AA	CC	AA	CC	CC	AA	CC	AA	CC	AA
66288	Chr06	42259450	C	173	94	CC	CC	AA	CC	AA	AA	AA	-	AA	CC	AA	CC	CC	CC	CC	CC	CC	CC	AA	AA	AA	-	CC	CC	AA	-	CC	-	CC	AA	AA	AA	AA	CC	CC	AA	CC	AA	-	AA	AA	CC	-	CC
66289	Chr06	42259451	T	173	76	AA	AA	TT	AA	TT	TT	TT	-	TT	AA	TT	AA	AA	TT	AA	AA	AA	AA	TT	TT	TT	-	TT	AA	TT	-	AA	TT	-	TT	TT	TT	TT	AA	AA	TT	AA	TT	-	TT	TT	AA	TT	AA
66290	Chr06	42259460	C	173	94	CC	CC	TT	CC	TT	TT	TT	-	TT	CC	TT	CC	CC	CC	CC	CC	CC	CC	TT	TT	TT	-	CC	CC	TT	-	CC	-	CC	TT	TT	TT	TT	CC	CC	TT	CC	TT	-	TT	TT	CC	-	CC
66292	Chr06	42259469	A	176	78	CC	CC	AA	CC	AA	AA	AA	-	AA	CC	AA	CC	CC	AA	CC	CC	CC	CC	AA	AA	AA	-	AA	CC	AA	-	CC	AA	CC	AA	AA	AA	AA	CC	CC	AA	CC	AA	-	AA	AA	CC	AA	CC
66293	Chr06	42259477	C	172	93	CC	CC	TT	CC	TT	TT	TT	-	TT	CC	TT	CC	CC	CC	CC	CC	CC	CC	TT	TT	TT	-	CC	CC	TT	-	CC	-	CC	TT	TT	TT	TT	CC	CC	TT	CC	TT	-	TT	TT	CC	-	CC
66446	Chr06	42674944	C	183	87	TT	TT	CC	TT	CC	CC	CC	TT	CC	TT	CC	TT	TT	CC	TT	TT	TT	TT	CC	CC	CC	CC	CC	TT	CC	CC	TT	CC	TT	CC	CC	CC	CC	TT	TT	TT	TT	CC	-	CT	CC	TT	CC	TT
66472	Chr06	42690558	C	163	84	CC	CT	TT	CT	CC	-	CC	-	-	CC	TT	CT	CC	-	CC	CC	CC	CC	-	CC	CC	CC	CC	CT	-	-	CT	TT	TT	CC	CC	-	CC	CC	CT	TT	CC	TT	CC	-	CC	CT	-	CT
66501	Chr06	42709608	C	181	116	CT	CT	CC	CT	CT	CC	TT	CC	TT	CT	CC	CT	CT	CC	CT	CT	CC	CC	TT	CT	CT	CC	CC	TT	CT	CT	CT	TT	CC	TT	CC	TT	CC	CC	CT	CT	CT	TT	-	CC	CT	CC	CC	CC
66552	Chr06	42898772	C	182	80	TT	-	CC	TT	CC	CC	CC	TT	CC	TT	CC	TT	TT	CC	TT	TT	TT	TT	CC	CC	CC	CC	CC	TT	CC	CC	TT	CC	TT	CC	CC	CC	CC	TT	TT	CC	TT	CC	CC	CC	CC	TT	CC	TT
66607	Chr06	43053673	C	182	101	CC	CC	TT	CC	-	TT	TT	-	TT	CC	TT	CC	CC	CC	CC	CC	CC	CC	TT	TT	TT	TT	CC	CC	TT	TT	CC	TT	CC	TT	TT	TT	TT	CC	CC	TT	CC	TT	TT	CC	TT	CC	TT	CC
66609	Chr06	43053680	G	181	81	AA	AA	GG	AA	-	GG	GG	-	GG	AA	GG	AA	AA	GG	AA	AA	AA	AA	GG	GG	GG	GG	GG	AA	GG	GG	AA	GG	AA	GG	GG	GG	GG	AA	AA	GG	AA	GG	GG	AA	GG	AA	GG	AA
66630	Chr06	43101911	C	153	78	CC	CC	-	-	TT	TT	TT	CC	-	CC	TT	CC	CC	-	-	CC	CC	CC	-	TT	-	-	CC	CC	TT	CC	CC	TT	-	-	TT	TT	-	CC	CC	-	-	-	-	-	TT	CC	TT	CC
66683	Chr06	43245389	G	183	101	GG	GG	CC	GG	CC	CC	-	GG	CC	GG	CC	GG	GG	GG	GG	GG	GG	GG	CC	CC	CC	CC	GG	GG	CC	CC	GG	CC	GG	CC	CC	CC	CC	GG	GG	CC	GG	CC	CC	CC	CC	GG	CC	GG
66723	Chr06	43413685	G	156	78	AA	AA	-	AA	-	-	-	AA	GG	AA	GG	AA	AA	GG	AA	AA	AA	AA	AA	GG	-	GG	GG	AA	-	-	AA	GG	AA	GG	GG	GG	GG	AA	AA	-	AA	-	GG	GG	GG	AA	GG	AA
66745	Chr06	43565377	C	149	70	AA	AA	CC	-	-	CC	-	-	CC	AA	-	AA	AA	-	AA	AA	AA	AA	-	CC	CC	-	CC	AA	-	-	AA	CC	-	CC	CC	CC	CC	AA	AA	CC	AA	CC	CC	AA	CC	AA	AA	-
66746	Chr06	43565435	T	149	70	AA	AA	TT	-	-	TT	-	-	TT	AA	-	AA	AA	-	AA	AA	AA	AA	-	TT	TT	-	TT	AA	-	-	AA	TT	-	TT	TT	TT	TT	AA	AA	TT	AA	TT	TT	AA	TT	AA	AA	-
66753	Chr06	43613626	C	161	75	AA	AA	CC	AA	CC	-	-	AA	-	AA	-	AA	AA	CC	AA	-	AA	AA	-	CC	CC	CC	CC	AA	CC	CC	AA	CC	AA	-	CC	CC	CC	AA	AA	CC	-	-	-	AA	CC	AA	CC	AA
66776	Chr06	43702347	C	170	79	TT	TT	CC	TT	CC	CC	-	-	CC	TT	CC	TT	TT	CC	TT	TT	TT	TT	-	CC	-	CC	CC	TT	CC	-	TT	CC	TT	CC	CC	CC	CC	TT	TT	CC	TT	CC	CC	TT	CC	TT	CC	-
66808	Chr06	43830438	C	149	66	TT	TT	-	TT	-	-	-	-	CC	TT	-	TT	TT	-	TT	TT	-	TT	-	CC	CC	-	CC	TT	CC	CC	-	CC	TT	CC	CC	-	CC	TT	-	CC	TT	CC	-	TT	CC	-	CC	-
66809	Chr06	43830443	G	150	63	AA	AA	-	AA	-	-	-	-	GG	AA	-	AA	AA	-	AA	AA	-	AA	-	GG	GG	-	GG	AA	GG	GG	-	GG	AA	GG	GG	-	GG	AA	-	GG	AA	GG	-	AA	GG	-	GG	-
66824	Chr06	43887351	C	163	85	CC	-	GG	CC	-	-	-	CC	GG	CC	GG	CC	-	CC	CC	CC	CC	-	CC	-	-	GG	CC	CC	GG	GG	CC	GG	CC	-	GG	GG	GG	CC	CC	GG	CC	GG	GG	-	-	CC	GG	CC
66825	Chr06	43887356	G	163	86	GG	-	AA	GG	-	-	-	GG	AA	GG	AA	GG	-	GG	GG	GG	GG	-	GG	-	-	AA	GG	GG	AA	AA	GG	AA	GG	-	AA	AA	AA	GG	GG	AA	GG	AA	AA	-	-	GG	AA	GG
66827	Chr06	43887381	C	161	83	CC	-	TT	CC	-	-	-	CC	TT	CC	TT	CC	-	CC	CC	CC	CC	-	CC	-	-	TT	CC	CC	TT	CT	CC	TT	CC	-	TT	TT	-	CC	CC	TT	CC	TT	TT	-	-	CC	TT	CC
67059	Chr06	44484375	C	183	85	TT	TT	CC	TT	CC	CC	CC	TT	CC	TT	CC	TT	TT	CC	TT	TT	TT	TT	CC	CC	CC	CC	CC	TT	CC	CC	TT	CC	TT	CC	CC	CC	CC	TT	TT	CC	TT	CC	CC	CC	CC	TT	CC	TT
67083	Chr06	44525000	A	170	12	**	AA	A*	**	A*	A*	-	**	A*	**	**	**	**	AA	**	**	**	**	A*	A*	A*	A*	AA	**	A*	A*	-	A*	**	A*	A*	A*	A*	AA	-	A*	**	-	A*	AC	A*	**	A*	**
67085	Chr06	44525033	G	175	168	AA	AA	GA	AA	GA	GA	GA	AA	GA	AA	AA	AA	AA	GG	AA	AA	AA	AA	GA	GA	GA	GA	GG	AA	GA	GA	-	GA	AA	GA	GA	GA	GA	AA	-	GA	AA	-	GA	GA	GA	AA	GA	AA
67087	Chr06	44525068	T	155	111	CC	CC	TC	-	TC	TT	TT	TT	TC	CC	CC	TT	CC	TT	-	TC	-	-	TC	TC	TC	-	TT	CC	TT	TC	TT	TC	-	-	TC	-	TC	TT	-	TT	CC	-	TT	TT	CC	CC	CC	CC
67398	Chr06	45178536	A	168	75	AA	AA	AA	AA	-	AC	AC	AA	AA	AA	AA	AA	AC	AA	AC	AC	AC	AC	AC	AC	AA	AA	AA	AA	-	AC	AA	AA	AC	AC	AC	-	AA	AC	AC	AC	AC	-	AC	AC	AC	AC	AC	AA
67399	Chr06	45178541	C	167	75	CC	CC	CC	CC	-	CT	CT	CC	CC	CC	CC	CC	CT	CC	CT	CT	CT	CT	CT	CT	CC	-	CC	CC	-	CT	CC	CC	CT	CT	CT	-	CC	CT	CT	CT	CT	-	CT	CT	CT	CT	CT	CC
67400	Chr06	45178567	G	167	70	GG	GG	GG	GG	-	GA	GG	GG	GG	GG	GG	GG	GA	GG	GA	GA	GA	GA	GA	GA	GG	-	GG	GG	-	GA	GG	GG	GA	GA	GA	-	GG	GG	GA	GA	GA	-	GA	GA	GA	GA	GA	GG
67423	Chr06	45200816	A	184	90	GG	GG	AA	GG	AA	AA	AA	GG	AA	GG	AA	GG	GG	AA	GG	GG	GG	GG	AA	AA	AA	GG	AA	GG	AA	AA	GG	AA	GG	AA	AA	AA	AA	GG	AA	AA	GG	GG	AA	GG	AA	GG	AA	GG
67424	Chr06	45200831	G	184	90	AA	AA	GG	AA	GG	GG	GG	AA	GG	AA	GG	AA	AA	GG	AA	AA	AA	AA	GG	GG	GG	AA	GG	AA	GG	GG	AA	GG	AA	GG	GG	GG	GG	AA	GG	GG	AA	AA	GG	AA	GG	AA	GG	AA
67425	Chr06	45200838	C	184	88	TT	TT	CC	TT	CC	CC	CC	TT	CC	TT	CC	TT	TT	CC	TT	TT	TT	TT	CC	CC	CC	TT	CC	TT	CC	CC	TT	CC	TT	CC	CC	CC	CC	TT	CC	CC	TT	TT	CC	TT	CC	TT	CC	TT
67427	Chr06	45200879	G	181	85	AA	AA	GG	AA	GG	GG	GG	AA	GG	AA	GG	AA	AA	GG	AA	AA	AA	AA	GG	GG	GG	AA	GG	AA	GG	GG	AA	GG	AA	GG	GG	GG	GG	AA	GG	GG	AA	AA	GG	AA	GG	AA	GG	AA
67598	Chr06	45344497	A	185	87	TT	TT	AA	TT	AA	AA	AA	TT	AA	TT	AA	TT	TT	AA	TT	TT	TT	TT	AA	AA	AA	TT	AA	TT	AA	AA	TT	AA	TT	AA	AA	AA	AA	TT	AA	AA	TT	AA	AA	TT	AA	TT	AA	TT
67600	Chr06	45344666	G	181	79	GT	GT	GG	-	TT	GG	GG	GT	GG	GT	GG	GT	GT	GG	GT	GT	GG	GT	GG	GG	GG	-	GG	GT	GG	GG	GG	GG	GT	GG	GG	GG	GG	GT	GG	GG	GT	GG	GG	GT	GG	GT	GG	GT
67819	Chr06	45736436	A	168	82	AA	AA	GG	GG	GG	GG	GG	AA	GG	AA	-	AA	AA	AA	AG	AA	AA	AA	GG	GG	-	AA	AA	AA	GG	GG	AA	GG	AA	AA	GG	-	GG	AA	-	GG	AA	GG	GG	AG	-	AA	GG	AA
67820	Chr06	45736481	A	171	85	AA	AA	TT	TT	TT	TT	TT	AA	TT	AA	-	AA	AA	AA	AT	AA	AA	AA	TT	TT	-	AA	AA	AA	TT	TT	AA	TT	AA	AA	TT	-	TT	AA	TT	TT	AA	TT	TT	AT	-	AA	TT	AA
67821	Chr06	45736486	T	171	85	TT	TT	CC	CC	CC	CC	CC	TT	CC	TT	-	TT	TT	TT	TC	TT	TT	TT	CC	CC	-	TT	TT	TT	CC	CC	TT	CC	TT	TT	CC	-	CC	TT	CC	CC	TT	CC	CC	TC	-	TT	CC	TT
67848	Chr06	45766882	G	153	68	GG	GG	-	AA	-	-	-	GG	-	GG	-	GG	GG	GG	GG	GG	GG	GG	GG	AA	AA	GG	GG	GG	AA	AA	GG	AA	-	AA	AA	AA	AA	GG	-	-	GG	AA	AA	-	AA	GG	-	GG
67893	Chr06	45802699	G	160	75	GG	GG	-	CC	CC	-	-	GG	CC	GG	-	GG	-	GG	GG	-	GG	GG	-	-	CC	GG	GG	GG	-	CC	GG	CC	GG	-	-	-	CC	GG	CC	CC	GG	CC	-	GG	CC	GG	-	GG
67923	Chr06	45886113	G	167	103	GG	GG	AA	AA	AA	AA	AA	GG	AA	GG	AA	GG	GG	-	GG	GG	GG	GG	AA	-	AA	GG	-	GG	AA	AA	GG	AA	GG	AA	AA	AA	AA	GG	AA	AA	GG	AA	AA	GG	AA	GG	AA	-
67925	Chr06	45886129	T	167	103	TT	TT	CC	CC	CC	CC	CC	TT	CC	TT	CC	TT	TT	-	TT	TT	TT	TT	CC	-	CC	TT	-	TT	CC	CC	TT	CC	TT	CC	CC	CC	CC	TT	CC	CC	TT	CC	CC	TT	CC	TT	CC	-
67932	Chr06	45921790	T	185	99	TT	TT	CC	CC	CC	CC	CC	TT	TC	TT	CC	TT	TT	TT	TT	TT	TT	TT	CC	CC	CC	TT	TT	TT	CC	CC	TT	CC	TT	CC	CC	CC	CC	TT	CC	CC	TT	CC	CC	TC	CC	TT	CC	TT
67933	Chr06	45921820	A	184	98	AA	AA	CC	CC	CC	CC	CC	AA	AC	AA	CC	AA	AA	AA	AA	AA	AA	AA	CC	CC	CC	AA	AA	AA	CC	CC	AA	CC	AA	CC	CC	CC	CC	AA	CC	CC	AA	CC	CC	AC	CC	AA	CC	AA
68004	Chr06	45938989	C	172	77	TT	TT	CC	CC	-	CC	-	TT	CC	TT	CC	TT	TT	CC	TT	TT	-	TT	-	CC	CC	TT	CC	TT	-	CC	TT	CC	TT	CC	CC	CC	CC	TT	-	CC	TT	CC	CC	TT	CC	TT	-	CC
68111	Chr06	46075636	A	149	61	AA	AA	TT	-	TT	-	-	AA	-	AA	-	AA	AA	AA	AA	AA	AA	AA	-	-	-	AA	AA	AA	-	-	AA	TT	AA	-	TT	-	-	AA	TT	TT	AA	-	-	AA	-	AA	-	AA
68212	Chr06	46270545	G	166	88	GG	GG	AA	AA	AA	AA	AA	GG	AA	GG	AA	GG	GG	GG	GG	GG	GG	GG	-	AA	AA	GG	GG	GG	AA	-	GG	-	GG	-	AA	GG	AA	GG	AA	AA	GG	AA	AA	GA	AA	GG	AA	GG
68215	Chr06	46270599	G	159	84	GG	GG	AA	AA	AA	AA	AA	GG	AA	GG	AA	GG	GG	GG	GG	GG	GG	GG	-	AA	AA	GG	GG	GG	AA	-	GG	-	GG	AA	AA	GG	AA	GG	AA	AA	GG	AA	AA	GA	AA	GG	AA	-
68245	Chr06	46348032	G	149	69	GG	GG	AA	AA	AA	AA	-	GG	AA	GG	-	GG	GG	GG	GG	GG	GG	GG	GG	AA	AA	-	GG	GG	-	AA	GG	AA	GG	-	AA	-	AA	GG	AA	AA	GG	AA	-	GG	-	GG	AA	GG
68580	Chr06	47325249	C	184	104	CC	CC	TT	TT	TT	TT	TT	CC	TT	CC	TT	CC	CC	CT	CC	CC	CC	CC	CC	TT	TT	CC	TT	CC	TT	TT	CC	TT	CC	TT	TT	CC	TT	CC	TT	TT	CC	TT	TT	CC	TT	CC	TT	CC
68610	Chr06	47433061	C	154	61	TT	TT	CC	CC	CC	CC	CC	TT	CC	TT	CC	TT	TT	CC	TT	TT	TT	TT	TT	CC	CC	TT	CC	TT	CC	CC	-	CC	TT	CC	CC	TT	CC	TT	CC	CC	TT	CC	CC	TT	CC	TT	CC	-
68620	Chr06	47478984	C	161	68	TT	-	-	-	-	CC	CC	-	CC	TT	CC	TT	TT	CC	TT	TT	-	TT	TT	CC	CC	TT	CC	TT	CC	CC	CC	CC	TT	-	CC	-	CC	TT	CC	CC	TT	CC	CC	TT	CC	-	CC	TT
68655	Chr06	47593643	C	185	99	CC	CC	AA	AA	AA	AA	AA	CC	AA	CC	AA	CC	CC	CC	CC	CC	CC	CC	CC	AA	AA	CC	AA	CC	AA	AA	CC	AA	CC	AA	AA	CC	AA	CC	AA	AA	CC	AA	AA	CC	AA	CC	AA	CC
68660	Chr06	47596878	C	185	101	CC	CC	TT	TT	TT	TT	TT	CC	TT	CC	TT	CC	CC	CC	CC	CC	CC	CC	CC	TT	TT	CC	TT	CC	TT	TT	CC	TT	CC	TT	TT	CC	TT	CC	TT	TT	CC	TT	TT	CC	TT	CC	TT	CC
68671	Chr06	47696038	T	183	105	CC	CC	TC	TT	TT	TT	TT	CC	CC	CC	TT	CC	CC	TT	CC	CC	CC	CC	-	TC	TT	CC	TC	CC	TT	TT	CC	TT	TC	TT	TT	CC	TC	CC	TT	TT	CC	TT	TT	CC	-	CC	TT	CC
68676	Chr06	47710047	G	176	79	TT	TT	GG	GG	GG	GG	GG	TT	GG	TT	GG	TT	TT	GG	GG	TT	TT	TT	TT	GG	GG	TT	GG	TT	GG	GG	TT	GG	TT	GG	GG	TT	TT	TT	-	GG	TT	GG	GG	-	GG	TT	-	TT
68711	Chr06	47853484	C	153	75	CC	CC	TT	TT	TT	TT	TT	CC	TT	CC	TT	CC	CC	CC	-	CC	CC	CC	CC	TT	TT	CC	-	CC	TT	TT	CC	TT	CC	-	TT	CC	TT	CC	TT	TT	CC	TT	CT	CC	TT	CC	-	-
68723	Chr06	47898581	A	178	82	TT	TT	AA	AA	AA	AA	AA	TT	AA	AT	AA	TT	TT	AA	AT	TT	TT	TT	AT	AA	AA	TT	AA	TT	AA	AA	TT	AA	TT	AA	AA	TT	AA	TT	AA	AA	TT	AA	AA	-	AA	TT	-	AA
68724	Chr06	47898586	G	173	83	AA	AA	GG	GG	GG	GG	GG	AA	GG	GA	GG	AA	AA	GG	GA	AA	AA	AA	GA	GG	GG	AA	GG	AA	GG	GG	AA	GG	AA	GG	GG	AA	GG	AA	GG	-	AA	GG	GG	-	GG	AA	-	GG
68750	Chr06	48038147	C	173	86	CC	CC	TT	TT	TT	TT	TT	CC	TT	CC	TT	CC	CC	CC	CC	CC	CC	CC	-	TT	TT	CC	TT	CC	TT	TT	CC	TT	CC	TT	TT	CC	TT	CC	TT	TT	CC	TT	TT	-	TT	CC	TT	CC
68949	Chr06	48874582	T	185	90	TC	CC	TT	TT	CC	TT	TC	CC	TT	CC	TT	TT	CC	TT	CC	CC	CC	CC	CC	TT	TT	CC	CC	CC	TT	TT	TT	TT	CC	TT	TT	TC	TT	CC	TT	TT	CC	TT	TT	CC	TT	CC	TT	CC
68957	Chr06	48965933	C	181	86	TT	TT	CC	CC	TT	CC	CC	TT	CC	TT	CC	CC	TT	CC	TT	TT	TT	TT	TT	CC	CC	TT	TT	TT	CC	CC	CC	CT	TT	CC	CC	TT	CC	TT	CC	CC	TT	CC	CC	TT	CC	TT	CC	TT
68990	Chr06	49054075	T	160	81	TT	-	CC	-	TT	CC	-	TT	-	TT	CC	CC	TT	TT	TT	TT	TT	TT	TT	CC	-	TT	TT	TT	CC	-	CC	CC	-	CC	CC	TT	CC	TT	-	CC	TT	-	CC	TT	-	TT	-	CC
69024	Chr06	49191483	G	179	93	AA	AA	GG	GG	AA	GG	-	AA	-	AA	GG	GG	AA	GG	AA	AA	AA	AA	AA	GG	GG	AA	AA	AA	GG	GG	GG	AA	AA	GG	GG	AA	GG	AA	GG	GG	AA	-	GG	AA	GG	AA	GG	AA
69046	Chr06	49417463	G	159	69	AA	AA	-	GG	-	GG	-	AA	GG	AA	GG	GG	AA	GG	AA	-	-	AA	AA	-	GG	-	AA	-	GG	GG	GG	-	AA	GG	GG	-	GG	GG	GG	GG	AA	GG	GG	-	GG	-	GG	GG
69050	Chr06	49425581	C	163	67	CC	CC	AA	-	CC	-	AA	CC	AA	CC	-	AA	CC	CC	CC	CC	CC	CC	CC	AA	-	CC	CC	CC	AA	-	-	CC	CC	-	-	CC	AA	AA	-	AA	CC	-	AA	CC	CC	CC	AA	CC
69066	Chr06	49445797	A	176	88	AA	AA	-	TT	AA	TT	TT	AA	TT	AA	TT	TT	AA	AA	AA	AA	AA	AA	AA	TT	TT	AA	AA	AA	TT	TT	TT	AA	AA	TT	TT	AA	TT	TT	TT	TT	AA	TT	TT	AA	AA	AA	TT	-
69149	Chr06	49830301	C	180	95	TT	TT	-	CC	TT	CC	CC	TT	CC	TT	CC	CC	TT	TT	CC	TT	TT	TT	-	CC	CC	CC	TT	TT	CC	CC	CC	TT	TT	CC	CC	TT	CC	TT	CT	CC	TT	CC	CC	TT	CC	TT	CC	TT
69194	Chr06	50032041	A	156	77	TT	TT	AA	AA	TT	-	-	-	-	-	AA	AA	TT	TT	AA	TT	TT	TT	TT	-	AA	-	TT	-	-	AA	AA	TT	TT	AA	AA	TT	AA	TT	AA	AA	-	-	AA	TT	AA	TT	AA	-
69226	Chr06	50167305	C	181	86	CC	CC	GG	-	-	GG	GG	CC	GG	CC	-	GG	CC	CC	GG	CC	CC	CC	GG	GG	GG	GG	CC	CC	GG	GG	GG	CC	CC	GG	GG	CC	GG	CC	GG	GG	CC	GG	GG	CC	GG	CC	GG	CC
69227	Chr06	50167325	T	182	93	CC	CC	TT	-	-	TT	TT	CC	TT	CC	TT	TT	CC	CC	TT	CC	CC	CC	TT	TT	TT	TT	CC	CC	TT	TT	TT	CC	CC	TT	TT	CC	TT	CC	TT	TT	CC	TT	TT	CC	TT	CC	TT	CC
69277	Chr06	50266836	G	172	75	GG	GG	AA	AA	GG	AA	AA	GG	AA	GG	AA	AA	GG	GG	AA	GG	GG	GG	GG	-	AA	-	GG	GG	AA	AA	AA	GG	GG	AA	AA	GG	AA	GG	AA	AA	GG	AA	AA	-	AA	AA	AA	GG
69346	Chr06	50573524	T	178	87	TT	TT	CC	CC	-	CC	-	TT	TT	TT	CC	CC	TT	TT	CC	TT	TT	TT	-	CC	CC	CC	TT	TT	CC	CC	CC	TT	CC	CC	CC	TT	CC	TT	TT	CC	TT	CC	CC	CC	TT	CC	CC	TT
69366	Chr06	50646693	C	147	59	CC	TT	-	TT	CC	-	TT	CC	CC	CC	TT	TT	CC	CC	TT	CC	CC	CC	CC	TT	-	-	CC	CC	TT	-	TT	CC	TT	TT	TT	CC	TT	CC	TT	-	CC	TT	-	-	CC	TT	TT	TT
69372	Chr06	50676198	T	173	79	AA	-	TT	TT	AA	TT	TT	AA	AA	-	TT	TT	-	AA	TT	AA	AA	AA	-	TT	TT	TT	AA	AA	TT	TT	TT	AA	TT	TT	TT	AA	TT	AA	TT	TT	AA	TT	TT	TT	TT	TT	TT	TT
69373	Chr06	50676248	C	181	87	TT	-	CC	CC	TT	CC	CC	TT	TT	TT	CC	CC	TT	TT	CC	TT	TT	TT	-	CC	CC	CC	TT	TT	CC	CC	CC	TT	CC	CC	CC	TT	CC	TT	CC	CC	TT	CC	CC	CC	CC	CC	CC	CC
69382	Chr06	50718128	T	166	81	TT	CC	CC	CC	TT	CC	-	TT	-	TT	CC	CC	TT	TT	CC	TT	TT	TT	TT	CC	-	CC	TT	TT	-	CC	CC	TT	CC	-	CC	TT	CC	TT	CC	CC	TT	CC	CC	-	CC	CC	CC	CC
69403	Chr06	50788657	T	185	96	TT	GG	GG	GG	TT	GG	GG	TT	TT	TT	GG	GG	TT	TT	GG	TT	TT	TT	TT	GG	GG	GG	TT	TT	GG	GG	GG	TT	GG	GG	GG	TT	GG	TT	GG	GG	TT	GG	GG	GG	TT	GG	GG	GG
69404	Chr06	50794296	G	167	82	GG	AA	-	AA	GG	AA	AA	-	-	-	-	AA	GG	GG	AA	GG	GG	GG	-	-	AA	AA	GG	-	-	AA	AA	GG	AA	AA	AA	GG	-	GG	AA	AA	-	AA	AA	-	AA	AA	-	-
69406	Chr06	50794305	A	167	81	TT	AA	-	AA	TT	AA	AA	-	-	-	-	AA	TT	TT	AA	TT	TT	TT	-	-	AA	AA	TT	-	-	AA	AA	TT	AA	AA	AA	TT	-	TT	AA	AA	-	AA	AA	-	AA	AA	-	-
69427	Chr06	50867796	A	171	84	AA	TT	TT	TT	AA	TT	-	AA	AA	AA	TT	TT	AA	AA	AA	AA	AA	AA	TT	TT	TT	TT	AA	AA	TT	TT	TT	AA	TT	-	TT	AA	TT	AA	TT	-	AA	TT	TT	TT	TT	TT	TT	-
69472	Chr06	50947207	C	151	60	AA	CC	CC	CC	-	CC	CC	-	-	-	CC	CC	AA	AA	-	AA	-	AA	-	CC	CC	CC	AA	-	CC	CC	CC	AA	CC	CC	CC	-	CC	AA	CC	CC	-	-	CC	-	CC	CC	CC	CC
69478	Chr06	50974466	G	163	87	CC	GG	GG	GG	-	GG	GG	-	CC	CC	GG	GG	CC	CC	CC	CC	CC	CC	GG	GG	-	-	CC	CC	-	-	GG	CC	-	GG	GG	CC	GG	CC	-	GG	CC	GG	GG	-	GG	GG	GG	GG
69479	Chr06	50974499	G	183	97	CC	GG	GG	GG	CC	GG	-	CC	CC	CC	GG	GG	CC	CC	GC	CC	CC	CC	GG	GG	GG	GG	CC	CC	GG	GG	GG	CC	GG	GG	GG	CC	GG	CC	GG	GG	CC	GG	GG	GG	GC	GG	GG	GG
69486	Chr06	50990314	G	167	80	AA	GG	GG	GG	-	GG	GG	AA	-	-	GG	GG	-	AA	AA	AA	-	AA	-	GG	-	GG	AA	AA	GG	-	GG	AA	GG	GG	GG	AA	GG	AA	GG	GG	AA	GG	GG	GG	GG	GG	GG	GG
69514	Chr06	51046476	A	183	85	GG	AA	AA	AA	GG	AA	AA	GG	GG	GG	AA	AA	GG	GG	AG	GG	GG	AA	AA	AA	AA	AA	GG	GG	AA	AA	AA	AG	AA	-	AA	GG	AA	GG	AA	AA	GG	AA	AA	-	AA	AA	AA	AA
69645	Chr07	223648	C	162	76	CC	-	-	-	CC	CC	AA	AA	-	CC	-	CC	AA	CC	CC	CC	AA	CC	-	AA	AA	AA	CC	-	AA	CC	AA	CC	CC	-	CC	CC	AA	CC	CC	-	AA	-	CC	AA	CA	AA	-	AA
69660	Chr07	275422	T	149	61	CC	TT	TT	-	-	-	TT	TT	-	-	CC	CC	TT	TT	-	-	TT	CC	TT	TT	TT	TT	CC	-	TT	-	TT	CC	-	-	TT	CC	TT	CC	-	CC	TT	CC	CC	TT	-	TT	TT	TT
69674	Chr07	295820	C	159	73	AA	-	CC	-	-	AA	CC	CC	AA	AA	-	AA	CC	CC	AA	AA	CC	-	CC	CC	CC	CC	AA	AA	CC	-	CC	AA	-	-	-	AA	CC	AA	AA	-	CC	AA	AA	CC	-	CC	CC	CC
69737	Chr07	558916	A	170	80	GG	AA	GG	GG	-	GG	AA	AA	GG	GG	GG	GG	AA	AA	-	GG	AA	GG	AA	AA	AA	AA	GG	GG	AA	GG	AA	GG	GG	GG	AA	-	AA	GG	-	GG	AA	GG	GG	AA	AA	AA	AA	AA
69751	Chr07	613083	A	175	78	AA	AA	AA	-	AA	AA	GG	-	AA	AA	-	AA	GG	GG	AA	AA	AA	AA	-	GG	GG	-	AA	AA	GG	AA	GG	AA	AA	AA	AA	AA	-	AA	-	AA	GG	AA	AA	GG	GG	GG	GG	GG
69754	Chr07	662021	A	182	79	AA	CC	AA	AA	AA	AA	-	CC	AA	AA	AA	AA	CC	CC	AA	AA	AA	AA	-	CC	CC	CC	AA	AA	CC	AA	CC	AA	AA	AA	AA	AA	AA	AA	AA	AA	CC	AA	AA	CC	CC	CC	CC	AA
69787	Chr07	808915	C	161	86	GG	CG	CC	CC	CC	CC	-	CG	CC	CC	CC	GG	GG	CC	CC	CC	CC	GG	-	GG	CC	-	GG	CC	GG	CC	GG	CC	GG	CC	GG	GG	GG	CC	CC	GG	CC	GG	CC	GG	CC	GG	GG	CC
69842	Chr07	1107406	T	170	75	CC	TT	TT	-	-	TT	-	CC	-	TT	TT	TT	CC	CC	TT	TT	TT	TT	-	CC	CC	TT	TT	TT	CC	-	CC	TT	TT	TT	TT	TT	CC	TT	TT	TT	CC	-	TT	CC	CC	CC	CC	CC
70164	Chr07	2576777	G	185	109	GG	AA	GG	GG	AA	AA	GG	AA	AA	GA	AA	AA	AA	GG	AA	GG	AA	AA	GG	GG	GG	AA	AA	AA	GG	AA	GG	AA	AA	AA	AA	AA	GA	AA	AA	AA	GG	AA	AA	GG	GG	GG	GG	GG
70202	Chr07	2693367	C	181	78	TT	CC	-	TT	CC	CC	TT	CC	TT	CC	-	CC	CC	TT	CC	TT	CC	CC	TT	TT	TT	CC	CC	CC	CC	CC	TT	CC	CC	-	CC	CC	TT	CC	CC	CC	TT	CC	CC	TT	CC	TT	TT	CC
70223	Chr07	2738022	T	185	76	CC	TT	TT	CC	TT	TT	CC	TT	CC	TT	TT	TT	TT	CC	TT	CC	TT	TT	CC	CC	CC	TT	TT	TT	CC	TT	CC	TT	TT	TT	TT	TT	TT	TT	TT	TT	CC	TT	TT	CC	CC	CC	CC	TT
70260	Chr07	2788084	T	177	98	TT	TT	CC	TT	CC	CC	-	CC	TT	CC	-	CC	CC	TT	CC	-	CC	CC	-	TT	TT	-	CC	CC	TT	CC	TT	CC	CC	CC	CC	CC	TT	CC	CC	CC	TT	CC	CC	-	TT	TT	TT	TT
70332	Chr07	3036123	C	167	83	CC	CC	AA	CC	AA	AA	CC	AA	CC	AA	AA	AA	AA	CC	AA	CC	-	AA	CC	CC	CC	AA	AA	AA	CC	-	CC	-	-	-	-	AA	AA	AA	AA	AA	CC	-	CC	CC	CC	CC	CC	CC
70336	Chr07	3048192	C	181	102	CC	AA	AA	CC	AA	AA	CC	AA	CC	AA	AA	AA	AA	CC	AA	CC	AA	AA	CC	CC	CC	AA	AA	AA	CC	AA	CC	AA	AA	AA	AA	AA	AA	AA	AA	AA	CC	AA	AA	CC	CA	CC	CC	CC
70401	Chr07	3393301	G	185	95	GG	GT	GG	GG	GT	GG	GT	GG	GG	GG	GG	GT	GG	GG	GG	GG	GG	GG	GG	GG	GG	GG	GG	GT	GG	GG	GG	GG	GG	GG	GG	GG	GG	GT	GG	GT	GG	GT	GG	GG	GG	GG	GG	GG
70402	Chr07	3393317	C	185	93	CC	CA	CC	CC	CA	CC	CA	CC	CC	CC	CC	CA	CC	CC	CC	CC	CC	CC	CC	CC	CC	CC	CC	CA	CC	CC	CC	CC	CC	CC	CC	CC	CC	CA	CC	CA	CC	CA	CC	CC	CC	CC	CC	CC
70404	Chr07	3410201	G	177	103	GG	GG	AA	-	-	AA	-	AA	GG	AA	AA	GG	AA	GG	AA	GG	AA	GG	AA	GG	GG	AA	AA	AA	GG	AA	GG	AA	AA	AA	AA	AA	AA	AA	AA	AA	GG	AA	AA	GG	AA	GA	GG	-
70430	Chr07	3498120	G	163	65	AA	-	GG	AA	GG	GG	-	GG	AA	GG	GG	AA	GG	AA	GG	AA	GG	AA	AA	AA	AA	-	GG	GG	AA	GG	AA	GG	GG	GG	GG	GG	GG	GG	GG	GG	AA	GG	GG	-	GG	-	AA	GG
70447	Chr07	3589475	A	175	73	GG	GG	AA	GG	AA	AA	-	AA	GG	AA	AA	-	AA	GG	AA	GG	AA	GG	GG	GG	GG	AA	AA	AA	GG	AA	GG	AA	AA	AA	AA	AA	AA	AA	AA	AA	GG	AA	AA	GG	AA	GG	-	AA
70448	Chr07	3589489	G	177	75	CC	CC	GG	CC	GG	GG	-	GG	CC	GG	GG	-	GG	CC	GG	CC	GG	CC	CC	CC	CC	GG	GG	GG	CC	GG	CC	GG	GG	GG	GG	GG	GG	GG	GG	GG	CC	GG	GG	CC	GG	CC	CC	GG
70470	Chr07	3724238	A	185	79	TT	AA	AA	TT	AA	AA	AA	AA	TT	AA	AA	TT	AA	TT	AA	TT	AA	TT	TT	TT	TT	AA	TT	AA	TT	AA	TT	AA	AA	AA	AA	AA	AA	AA	AA	AA	TT	AA	AA	TT	AA	TT	TT	AA
70487	Chr07	3838214	G	185	80	AA	AA	GG	AA	GG	GG	GG	GG	AA	GG	GG	AA	GG	AA	GG	AA	GG	AA	AA	GG	AA	GG	GG	GG	AA	GG	AA	GG	GG	GG	GG	GG	GG	GG	GG	GG	AA	GG	GG	AA	AA	AA	AA	GG
70492	Chr07	3839318	A	183	78	GG	AA	AA	GG	AA	AA	AA	AA	GG	AA	AA	GG	AA	GG	AA	GG	AA	GG	GG	AA	GG	AA	GG	AA	GG	AA	GG	AA	AA	AA	AA	AA	AA	AA	AA	AA	GG	AA	AA	GG	AA	GG	GG	AA
70501	Chr07	3917291	T	182	80	CC	TC	TT	CC	TT	TT	TT	TT	CC	TT	TT	CC	TT	CC	TT	CC	TT	CC	CC	TT	CC	TT	CC	TT	CC	TT	CC	TT	TT	TT	TT	TT	TT	TT	TT	TT	CC	TT	TT	CC	TT	-	CC	TT
70518	Chr07	3995887	T	163	89	CC	TT	CC	TT	CC	CC	CC	-	TT	CC	CC	TT	CC	TT	CC	TT	CC	TT	-	-	TT	-	TT	CC	-	CC	TT	CC	CC	CC	CC	CC	CC	CC	CC	-	CC	CC	-	TT	TT	TT	TT	-
70522	Chr07	4000552	T	183	99	AA	TA	AA	TT	AA	AA	AA	AA	TT	AA	AA	TT	AA	TT	AA	TT	AA	TT	TT	AA	TT	AA	TT	AA	TT	AA	TT	AA	AA	AA	AA	AA	AA	AA	-	AA	TT	AA	AA	TT	AA	TT	TT	AA
70523	Chr07	4000559	C	182	98	GG	CG	GG	CC	GG	GG	GG	GG	CC	GG	GG	CC	GG	CC	GG	CC	GG	CC	CC	GG	CC	GG	CC	GG	CC	GG	CC	GG	GG	GG	GG	GG	GG	GG	-	GG	CC	GG	-	CC	GG	CC	CC	GG
70574	Chr07	4273665	A	183	86	AA	AG	AA	GG	AA	AA	AA	GG	GG	AA	AA	GG	AA	GG	AA	GG	AA	GG	GG	AA	GG	-	GG	AA	GG	AA	AA	AA	AA	AA	AA	AA	AA	AA	AA	AA	GG	AA	AG	GG	GG	GG	GG	AA
70598	Chr07	4429525	C	183	83	CC	TT	CC	TT	CC	CC	CC	TT	TT	CC	CC	TT	CC	TT	CC	TT	CC	TT	TT	CC	TT	CC	CC	CC	TT	CC	CC	CC	CC	CC	CC	CC	CC	CC	CC	CC	TT	CC	CC	TT	TT	TT	TT	CC
70613	Chr07	4480422	G	183	96	CC	CC	GG	GG	CC	CC	CC	GG	GG	CC	CC	GG	CC	GG	CC	GG	CC	GG	GC	CC	GG	CC	GG	CC	GG	CC	CC	CC	CC	CC	CC	CC	CC	CC	CC	CC	GG	CC	CC	GG	GC	GG	GG	CC
70622	Chr07	4517506	C	183	88	CC	TT	CC	TT	CC	CC	CC	TT	TT	CC	CC	TT	CC	TT	CC	TT	CC	TT	TT	CC	TT	CC	TT	CC	TT	CC	CC	CC	CC	-	CC	CC	CC	CC	CC	CC	TT	CC	CC	TT	CC	TT	TT	CC
70625	Chr07	4527085	A	182	95	CC	AA	AA	AA	CC	CC	CC	AA	AA	CC	CC	AA	CC	AA	CC	AA	CC	AA	AA	CC	AA	CC	AA	CC	AA	CC	CC	CC	CC	CC	CC	CC	CC	CC	CC	CC	AA	CC	CC	AA	AA	AA	AA	CC
70647	Chr07	4623636	T	184	180	TG	GG	GG	TG	GG	GG	GG	TG	GG	TG	-	GG	GG	TG	TG	TT	GG	GG	TG	GG	GG	GG	TG	TG	TG	TG	TG	GG	TG	GG	TG	GG	GG	GG	GG	GG	GG	TG	GG	GG	GG	GG	GG	GG
70648	Chr07	4623651	T	182	180	TC	-	CC	TC	CC	CC	CC	TC	CC	TC	-	CC	CC	TC	TC	TC	CC	CC	TC	CC	CC	CC	TC	TC	TC	TC	TC	CC	TC	CC	TC	CC	CC	CC	CC	CC	CC	TC	CC	CC	CC	CC	CC	CC
70649	Chr07	4623669	C	183	180	CG	-	GG	CG	GG	GG	GG	CG	GG	CG	CC	GG	GG	CG	CG	CG	GG	GG	CG	GG	GG	GG	CG	CG	CG	CG	CG	GG	CG	GG	CG	GG	GG	GG	GG	GG	GG	CG	GG	GG	GG	GG	GG	GG
70651	Chr07	4623696	C	150	135	CT	TT	-	-	TT	-	TT	-	-	CT	TT	TT	TT	-	CC	CT	-	TT	-	TT	TT	TT	CT	CT	-	-	CT	TT	CC	-	CT	TT	-	TT	TT	-	TT	CC	TT	-	TT	-	-	TT
70652	Chr07	4623701	A	147	134	AC	CC	-	-	CC	-	CC	-	-	AC	CC	CC	CC	-	AA	AC	-	CC	-	CC	CC	CC	AC	AC	-	-	AC	CC	AA	-	AC	CC	-	CC	CC	-	CC	AA	CC	-	CC	-	-	CC
70729	Chr07	5078252	A	185	85	GG	AA	AA	GG	AA	AA	AA	GG	GG	AA	AA	GG	AA	GG	AA	GG	AA	GG	GG	AA	GG	AA	AA	AA	GG	AA	AA	AA	AA	AA	AA	AA	AA	AA	AA	AA	AA	AA	AA	GG	AG	GG	GG	AA
70732	Chr07	5085157	A	185	82	CC	AA	AA	CC	AA	AA	AA	CC	CC	AA	AA	CC	AA	CC	AA	CC	AA	CC	AC	AA	CC	AA	AA	AA	CC	AA	AA	AA	AA	AA	AA	AA	AA	AA	AA	AA	AA	AA	AA	CC	AA	CC	AA	AA
70733	Chr07	5085175	T	183	84	CC	TT	TT	CC	TT	TT	TT	CC	CC	TT	TT	CC	TT	CC	TT	CC	TT	CC	TC	TT	CC	TT	CC	TT	CC	TT	TT	TT	TT	TT	TT	TT	TT	TT	TT	TT	TT	TT	TT	CC	TT	CC	TT	TT
70737	Chr07	5088252	A	180	126	GG	GG	AG	GG	AA	AG	GG	GG	AA	AG	AA	AG	AG	AA	GG	AA	AG	AG	AA	AA	GG	GG	AA	AG	AG	AG	AG	GG	GG	GG	GG	AA	AA	GG	AA	AG	AA	AA	GG	AG	AA	AA	GG	GG
70738	Chr07	5088258	C	180	1	TT	TT	CG	TT	CC	CT	TT	TT	CC	CT	CC	CT	CT	CC	TT	CC	CT	CT	CC	CC	TT	TT	CC	CT	CT	CT	CT	TT	TT	TT	TT	CC	CC	TT	CC	CT	CC	CC	TT	CT	CC	CC	TT	TT
70739	Chr07	5088289	A	180	125	TT	TT	AT	TT	AA	AT	TT	TT	AA	AT	AA	AT	AT	AA	TT	AA	AT	AA	AA	AA	TT	TT	AA	AT	AT	AT	AT	TT	TT	TT	TT	AA	AA	TT	AA	AT	AA	AA	TT	AT	AA	AA	TT	TT
70740	Chr07	5088294	T	180	125	AA	AA	TA	AA	TT	TA	AA	AA	TT	TA	TT	TA	TA	TT	AA	TT	TA	TT	TT	TT	AA	AA	TT	TA	TA	TA	TA	AA	AA	AA	AA	TT	TT	AA	TT	TA	TT	TT	AA	TA	TT	TT	AA	AA
70741	Chr07	5101000	T	175	84	CC	TT	TT	CC	TT	TT	-	CC	CC	TT	-	CC	TT	CC	TT	CC	-	CC	CC	TT	CC	TT	TT	-	CC	TT	TT	TT	TT	TT	TT	TT	TT	TT	TT	TT	TT	TT	TT	CC	CC	CC	CC	TT
70819	Chr07	5371024	G	164	66	CC	GG	-	CC	GG	GG	GG	-	CC	GG	GG	CC	GG	CC	GG	CC	GG	CC	CC	GG	CC	GG	-	GG	CC	GG	GG	GG	GG	GG	GG	GG	GG	GG	GG	GG	GG	-	GG	CC	CC	-	-	GG
70838	Chr07	5381784	A	173	74	CC	AA	AA	CC	AA	AA	AA	CC	CC	AA	AA	CC	AA	-	AA	CC	AA	CC	CC	AA	CC	AA	AA	AA	CC	AA	AA	AA	AA	AA	AA	AA	AA	AA	AA	AA	AA	CC	AA	CC	AA	CC	CC	AA
70849	Chr07	5403702	T	184	82	GG	TT	GG	GG	TT	TT	TT	GG	GG	TT	TT	GG	TT	GG	TT	GG	TT	GG	GG	TT	GG	TT	AA	TT	GG	TT	TT	TT	TT	TT	TT	TT	TT	TT	TT	TT	TT	GG	TT	GG	GG	GG	GG	TT
70883	Chr07	5471507	C	185	98	CC	TT	CC	CC	TT	TT	TT	CC	CC	TT	TT	CC	TT	CC	TT	CC	TT	CC	CC	TT	CC	TT	CC	TT	CC	TT	TT	TT	TT	TT	TT	TT	TT	TT	TT	TT	TT	CC	TT	CC	CC	CC	CC	TT
70887	Chr07	5482581	C	182	87	AA	CC	AA	AA	CC	CC	CC	AA	AA	CC	CC	AA	CC	AA	CC	AA	CC	AA	AA	CC	AA	CC	AA	CC	AA	CC	CC	CC	CC	CC	CC	CC	CC	CC	CC	CC	CC	AA	CC	AA	AA	AA	AA	CC
70888	Chr07	5482593	C	180	94	CC	AA	CC	CC	AA	AA	AA	CC	CC	AA	AA	CC	AA	CC	AA	CC	AA	CC	CC	AA	CC	AA	CC	AA	CC	AA	AA	AA	AA	AA	AA	AA	AA	AA	AA	AA	AA	CC	AA	CC	CC	CC	CC	AA
70990	Chr07	5765782	C	151	64	AA	CC	-	-	-	CC	-	AA	-	CC	CC	AA	CC	-	CC	AA	CC	-	AA	CC	-	CC	CA	-	AA	CC	CC	CC	CC	-	CC	CC	CC	CC	-	CC	CC	AA	CC	-	CC	AA	AA	CC
70998	Chr07	5770525	C	169	68	CA	CC	CC	CC	-	CC	-	CA	-	CC	CC	CA	CC	CA	CC	CC	CC	CA	-	CC	CA	CC	CA	-	CC	CC	CC	CC	-	CC	CC	CC	CC	CC	-	-	CC	CA	CC	CA	CA	CC	CA	CC
70999	Chr07	5770541	T	175	91	TG	TT	TT	TG	-	TT	-	TG	GG	TT	TT	TG	TT	TG	TT	TG	TT	TG	-	TT	TG	TT	TG	-	TG	TT	TT	TT	TG	TT	TT	TT	TT	TT	-	-	TT	TG	TT	TG	TG	TG	TG	TT
71167	Chr07	6064717	G	168	91	GG	AA	GG	GG	AA	AA	-	-	GG	-	-	GG	AA	GG	AA	GG	AA	GG	-	AA	GG	AA	GG	AA	GG	AA	AA	GA	AA	AA	AA	AA	AA	AA	-	AA	AA	GG	AA	GG	GG	GG	GG	AA
71207	Chr07	6187284	T	182	99	TT	CC	CC	TT	CC	CC	CC	TT	TT	CC	CC	TT	CC	TT	CC	TT	CC	TT	TT	CC	TT	CC	TT	CC	TT	CC	CC	CC	CC	CC	CC	CC	CC	CC	CC	CC	CC	TT	CC	TT	TC	TT	-	CC
71245	Chr07	6263872	T	183	78	CC	TT	TT	CC	TT	TT	-	CC	CC	TT	TT	CC	TT	CC	TT	CC	TT	CC	-	TT	CC	TT	TT	TT	CC	TT	TT	TT	TT	TT	TT	TT	TT	TT	TT	CC	TT	CC	TT	CC	TT	CC	CC	TT
71286	Chr07	6363160	G	178	100	GG	AA	AA	GG	AA	AA	AA	-	GG	AA	AA	GG	AA	GG	AA	-	AA	GG	-	AA	GG	AA	GG	AA	GG	AA	AA	AA	AA	AA	AA	AA	AA	AA	AA	-	AA	GG	AA	-	GG	GG	GG	AA
71355	Chr07	6613866	C	182	97	CT	CC	CC	TT	CC	TT	CC	TT	TT	CC	CC	TT	CC	TT	CC	TT	CC	TT	TT	CC	TT	CC	CC	CC	TT	CC	CT	CC	CC	CC	CC	CC	CC	CC	CC	TT	CC	CT	CC	CT	CT	TT	CT	CC
71460	Chr07	7097110	A	158	74	TT	AA	-	-	-	TT	-	-	-	-	AA	TT	AA	TT	-	TT	AA	TT	-	AA	TT	AA	AA	-	TT	AA	AA	AA	AA	-	AA	AA	TT	AA	-	TT	AA	-	AA	TT	TT	TT	-	AA
71466	Chr07	7097221	T	180	85	GG	TT	-	GG	TT	GG	TT	GG	-	TT	TT	GG	TT	GG	TT	GG	TT	GG	GG	TT	GG	TT	TT	-	GG	TT	TT	TT	TT	TT	TT	TT	GG	TT	-	GG	TT	TT	TT	GG	TT	GG	GG	TT
71493	Chr07	7133963	C	185	84	AA	CC	CC	CC	CC	AA	CC	AA	AA	CC	CC	AA	CC	AA	CC	AA	CC	AA	AA	CC	AA	CC	CC	CC	AA	CC	CC	CC	CC	CC	CC	CC	AA	CC	CC	CC	CC	AA	CC	AA	CA	AA	AA	CC
71538	Chr07	7201100	A	183	182	GG	AG	-	GG	AG	AG	GG	GG	AG	GG	AG	GG	GG	GG	GG	AG	GG	GG	GG	GG	GG	GG	GG	GG	AG	AG	AG	AG	GG	AG	GG	GG	GG	AG	GG	GG	GG	AG	AG	GG	AG	GG	AG	AG
71580	Chr07	7359126	A	185	87	CC	AA	AA	AA	AA	CC	AA	CC	CC	AA	AA	CC	AA	AA	AA	CC	AA	CC	CC	AA	CC	AA	AA	AA	CC	AA	AA	AA	AA	AA	AA	AA	AC	AA	AA	CC	AA	CC	AA	CC	CC	CC	CC	AA
71611	Chr07	7531519	G	185	82	AA	GG	GG	GG	GG	GG	GG	AA	AA	GG	GG	AA	GG	GG	GG	AA	GG	AA	AA	GG	AA	GG	GG	GG	AA	GG	GG	GG	GG	GG	GG	GG	AA	GG	GG	AA	GG	AA	GG	AA	AA	AA	AA	GG
71612	Chr07	7531549	T	185	88	CC	TT	TT	TT	TT	TT	TT	CC	CC	TT	TT	CC	TT	TT	TT	CC	TT	CC	CC	TT	CC	TT	CC	TT	CC	TT	TT	TT	TT	TT	TT	TT	CC	TT	TT	CC	TT	CC	TT	CC	CC	CC	CC	TT
71622	Chr07	7610107	A	179	83	CC	AA	-	AA	AA	AA	AA	CC	CC	AA	AA	CC	AA	AA	AA	CC	AA	CC	-	AA	CC	AA	AA	AA	CC	AA	AA	AA	AA	AA	AA	AA	CC	AA	AA	CC	AA	CC	AA	CC	AC	CC	CC	AA
71706	Chr07	7885505	A	153	72	AA	-	GG	GG	GG	GG	-	-	-	GG	-	AA	GG	GG	AA	-	-	AA	-	GG	-	GG	AA	AA	-	GG	GG	GG	GG	-	GG	GG	AA	GG	-	AA	GG	-	GG	AA	AA	AA	AA	-
71832	Chr07	8385811	G	179	88	CC	CC	GG	GG	GG	GG	GG	CC	GG	GG	GG	CC	GG	GG	CC	CC	GG	CC	GG	GG	CC	GG	-	CC	CC	GG	CC	GG	CC	GG	CC	GG	CC	GG	GG	CC	GG	CC	GG	CC	CC	CC	CC	GG
71914	Chr07	8724504	A	150	60	-	GG	AA	AA	AA	AA	AA	-	AA	AA	AA	GG	AA	AA	-	-	AA	GG	AA	AA	-	AA	-	GG	-	AA	GG	AA	-	-	GG	GG	GG	AA	AA	GG	AA	GG	AA	GG	-	GG	GG	AA
72061	Chr07	9162455	G	164	77	AA	AA	GG	GG	GG	GG	GG	AA	GG	GG	GG	AA	AA	GG	AA	AA	GG	AA	GG	GG	AA	GG	AA	AA	AA	GG	AA	GG	AA	GG	AA	AA	AA	GG	GG	AA	GG	AA	GG	AA	AA	AA	AA	GG
72062	Chr07	9162463	T	165	77	CC	CC	TT	TT	TT	TT	TT	CC	TT	TT	TT	CC	CC	TT	CC	CC	TT	CC	TT	TT	CC	TT	CC	CC	CC	TT	CC	TT	CC	TT	CC	CC	CC	TT	TT	CC	TT	CC	TT	CC	CC	CC	CC	TT
72073	Chr07	9204797	T	181	87	TT	TT	AA	AA	AA	AA	AA	TT	AA	AA	AA	TT	TT	AA	TT	TT	AA	TT	AA	AA	TT	AA	TT	TT	TT	AA	TT	AA	TT	AA	TT	TT	TT	AA	AA	TA	AA	TT	AA	TT	TT	TT	TT	AA
72150	Chr07	9442103	T	150	71	CC	CC	TT	-	TT	-	TT	CC	TT	-	TT	TC	CC	TT	-	-	TT	-	TT	-	-	-	CC	CC	CC	TT	CC	TT	CC	TT	CC	TC	CC	TT	TT	CC	TT	CC	TT	-	TT	CC	CC	TT
72162	Chr07	9443239	C	153	76	CC	CC	AA	AA	AA	AA	AA	CC	AA	AA	AA	CC	-	AA	-	CC	AA	CC	AA	AA	CC	AA	CC	-	-	AA	CC	AA	CC	AA	-	-	CC	AA	AA	CC	-	CC	AA	CC	CC	-	-	-
72170	Chr07	9449695	C	183	95	GG	GG	CC	CC	CC	CC	CC	GG	CC	CC	CC	GG	GG	CC	GG	GG	CC	GG	CC	CC	GG	CC	GG	GG	GG	CC	GG	CC	GG	CC	GG	GG	GG	CC	CC	GG	CC	GG	CC	-	CC	GG	GG	CC
72219	Chr07	9551868	T	185	90	CC	CC	TT	TT	TT	TT	TT	CC	TT	TT	TT	CC	CC	TT	CC	CC	TT	CC	TT	TT	CC	TT	TT	CC	CC	TT	CC	TT	CC	TT	CC	CC	CC	TT	TT	CC	TT	CC	TT	CC	CC	CC	CC	TT
72222	Chr07	9552345	G	184	94	TT	TT	GG	GG	GG	GG	GG	TT	GG	GG	GG	TT	TT	GG	TT	TT	GG	TT	GG	GG	TT	GG	TT	TT	TT	GG	TT	GG	TT	GG	TT	GT	TT	GG	GG	TT	GG	TT	GG	TT	GG	TT	TT	GG
72223	Chr07	9552361	T	184	92	AA	AA	TT	TT	TT	TT	TT	AA	TT	TT	TT	AA	AA	TT	AA	AA	TT	AA	TT	TT	AA	TT	TT	AA	AA	TT	AA	TT	AA	TT	AA	TA	AA	TT	TT	AA	TT	AA	TT	AA	TT	AA	AA	TT
72302	Chr07	9906462	T	161	74	AA	AA	TT	TT	TT	TT	TT	AA	TT	TT	TT	AA	AA	TT	-	AA	TT	AA	-	-	TT	TT	AA	AA	AA	TT	AA	TT	-	TT	AA	AA	AA	TT	TT	AA	TT	-	TT	-	-	-	AA	TT
72303	Chr07	9914272	C	155	63	AA	-	CC	CC	-	CC	CC	AA	CC	CC	CC	AA	AA	CC	AA	-	CC	AA	CC	AA	CC	CC	CC	AA	AA	CC	AA	CC	AA	CC	-	AA	AA	CC	CC	-	CC	-	CC	-	-	-	AA	CC
72304	Chr07	9914431	A	157	66	GG	-	AA	AA	AA	AA	AA	GG	AA	AA	AA	GG	GG	AA	GG	GG	AA	-	AA	GG	AA	AA	GG	GG	GG	AA	-	AA	GG	AA	-	GG	GG	AA	AA	-	AA	-	AA	GG	AA	-	GG	AA
72305	Chr07	9914440	T	161	63	GG	-	TT	TT	TT	TT	TT	GG	TT	TT	TT	GG	GG	TT	GG	GG	TT	-	TT	GG	TT	TT	TT	GG	GG	TT	-	TT	GG	TT	-	GG	GG	TT	TT	-	TT	-	TT	GG	TT	-	GG	TT
72307	Chr07	9914710	A	153	60	-	-	AA	AA	AA	AA	AA	-	AA	AA	AA	GG	GG	AA	-	GG	AA	-	AA	-	AA	AA	AA	-	-	AA	-	AA	GG	AA	GG	-	GG	AA	AA	GG	AA	-	AA	-	-	-	-	AA
72308	Chr07	9914728	A	155	62	-	-	AA	AA	AA	AA	AA	-	AA	AA	AA	GG	GG	AA	-	GG	AA	GG	AA	-	AA	AA	AA	-	-	AA	-	AA	GG	AA	GG	-	GG	AA	AA	GG	AA	-	AA	-	-	-	-	AA
72315	Chr07	9932123	T	170	85	-	-	-	TT	TT	TT	TT	CC	TT	TT	TT	CC	CC	TT	CC	CC	TT	CC	TT	CC	TT	TT	CC	CC	CC	TT	CC	TT	CC	TT	CC	TT	CC	TT	TT	CC	TT	CC	TT	CC	TT	CC	CC	TT
72387	Chr07	10118593	G	182	95	TT	-	GG	GG	GG	GG	GG	TT	GG	GG	GG	TT	TT	GG	TT	TT	GG	TT	-	TT	GG	GG	GG	TT	TT	GG	TT	GT	TT	GG	TT	TT	TT	GG	GG	TT	GG	TT	GG	TT	GT	TT	TT	GG
72397	Chr07	10121664	G	153	65	AA	AA	GG	GG	-	GG	GG	-	GG	GG	-	AA	AA	GG	-	AA	GG	-	-	AA	GG	GG	GG	-	-	GG	AA	GG	AA	GG	AA	AA	AA	GG	GG	-	GG	AA	GG	-	-	AA	AA	GG
72399	Chr07	10121724	T	185	94	TA	AA	TT	TT	TT	TT	TT	AA	TT	TT	TT	AA	AA	TT	AA	AA	TT	AA	TT	AA	TT	TT	TT	AA	AA	TT	AA	TT	AA	TT	AA	AA	AA	TT	TT	AA	TT	AA	TT	AA	TA	AA	AA	TT
72517	Chr07	10586309	T	184	93	AA	AA	TT	TT	TT	TT	TT	AA	TT	TT	AA	AA	AA	TT	AA	AA	TT	AA	-	AA	TT	TT	TT	AA	AA	TT	AA	TT	AA	TT	AA	AA	AA	TT	AA	AA	TT	AA	TT	AA	AA	AA	AA	TT
72561	Chr07	10728905	T	153	64	CC	-	TT	TT	CC	TT	TT	CC	TT	TT	-	CC	CC	TT	CC	CC	TT	-	TT	-	TT	TT	CC	-	-	TT	CC	TT	CC	TT	CC	-	-	TT	-	-	TT	CC	TT	-	TT	-	-	TT
72568	Chr07	10739685	T	174	86	AA	AA	TT	-	AA	TT	-	-	TT	TT	AA	AA	AA	TT	AA	AA	-	AA	-	AA	TT	TT	TT	AA	AA	TT	AA	TT	AA	TT	AA	AA	AA	TT	-	AA	TT	AA	TT	AA	TA	AA	AA	TT
72601	Chr07	10930723	A	150	71	GG	GG	AA	AA	GG	-	AA	GG	AA	AA	GG	GG	GG	AA	GG	-	AA	GG	-	GG	AA	AA	AA	GG	-	AA	AG	AA	GG	AA	GG	GG	GG	AA	GG	GG	AA	GG	AA	GG	AA	-	AG	AA
72602	Chr07	10930731	A	150	71	GG	GG	AA	AA	GG	-	AA	GG	AA	AA	GG	GG	GG	AA	GG	-	AA	GG	-	GG	AA	AA	AA	GG	-	AA	AG	AA	GG	AA	GG	GG	GG	AA	GG	GG	AA	GG	AA	GG	AA	-	AG	AA
72654	Chr07	11240910	C	184	98	GG	GG	CC	-	GG	CC	CC	GG	CC	CC	GG	GG	GG	CC	CC	GG	CC	GG	CC	GG	CC	CC	GG	GG	GG	CC	GG	CG	GG	CC	GG	GG	GG	CC	GG	GG	CC	GG	CC	GG	CC	GG	GG	CC
72706	Chr07	11510647	G	150	100	GA	-	-	AA	AA	GG	-	AA	GG	-	-	GA	GG	GG	GA	AA	AA	GG	-	-	-	-	GA	GG	AA	-	-	AA	-	-	AA	AA	AA	GA	-	GG	GG	-	GG	-	GG	GG	GG	-
72707	Chr07	11510664	A	149	100	AT	-	-	TT	TT	AA	-	TT	AA	-	-	AT	AA	AA	AT	TT	TT	AA	-	-	-	-	AT	AA	TT	-	-	TT	-	-	TT	TT	TT	AT	-	AA	AA	-	-	-	AA	AA	AA	-
72818	Chr07	12289863	C	156	69	TT	CC	-	CC	-	CC	-	-	CC	CC	TT	TT	-	CC	CC	TT	CC	TT	-	TT	CC	CC	CC	TT	TT	CC	TT	CC	TT	CC	TT	TT	TT	CC	-	TT	CC	-	CC	-	CT	TT	TT	CC
72881	Chr07	12739505	G	180	87	TT	TT	GG	GG	TT	GG	GG	TT	GG	GG	TT	TT	TT	GG	TT	TT	GG	TT	GG	-	GG	GG	GG	TT	TT	GG	TT	GG	TT	GG	TT	TT	-	GG	TT	TT	GG	TT	GG	TT	GT	TT	TT	GG
72884	Chr07	12754600	G	152	65	AA	-	GG	GG	-	GG	-	AA	GG	GG	AA	-	AA	GG	AA	-	GG	AA	GG	AA	GG	GG	GG	AA	AA	GG	AA	GG	AA	GG	AA	AA	-	GG	AA	-	GG	-	GG	AA	AA	AA	AA	GG
72898	Chr07	12869557	C	150	78	AA	AA	CC	CC	AA	CC	-	-	CC	-	AA	AA	AA	CC	-	AA	CC	AA	-	-	CC	CC	-	AA	AA	-	AA	CC	AA	CC	AA	AA	AA	CC	AA	AA	CC	AA	CA	AA	-	CC	-	CC
72982	Chr07	13382107	C	184	100	TT	TT	CC	CC	TT	CC	CC	TT	CC	CC	TT	TT	TT	CC	TT	TT	CC	TT	CC	TT	CC	CC	TT	TT	TT	CC	TT	CC	TT	CC	TT	TT	TT	CC	TT	TT	CC	TT	CC	TT	CC	TT	TT	CC
73094	Chr07	13934204	C	148	73	TT	-	-	CC	-	CC	CC	-	CC	CC	-	TT	-	-	-	TT	CC	-	CC	-	CC	-	TT	-	-	-	TT	CC	-	-	TT	-	TT	CC	-	TT	CC	TT	CC	-	-	TT	-	CC
73116	Chr07	14088947	T	160	82	CC	CC	TT	TT	CC	TT	TT	TT	TT	TT	CC	-	CC	TT	CC	CC	TT	CC	TT	CC	TT	TT	CC	CC	CC	TT	CC	TT	CC	TT	CC	CC	CC	-	CC	CC	TT	CC	TT	CC	TT	CC	TT	TT
73134	Chr07	14156833	C	185	101	TT	TT	CC	CT	TT	CC	CC	CC	CC	CC	TT	TT	TT	CC	TT	TT	CC	TT	CC	TT	CC	CC	TT	TT	TT	CC	TT	CC	TT	CC	TT	TT	TT	CC	TT	TT	CC	TT	CC	TT	CC	TT	TT	CC
73238	Chr07	14697143	A	155	78	TT	AA	AT	AA	-	AA	TT	-	AA	AA	AA	AT	AT	AA	AA	-	AA	AA	-	AA	AA	-	TT	-	-	AT	AA	AT	AA	AT	-	AA	-	AT	-	AA	TT	AA	AT	AA	AA	-	TT	AT
73239	Chr07	14697206	T	169	81	CC	TT	TC	TT	-	TT	CC	-	TT	TT	TT	TC	TC	TT	TT	TT	TT	TT	-	TT	TT	-	CC	TC	-	TC	TT	TC	TT	TC	TT	TT	-	TC	-	TT	CC	TT	TC	TT	TT	-	CC	TC
73240	Chr07	14697208	C	157	81	TT	CC	CT	CC	-	CC	TT	-	CC	CC	CC	CT	CT	CC	CC	-	CC	CC	-	CC	CC	-	TT	CT	-	CT	CC	CT	CC	CT	-	CC	-	CT	-	CC	TT	CC	CT	CC	CC	-	TT	CT
73283	Chr07	14925115	T	180	97	CC	CC	TT	TT	CC	TT	TT	-	TT	TT	CC	CC	CC	TT	CC	CC	TT	CC	-	CC	TT	TT	CC	CC	CC	TT	CC	TT	CC	-	CC	CC	CC	TT	CC	-	TT	CC	TT	CC	TT	CC	CC	TT
73285	Chr07	14925215	G	185	100	AA	AA	GG	GG	AA	GG	GG	GG	GG	GG	AA	AA	AA	GG	AA	AA	GG	AA	GG	AA	GG	GG	AA	AA	AA	GG	AA	GG	AA	GG	AA	AA	AA	GG	AA	AA	GG	AA	GG	AA	GG	AA	AA	GG
73348	Chr07	15036012	A	154	63	GG	GG	AA	AA	-	AA	AA	AA	AA	AA	GG	GG	-	AA	GG	-	AA	-	AA	-	AA	AA	GG	GG	-	AA	-	AA	-	AA	AA	-	-	AA	GG	-	AA	-	AA	GG	AA	GG	-	AA
73372	Chr07	15190688	T	149	59	CC	-	-	TT	-	TT	TT	TT	-	-	-	CC	CC	TT	TT	CC	TT	CC	TT	-	TT	TT	TT	-	TT	TT	CC	TT	-	TT	CC	CC	CC	TT	-	-	TT	-	TT	-	TT	-	-	-
73373	Chr07	15190774	T	151	61	GG	-	-	TT	-	TT	TT	TT	-	-	-	GG	GG	TT	TT	GG	TT	GG	TT	-	TT	TT	TT	-	TT	TT	GG	TT	-	TT	GG	GG	GG	TT	GG	-	TT	-	TT	-	TT	-	-	-
73433	Chr07	15467234	G	185	92	AA	AA	GG	GG	AA	GG	GG	GG	GG	GG	AA	AA	AA	GG	AA	AA	GG	AA	GG	AA	GG	GG	GG	AA	GG	GG	AA	GG	AA	GG	AA	AA	AA	GG	AA	AA	GG	AA	AA	AA	GG	AA	AA	GG
73434	Chr07	15469816	T	181	87	CC	CC	TT	TT	CC	TT	TT	TT	TT	TT	CC	CC	CC	TT	CC	CC	TT	-	TT	CC	TT	TT	TT	CC	TT	TT	CC	TT	CC	TT	CC	CC	CC	TT	CC	CC	TT	CC	CC	CC	TT	CC	CC	TT
73437	Chr07	15481416	T	174	78	CC	CC	TT	TT	TT	TT	TT	TT	TT	TT	CC	CC	CC	TT	CC	CC	TT	CC	-	CC	TT	TT	TT	CC	TT	TT	CC	TT	TC	TT	CC	CC	CC	TT	-	CC	TT	CC	CC	CC	TT	-	CC	TT
73438	Chr07	15481431	T	174	78	AA	AA	TT	TT	TT	TT	TT	TT	TT	TT	AA	AA	AA	TT	AA	AA	TT	AA	-	AA	TT	TT	TT	AA	TT	TT	AA	TT	TA	TT	AA	AA	AA	TT	-	AA	TT	AA	AA	AA	TT	TT	AA	TT
73445	Chr07	15491151	A	151	62	GG	GG	AA	AA	-	AA	AA	AA	AA	AA	-	GG	-	AA	GG	GG	AA	-	AA	-	AA	AA	AA	GG	AA	AA	GG	AA	-	AA	GG	-	-	AA	GG	-	AA	-	AG	GG	AA	-	GG	AA
73448	Chr07	15491213	C	153	64	TT	TT	CC	-	-	-	CC	-	CC	CC	-	TT	-	CC	TT	TT	CC	TT	CC	-	CC	CC	CC	TT	CC	CC	TT	CC	-	CC	TT	-	-	CC	TT	-	CC	-	CT	TT	CC	-	TT	CC
73451	Chr07	15491542	T	169	80	CC	CC	-	TT	TT	TT	-	-	TT	TT	CC	CC	CC	TT	CC	CC	TT	CC	TT	-	TT	TT	TT	-	TT	TT	CC	TT	TC	-	CC	CC	CC	TT	CC	CC	TT	CC	-	CC	TT	CC	-	TT
73523	Chr07	15577691	G	185	175	TT	TT	TT	TT	GT	GT	GT	TT	GG	TT	GG	GT	TT	TT	GT	TT	TT	GT	TT	TT	GT	GT	TT	GG	TT	TT	TT	GT	TT	GG	TT	TT	TT	GT	GT	TT	GT	TT	GT	TT	TT	TT	TT	TT
73525	Chr07	15578492	A	183	91	GG	GG	-	AA	GG	AA	AA	AA	AA	AA	GG	GG	GG	AA	GG	GG	AG	GG	AA	GG	AA	AA	AA	GG	AA	AA	GG	AA	GG	AA	GG	GG	AG	AA	GG	GG	AA	GG	GG	GG	AA	GG	GG	AA
73544	Chr07	15641101	A	185	89	GG	GG	AA	AA	GG	AA	AA	AA	AA	AA	GG	GG	GG	AA	GG	GG	AA	GG	AA	GG	AA	AA	AA	GG	AA	AA	GG	AA	GG	AG	GG	AG	GG	AA	GG	GG	AA	GG	AA	GG	AA	GG	GG	AA
73548	Chr07	15665257	C	154	62	TT	-	CC	CC	TT	CC	-	-	CC	CC	TT	TT	TT	CC	TT	-	CC	TT	-	-	CC	CC	CC	-	-	CC	TT	CC	-	CC	TT	-	TT	CC	TT	TT	CC	TT	CC	-	CC	TT	-	-
73566	Chr07	15769765	A	185	96	GG	AA	GG	GG	AA	GG	GG	GG	GG	GG	AA	AA	AA	GG	AA	AA	GG	AA	GG	AA	GG	GG	AA	AA	GG	GG	AA	GG	AA	GG	AA	AA	AA	GG	AA	AA	GG	AA	GG	AA	GG	AA	AA	GG
73654	Chr07	16123273	C	166	68	CC	AA	CC	CC	AA	CC	CC	-	CC	CC	-	AA	AA	CC	AA	AA	CC	AA	CC	AA	CC	CC	CC	AA	CC	CC	AA	CC	AA	CC	-	AA	AA	CC	AA	AA	CC	-	CC	AA	CC	AA	-	-
73655	Chr07	16123344	T	169	74	TT	GG	TT	TT	GG	TT	TT	-	TT	TT	-	GG	GG	TT	GG	GG	TT	GG	TT	GG	TT	TT	TT	GG	TT	TT	GG	TT	GG	TT	-	GG	GG	TT	GG	GG	TT	GG	TT	GG	TT	GG	-	-
73657	Chr07	16133875	C	171	74	CC	TT	CC	CC	TT	CC	CC	CC	CC	CC	TT	TT	TT	CC	-	TT	CC	TT	CC	-	CC	CC	CC	TT	CC	CC	TT	CC	TT	CC	TT	TT	TT	CC	TT	TT	CC	TT	CC	TT	CC	TT	TT	CC
73668	Chr07	16168711	A	150	69	AA	CC	AA	AA	CC	AA	AA	-	AA	AA	AA	CC	CC	AA	CC	-	AA	-	AA	CC	AA	-	-	CC	AA	-	CC	AA	CC	AA	CC	CC	CC	AA	AA	CC	AA	-	AA	-	AA	CC	CC	AA
73669	Chr07	16178564	C	184	85	CC	AA	CC	CC	AA	CC	CC	CC	CC	CC	AA	AA	AA	CC	AA	AA	CC	AA	CC	AA	CC	CC	CC	AA	CC	CC	AA	CC	AA	CC	AA	AA	AA	CC	AA	AA	CA	AA	CC	AA	CC	AA	AA	CC
73738	Chr07	16399295	G	173	77	GG	TT	GG	GG	TT	GG	GG	GG	GG	GG	-	TT	-	GG	GT	-	GG	TT	GG	TT	GG	GG	GG	-	GG	GG	TT	GG	TT	GG	TT	GT	TT	GG	TT	TT	GG	TT	GG	TT	GG	TT	TT	GG
73739	Chr07	16399300	T	170	73	TT	CC	TT	TT	CC	TT	TT	TT	TT	TT	-	CC	-	TT	TC	-	TT	CC	TT	CC	TT	TT	TT	-	TT	TT	CC	TT	CC	TT	CC	TC	CC	TT	CC	CC	TT	CC	TT	CC	TT	CC	CC	TT
73773	Chr07	16432552	C	182	87	CC	AA	CC	CC	AA	CC	-	CC	CC	CC	AA	AA	AA	CC	AA	AA	CC	AA	-	AA	CC	CC	CC	AA	CC	CC	AA	CC	AA	CC	AA	AA	AA	CC	CA	AA	CC	AA	AA	AA	CC	AA	AA	CC
73799	Chr07	16507088	T	149	60	TT	CC	TT	TT	CC	TT	TT	TT	TT	TT	CC	CC	CC	TT	CC	CC	TT	CC	-	CC	TT	TT	TT	CC	TT	TT	CC	TT	CC	TT	CC	CC	CC	TT	CC	TT	TT	CC	TT	CC	TT	CC	CC	TT
73801	Chr07	16510846	G	160	68	GG	AA	GG	GG	AA	GG	GG	GG	GG	GG	-	AA	AA	GG	-	AA	GG	AA	GG	AA	GG	-	GG	AA	GG	GG	-	GA	-	GG	AA	AA	AA	GG	-	-	GG	AA	GG	AA	GG	-	AA	GG
73841	Chr07	16596503	G	169	79	GG	TT	-	-	TT	GG	-	GG	GG	GG	-	TT	TT	GG	TT	TT	GG	TT	-	TT	GG	GG	GG	TT	GG	GG	TT	GG	TT	GG	TT	TT	TT	GG	TT	TT	GG	TT	GG	TT	GG	-	TT	GG
74074	Chr07	17287109	T	175	91	TC	TT	TT	TT	-	-	TT	TT	TT	TT	TT	TC	TT	TT	TT	-	TT	TT	-	TT	TT	TT	TC	TT	-	TT	-	TC	TT	TT	TT	TT	TT	TC	TT	TT	-	TT	TT	TT	TT	TT	TT	TT
74075	Chr07	17287118	A	154	91	AC	AA	-	AA	-	-	AA	-	-	AA	AA	AC	-	AA	AA	-	AA	AA	-	-	AA	-	AC	AA	-	AA	-	AC	-	AA	AA	AA	AA	AC	-	-	-	-	AA	-	AA	AA	AA	-
74079	Chr07	17287151	A	172	88	AC	-	AA	AA	AA	AA	AA	AA	AA	-	-	AC	AA	AA	AA	AA	AA	AA	AA	AA	AA	AA	AC	AA	AA	AA	AA	AC	-	AA	AA	AA	AA	AC	AA	AA	AA	AA	AA	AA	AA	AA	-	AA
74081	Chr07	17287253	A	174	93	AG	AA	AA	AA	AA	AA	AA	AA	AA	AA	-	AG	AA	AA	AA	AA	AA	AA	AA	AA	AA	AA	AG	AA	AG	AA	AA	GG	AA	AA	AA	AA	AA	AG	AA	AA	AA	AA	AA	AA	AA	-	AA	AA
74198	Chr07	17718073	T	173	80	GG	TT	GG	GG	-	GG	GG	GG	GG	GG	TT	TT	TT	GG	TT	TT	GG	TT	GG	TT	GG	-	-	TT	GG	GG	TT	GG	TT	GG	TT	TT	TT	GG	TT	TT	GG	TT	TT	TT	GG	TT	GG	GG
74199	Chr07	17718202	T	172	83	CC	TT	CC	CC	-	CC	CC	CC	CC	CC	TT	TT	TT	CC	TT	TT	CC	TT	CC	TT	CC	CC	-	TT	CC	CC	TT	CC	TT	CC	TT	TT	TT	CC	TT	TT	CC	TT	-	TT	CC	TT	CC	CC
74258	Chr07	17937881	A	181	80	AA	TT	AA	AA	TT	AT	AA	AA	AA	AA	TT	TT	AA	AA	TT	TT	AA	TT	-	TT	AA	AA	AA	TT	AA	AA	TT	AA	TT	AA	TT	TT	AA	AA	TT	AA	AA	TT	AA	TT	AA	TT	AA	AA
74273	Chr07	17995950	C	163	90	AA	CC	CC	AA	CC	AA	-	AA	AA	AA	CC	CC	AA	AA	CC	CC	-	CC	AA	AA	AA	CA	AA	CC	-	AA	CC	AA	-	AA	-	CC	AA	AA	-	AA	AA	CC	AA	-	AA	CC	AA	CC
74337	Chr07	18369899	T	173	85	AA	TT	TT	AA	TT	AA	AA	AA	AA	AA	TT	TT	AA	AA	TT	TT	AA	TT	TT	AA	AA	AA	AA	TT	AA	AA	TT	AA	TT	AA	TT	TT	AA	AA	TT	AA	AA	TT	AA	TT	AA	TT	AA	TT
74494	Chr07	18933505	T	147	68	TT	CC	-	TT	-	TT	-	-	-	-	-	CC	TT	-	CC	-	TT	CC	TT	TT	-	-	TT	-	-	-	CC	TT	CC	CC	CC	CC	TT	TT	CC	-	-	-	TT	-	-	CC	TT	TT
74495	Chr07	18933523	G	149	71	GG	TT	-	GG	-	GG	-	-	-	-	-	TT	GG	-	TT	-	GG	TT	GG	GG	-	-	GG	-	-	-	TT	GG	TT	TT	TT	TT	GG	GG	TT	-	-	-	GG	-	-	TT	GG	GG
74496	Chr07	18933537	C	149	71	CC	AA	-	CC	-	CC	-	-	-	-	-	AA	CC	-	AA	-	CC	AA	CC	CC	-	-	CC	-	-	-	AA	CC	AA	AA	AA	AA	CC	CC	AA	-	-	-	CC	-	-	AA	CC	CC
74535	Chr07	19129208	G	156	73	GG	AA	GG	GG	-	-	-	-	GG	GG	AA	AA	-	-	AA	AA	-	AA	-	GG	-	GG	GG	AA	GG	-	AA	GG	AA	-	AA	AA	GG	GG	AA	GG	GG	AA	GG	-	GG	AA	-	GG
74536	Chr07	19129296	C	163	80	CC	TT	CC	CC	TT	-	-	-	CC	CC	TT	TT	-	-	TT	TT	-	TT	-	CC	-	CC	CC	TT	CC	-	TT	CC	TT	-	TT	TT	CC	CC	TT	CC	CC	TT	CC	-	CC	TT	-	CC
74537	Chr07	19129297	A	163	80	AA	GG	AA	AA	GG	-	-	-	AA	AA	GG	GG	-	-	GG	GG	-	GG	-	AA	-	AA	AA	GG	AA	-	GG	AA	GG	-	GG	GG	AA	AA	GG	AA	AA	GG	AA	-	AA	GG	-	AA
74601	Chr07	19269597	C	158	74	-	CC	TT	TT	CC	TT	-	TT	TT	TT	CC	CC	TT	TT	CC	CC	TT	CC	-	-	-	TT	TT	CC	TT	TT	CC	TT	CC	-	CC	CC	TT	TT	CC	TT	TT	CC	TT	CC	CT	CC	TT	TT
74604	Chr07	19273730	T	185	103	GG	TT	GG	GG	TT	GG	GG	GG	GG	GG	TT	TT	GG	GG	TT	TT	GG	TT	GG	GG	GG	GG	GG	TT	GG	GG	TT	GG	TT	GG	TT	TT	GG	GG	TT	GG	GG	TT	GG	TT	GG	TT	GG	GG
74663	Chr07	19426531	G	164	78	GG	AA	AA	-	-	GG	-	GG	-	GG	AA	AA	GG	GG	-	AA	GG	AA	-	GG	GG	GG	GG	AA	-	GG	AA	GG	AA	GG	AA	AA	-	GG	AA	GG	GG	-	GG	AA	GG	AA	GG	-
74679	Chr07	19437105	C	182	89	CC	GG	GG	CG	CC	CC	CC	CC	CC	CC	GG	GG	CC	CC	GG	GG	CC	GG	-	CC	CC	CC	CC	GG	CC	-	GG	CC	GG	CC	GG	GG	CC	CC	GG	CC	CC	GG	CC	GG	CC	GG	GG	GG
74700	Chr07	19636629	C	161	70	CC	TT	CC	CC	-	CC	-	CC	CC	CC	-	-	-	CC	-	-	CC	TT	TT	CC	-	CC	CC	-	CC	-	TT	CC	TT	CC	TT	TT	CC	CC	TT	-	CC	TT	CC	TT	CC	TT	CC	CC
74724	Chr07	19873090	T	184	88	TT	AA	TT	TT	AA	TT	TT	TT	TT	TT	AA	AA	TT	TT	AA	AA	TT	AA	TT	TT	TT	TT	TT	AA	TT	TT	AA	TT	AA	TT	AA	AA	TT	TT	AA	TT	TT	AA	TT	AA	TT	AA	TT	TT
74740	Chr07	20023371	A	157	76	AA	-	AA	AA	GG	AA	-	-	-	AA	GG	GG	AA	AA	GG	GG	AA	GG	-	-	AA	AA	AA	GG	AA	-	GG	AA	GG	AA	GG	-	AA	AA	GG	AA	-	-	AA	-	-	-	AA	-
74741	Chr07	20023386	T	157	76	TT	-	TT	TT	CC	TT	-	-	-	TT	CC	CC	TT	TT	CC	CC	TT	CC	-	-	TT	TT	TT	CC	TT	-	CC	TT	CC	TT	CC	-	TT	TT	CC	TT	-	-	TT	-	-	-	TT	-
74807	Chr07	20280812	C	185	92	CC	TT	CC	CC	TT	CC	CC	CC	CC	CC	TT	TT	CC	CC	TT	TT	CC	TT	CC	CC	CC	CC	CC	TT	CC	CC	TT	TT	TT	CC	TT	TT	CC	CC	TT	CC	CC	TT	CC	TT	CC	TT	CC	CC
74861	Chr07	20868824	C	163	72	CC	TT	CC	CC	TT	-	-	CC	CC	CC	TT	TT	CC	CC	TT	TT	CC	TT	CC	CC	CC	-	CC	TT	CC	CC	-	CC	-	CC	TT	TT	CC	CC	-	CC	CC	-	CC	TT	CC	TT	CC	CC
74899	Chr07	21305503	A	150	67	AA	GG	-	AA	-	AA	AA	AA	-	AA	GG	GG	AA	AA	GG	GG	-	-	AA	AA	AA	-	AA	GG	AA	-	-	AA	-	AA	GG	GG	AA	AA	GG	-	AA	-	AA	-	AA	GG	-	-
74915	Chr07	21432540	C	157	71	CC	-	CC	CC	-	CC	-	-	CC	CC	TT	-	CC	CC	TT	-	CC	TT	CC	-	-	-	CC	TT	-	CC	TT	CC	-	CC	CC	TT	CC	CC	TT	CC	-	TT	CC	TT	CC	TT	CC	CC
74960	Chr07	21818005	C	149	69	CC	TT	-	-	-	CC	CC	CC	-	CC	TT	TT	CC	CC	TT	TT	CC	-	-	-	CC	-	CC	TT	CC	CC	-	CC	TT	CC	TT	TT	CC	CC	TT	-	CC	TT	CC	-	CC	-	-	-
75031	Chr07	22779854	T	172	82	TT	CC	CC	TT	-	TT	TT	TT	TT	-	CC	CC	TT	TT	CC	CC	TT	CC	TT	TT	TT	TT	TT	CC	TT	TT	CC	TT	CC	CC	CC	CC	TC	TT	CC	TT	TT	CC	TT	CC	TT	CC	TT	CC
75080	Chr07	23250635	T	166	77	TT	CC	CC	TT	CC	TT	TT	TT	TT	TT	CC	CC	TT	-	CC	-	TT	CC	TT	TT	TT	TT	TT	CC	TT	TT	CC	TC	TT	TT	CC	CC	TT	TT	CC	-	TT	CC	TT	-	TT	CC	TT	CC
75132	Chr07	23662339	T	147	94	TG	TG	GG	TT	TT	-	-	GG	TT	-	-	TG	GG	TT	-	TT	-	GG	-	-	GG	TG	TG	TT	TG	TG	TT	TT	GG	TT	TT	TG	-	GG	-	TT	-	TT	TG	TT	TG	TT	-	-
75167	Chr07	23843687	G	150	69	GG	-	-	GG	AA	GG	GG	-	GG	GG	-	AA	GG	GG	AA	AA	-	AA	-	GG	GG	-	GG	-	-	GG	AA	GG	-	-	-	AA	-	GG	AA	GG	GG	-	GG	-	GG	AA	GG	GG
75360	Chr07	25759089	G	179	85	GG	AA	GG	GG	AA	GG	GG	GG	-	GG	AA	AA	GG	GG	AA	AA	GG	AA	GG	GG	GG	GG	GG	AA	GG	GG	AA	GG	AA	GG	AA	AA	GG	GG	AA	GG	GG	AA	GG	AA	GG	AA	GG	GG
75448	Chr07	26253099	A	156	69	AA	GG	AA	AA	-	AA	AA	AA	AA	AA	-	GG	AA	AA	GG	-	AA	GG	AA	AA	AA	AA	AA	GG	AA	AA	GG	AA	GG	AA	GG	GG	AA	AA	GG	AA	AA	GG	AA	-	AA	GG	AA	AA
75499	Chr07	26551205	C	159	69	CC	TT	-	CC	TT	CC	-	CC	CC	CC	TT	TT	CC	CC	TT	-	CC	TT	CC	CC	-	-	CC	TT	CC	CC	TT	CC	-	CC	TT	TT	CC	CC	TT	CC	CC	TT	CC	-	CC	TT	CC	-
75526	Chr07	26791112	G	149	61	GG	-	-	GG	-	GG	GG	GG	GG	-	-	CC	GG	GG	-	CC	GG	CC	GG	GG	GG	GG	GG	CC	GG	GG	CC	GG	-	GG	-	CC	GG	GG	CC	GG	GG	CC	GG	-	-	CC	-	CC
75558	Chr07	27265142	A	177	89	AG	AA	AA	AA	AA	AG	AA	GG	GG	AA	AG	GG	AA	AA	AG	AA	AA	AG	AA	AA	AA	AA	GG	AG	AA	GG	AA	AG	AG	AA	AA	-	GG	AG	AA	AA	AA	AG	AA	AA	AG	AA	AA	AG
75559	Chr07	27265153	A	179	89	AT	AA	AA	AA	AA	AT	-	TT	TT	AA	AT	TT	AA	AA	AT	AA	AA	AT	AA	AA	AA	AA	TT	AT	AA	TT	AA	AT	AT	AA	AA	-	TT	AT	AA	AA	AA	AT	AA	AA	AA	AA	AA	AT
75560	Chr07	27265189	G	184	107	GC	GG	GG	GG	GG	GC	GC	CC	CC	GG	GC	CC	GG	GG	GC	GG	GG	GC	GG	GG	GG	GG	CC	GC	GG	CC	GG	GC	GC	GG	GG	GC	CC	GC	GG	GG	GG	GC	GG	GG	GC	GG	GG	GC
75561	Chr07	27265210	T	182	103	TA	TT	TT	TT	TT	-	TA	AA	AA	TT	TA	AA	TT	TT	TA	TT	TT	TA	TT	TT	TT	TT	AA	TA	TT	AA	TT	TA	TA	TT	TT	TA	AA	TA	TT	TT	TT	TA	TT	TT	TA	TT	TT	TA
75611	Chr07	28038420	G	169	74	GG	TT	-	GG	-	GG	-	GG	GG	GG	TT	TT	GG	GG	TT	TT	GG	TT	-	GG	GG	GG	GG	-	GG	GG	TT	GG	TT	TT	TT	TT	GG	GG	TT	GG	GG	TT	GG	TT	GG	TT	GG	GG
75647	Chr07	28329560	C	157	62	CC	GG	CC	CC	-	-	CC	CC	CC	CC	GG	GG	CC	CC	GG	-	CC	-	-	CC	CC	CC	CC	-	CC	CC	GG	CC	GG	CC	GG	GG	CC	CC	-	CC	CC	GG	CC	-	CC	GG	-	CC
75649	Chr07	28329890	A	153	75	AA	-	-	AA	-	AA	-	-	AA	AA	-	CC	AA	AA	-	CC	-	CC	AA	AA	-	AA	AA	CC	AA	AA	CC	AA	CC	AA	CC	CC	AA	AA	CC	AA	AA	CC	AA	-	-	CC	AA	-
75651	Chr07	28329940	G	156	73	GG	-	-	GG	-	GG	-	-	GG	GG	-	AA	GG	GG	-	AA	-	AA	GG	GG	GG	GG	GG	AA	GG	GG	AA	GG	AA	GG	AA	AA	GG	GG	-	GG	GG	AA	GG	-	-	AA	GG	GG
75655	Chr07	28330241	G	163	75	GG	AA	-	GG	-	GG	GG	GG	GG	GG	AA	AA	GG	-	-	-	GG	GG	-	GG	GG	-	GG	AA	GG	GG	AA	GG	AA	GG	AA	AA	GG	GG	AA	GG	-	AA	GG	AA	GG	AA	GG	-
75661	Chr07	28330494	A	147	66	AA	-	CC	-	-	AA	-	-	AA	-	CC	CC	AA	AA	-	-	-	CC	AA	AA	AA	AA	AA	CC	AA	AA	CC	AA	-	AA	CC	-	-	AA	-	AA	AA	CC	AA	-	AA	-	AA	CC
75696	Chr07	28578920	G	160	66	AA	GG	-	AA	GG	-	GG	-	GG	-	-	AA	GG	-	GG	-	GG	GG	GG	GG	GG	-	AA	GG	-	-	AA	GG	GG	GG	-	GG	GG	GG	GG	GG	AA	GG	AA	GG	AA	GG	AA	AA
75700	Chr07	28587917	T	171	79	TT	CC	TT	TT	-	TT	TT	TT	TT	TT	CC	CC	TT	TT	CC	CC	-	TC	TT	TT	TT	TT	TT	CC	TT	TT	CC	TT	-	TT	CC	CC	-	TT	CC	TT	TT	CC	TT	CC	-	CC	TT	-
75780	Chr07	29237761	C	180	84	TT	CC	CC	TT	CC	TT	TT	TT	TT	TT	CC	CC	TT	CC	CC	CC	TT	CC	-	TT	TT	TT	CC	CC	TT	TT	CC	TT	CC	TT	CC	CC	TT	TT	CC	TT	TT	CC	TT	CC	CC	CC	TT	CC
75803	Chr07	29434578	A	149	65	AA	TT	-	AA	-	AA	AA	AA	AA	AA	TT	TT	AA	AA	-	TT	AA	TT	AA	AA	AA	-	AA	TT	AA	AA	-	-	TT	AA	TT	TT	AA	AA	TT	AA	AA	-	AA	-	-	-	AA	TT
75862	Chr07	30029824	G	166	73	GG	AA	GG	GG	-	-	GG	GG	GG	GG	AA	AA	GG	GG	AA	AA	GG	AA	GG	GG	GG	GG	GG	AA	GG	GG	AA	GG	AA	-	AA	AA	GG	GG	AA	GG	GG	-	GG	AA	GG	AA	GG	-
75901	Chr07	30234760	T	156	70	TT	CC	CC	-	-	TT	-	TT	TT	TT	-	CC	TT	TT	CC	CC	TT	CC	-	TT	TT	TT	TT	CC	TT	TT	CC	TT	CC	TT	CC	-	TT	TT	-	TT	-	CC	TT	CC	TT	CC	-	CC
76014	Chr07	31091553	A	159	70	AA	GG	GG	AA	-	AA	-	-	AA	AA	-	GG	AA	AA	AA	GG	-	GG	-	AA	AA	-	AA	GG	AA	AA	-	AA	GG	-	GG	GG	AA	AA	-	AA	AA	-	AA	-	AA	GG	AA	-
76016	Chr07	31091623	A	158	63	AA	TT	AA	AA	-	AA	-	-	AA	AA	TT	TT	AA	AA	AA	-	-	TT	-	AA	AA	-	AA	TT	AA	AA	-	AA	-	-	TT	TT	AA	AA	TT	AA	AA	-	AA	TT	AA	-	AA	-
76051	Chr07	31490409	G	168	75	GG	AA	-	GG	AA	GG	-	GG	GG	GG	-	AA	GG	GG	AA	AA	-	AA	-	GG	GG	GG	GG	-	GG	GG	-	GG	AA	GG	AA	AA	GG	GG	AA	GG	-	AA	GG	AA	GG	-	AA	GG
76113	Chr07	31824597	G	176	81	GG	AA	GG	-	AA	GG	GG	GG	GG	GG	AA	AA	GG	GG	AA	-	GG	AA	GG	GG	GG	GG	GG	AA	GG	GG	AA	GG	AA	GG	AA	AA	GG	GG	AA	GG	GG	AA	GG	AA	GG	AA	-	GG
76180	Chr07	32517843	T	165	76	TT	CC	-	TT	-	TT	-	TT	TT	TT	CC	CC	TT	TT	-	-	TT	CC	-	TT	TT	TT	TT	CC	TT	TT	CC	TT	CC	TT	CC	CC	TT	TT	CC	CC	TT	CC	TT	CC	TT	CC	TT	-
76219	Chr07	32843793	A	155	67	AA	-	GG	AA	GG	AA	AA	AA	-	AA	GG	GG	AA	AA	GG	GG	AA	GG	-	AA	-	AA	AA	GG	AA	-	-	AA	GG	-	GG	-	AA	AA	AA	AA	AA	-	AA	-	AA	GG	AA	GG
76230	Chr07	32953413	T	148	73	TT	CC	CC	-	-	TT	-	TT	-	TT	CC	CC	TT	TT	-	TC	TT	-	-	TT	-	-	TT	-	-	-	CC	-	CC	-	CC	CC	TT	TT	-	-	TT	-	-	-	TT	CC	TT	CC
76235	Chr07	33022059	T	169	74	TT	CC	CC	TT	CC	TT	-	TT	TT	TT	CC	CC	TT	TT	CC	CC	TT	CC	TT	TT	TT	TT	TT	-	TT	TT	CC	TT	CC	TT	CC	CC	TT	TT	-	TT	TT	CC	TT	CC	TT	CC	TT	-
76299	Chr07	33588763	G	153	61	GG	-	-	-	-	GG	GG	GG	GG	GG	CC	CC	GG	GG	-	CC	GG	CC	GG	GG	GG	GG	GG	CC	GG	GG	-	GG	-	GG	CC	CC	GG	GG	-	-	GG	-	GG	CC	GG	-	GG	CC
76340	Chr07	33945071	G	158	65	GG	-	-	GG	-	-	GG	-	GG	GG	AA	AA	GG	GG	-	-	GG	AA	-	GG	GG	GG	GG	AA	GG	-	AA	GG	-	GG	-	AA	GG	GG	AA	GG	GG	-	GG	-	GG	AA	-	GG
76404	Chr07	34477887	C	161	66	CC	-	TT	CC	TT	CC	CC	CC	CC	CC	-	TT	CC	CC	TT	TT	CC	TT	CC	-	CC	CC	CC	-	CC	-	-	CC	TT	-	TT	TT	CC	CC	TT	CC	CC	-	CC	-	CC	-	CC	TT
76405	Chr07	34477899	C	150	66	-	-	TT	-	TT	CC	CC	CC	-	CC	-	TT	CC	CC	TT	TT	CC	TT	-	-	CC	CC	CC	-	CC	-	-	CC	TT	-	TT	TT	CC	CC	TT	CC	CC	-	CC	-	CC	-	CC	TT
76447	Chr07	34963999	A	179	78	AA	CC	AA	AA	CC	AA	AA	AA	AA	AA	CC	CC	AA	AA	CC	CC	AA	CC	AA	AA	AA	AA	AA	CC	AA	AA	CC	AA	CC	AA	CC	CC	AA	AA	CC	AA	AA	CC	AA	CC	AA	CC	AA	AA
76460	Chr07	35089610	G	175	75	GG	-	GG	GG	-	GG	GG	GG	GG	GG	-	AA	GG	GG	AA	AA	GG	AA	-	GG	GG	GG	GG	AA	GG	GG	AA	GG	AA	GG	AA	GA	GG	GG	AA	GG	GG	AA	GG	AA	GG	AA	GG	GG
76518	Chr07	35219505	C	184	91	CC	TT	TT	CC	TT	CC	CC	TT	CC	CC	CC	TT	CC	CC	TT	TT	CC	TT	CC	CC	CC	CC	CC	TT	CC	CC	TT	CC	TT	CC	TT	TT	CC	CC	TT	CC	CC	TT	CC	TT	CC	TT	CC	CC
76529	Chr07	35260079	T	183	91	TT	GG	-	TT	GG	TT	TT	-	TT	TT	TT	TG	TT	TT	GG	GG	TT	GG	TT	TT	TT	TT	TT	GG	TT	TT	GG	TT	GG	TT	GG	GG	TT	TT	GG	GG	TT	GG	TT	GG	TT	GG	TT	TT
76531	Chr07	35266138	C	184	90	CC	GG	CC	GG	GG	CC	CC	GG	CC	CC	CC	CC	CC	CC	GG	GG	CC	GG	CC	CC	CC	CC	CC	GG	CC	CC	GG	CC	GG	CC	GG	GG	CC	CC	GG	CC	CC	GG	CC	GG	CC	GG	CC	CC
76532	Chr07	35266144	G	184	89	GG	AA	GG	AA	AA	GG	GG	AA	GG	GG	GG	GG	GG	GG	AA	AA	GG	AA	GG	GG	GG	GG	GG	AA	GG	GG	AA	GG	AA	GG	AA	AA	GG	GG	AA	GG	GG	AA	GG	AA	GG	AA	GG	GG
76555	Chr07	35410121	T	158	70	TT	GG	GG	GG	GG	TT	TT	GG	TT	TT	TT	TT	TT	TT	GG	GG	TT	GG	TT	TT	TT	-	TT	GG	TT	TT	-	TT	GG	TT	-	GG	-	TT	GG	TT	TT	-	TT	GG	TT	GG	TT	TT
76589	Chr07	35541403	G	185	94	GG	CC	CC	CC	CC	GG	GG	CC	GG	GG	GG	GC	GG	GG	CC	CC	GG	CC	GG	GG	GG	GG	GG	CC	GG	GG	GG	GG	CC	GC	CC	CC	CC	GG	CC	GG	GG	CC	GG	CC	GG	CC	GG	GG
76604	Chr07	35663284	G	178	87	GG	AA	GG	AA	AA	GG	GG	AA	GG	GG	GG	GG	GG	GG	AA	AA	GG	AA	AA	GG	GG	GG	GG	AA	GG	GG	AA	GG	AA	GG	AA	AA	AA	GG	AA	GG	GG	AA	GG	AA	GG	AA	GG	GG
76611	Chr07	35712247	C	172	81	TT	CC	-	CC	-	TT	-	CC	TT	-	TT	TT	TT	CC	-	CC	TT	CC	-	TT	TT	TT	CC	CC	TT	TT	CC	TT	CC	-	CC	CC	CC	TT	CC	TT	-	CC	TT	CC	CC	CC	-	-
76709	Chr07	36115777	T	185	94	CC	CC	CC	TT	TT	TT	CC	TT	CC	CC	CC	CC	CC	TT	TT	TT	CC	TT	CC	CC	CC	CC	TT	TT	CC	CC	TT	CC	TT	CC	TT	TT	TT	CC	TT	CC	CC	TT	CC	TT	TT	TT	CC	CC
76710	Chr07	36115791	A	184	94	CC	CC	CC	AA	AA	AA	CC	AA	CC	CC	CC	CC	CC	AA	AA	AA	CC	AA	CC	CC	CC	CC	AA	AA	CC	CC	AA	CC	AA	CC	AA	AA	AA	CC	AA	CC	CC	AA	CC	AA	-	AA	CC	CC
76731	Chr07	36276280	T	173	76	TT	TT	TT	AA	AA	AA	TT	AA	TT	TT	TT	TT	TT	TT	AA	AA	TT	AA	TT	TT	TT	TT	TT	AA	TT	TT	AA	TT	AA	TT	AA	AA	-	TT	AA	TT	TT	AA	TT	TT	TT	AA	AA	TT
76843	Chr07	36656709	C	164	87	TT	TT	CC	-	CC	CC	CC	-	CC	TT	CC	CC	TT	TT	CC	-	TT	TT	TT	CC	CC	TT	CT	TT	CC	CC	CC	CT	TT	-	CC	TT	CC	CC	CC	-	TT	CC	CC	CT	CC	TT	CC	TT
76844	Chr07	36656710	C	165	80	TT	TT	CC	-	CC	CC	CC	-	CC	TT	CC	CC	TT	CC	CC	-	TT	TT	TT	CC	CC	TT	CT	TT	CC	CC	CC	CT	TT	-	CC	TT	CC	CC	CC	-	TT	CC	CC	CT	CC	TT	CC	CC
76859	Chr07	36741392	T	151	76	CC	-	TT	TT	TT	TT	-	TT	CC	-	-	CC	CC	CC	TT	-	CC	TT	-	CC	-	-	CC	-	-	-	-	CC	TT	CC	TT	TT	TT	CC	TT	CC	CC	-	CC	TT	CC	TT	-	-
76881	Chr07	36857311	C	174	93	TT	TT	TT	-	CC	CC	TT	CC	TT	TT	TT	TT	TT	TT	CC	CC	TT	CC	TT	TT	TT	TT	TT	CC	TT	TT	TT	TT	CC	TT	CC	CC	CC	TT	CC	TT	TT	CC	TT	CC	TT	CC	CC	TT
76919	Chr07	37151383	G	183	95	AA	AA	AA	GG	GG	GG	AA	-	AA	AA	AA	AA	AA	AA	GG	GG	AA	GG	AA	AA	AA	AA	AA	GG	AA	AA	AA	AA	GG	AA	AA	GG	GG	AA	AA	AA	AA	GG	AA	GG	AA	GG	GG	GG
76950	Chr07	37193798	C	184	101	TT	TT	TT	CC	CC	CC	TT	CC	TT	TT	TT	TT	TT	CC	CC	CC	TT	CC	TT	TT	TT	TT	CC	CC	TT	TT	TT	TT	CC	TT	TT	CC	TT	TT	TT	-	TT	CC	TT	CC	TT	CC	CC	CC
76971	Chr07	37442995	T	156	66	CC	-	-	TT	TT	TT	-	TT	-	-	TT	CC	-	TT	TT	CC	-	TT	-	-	CC	-	TT	-	CC	CC	CC	CC	TT	-	CC	TT	TT	CC	-	-	CC	TT	CC	TT	TT	TT	TT	TT
76974	Chr07	37469678	C	184	115	TT	TT	TT	CC	CT	CC	TT	CC	TT	TT	CC	TT	TT	TT	CC	TT	TT	TT	CT	TT	TT	TT	TT	TT	TT	TT	TT	TT	CC	TT	TT	CC	CC	TT	TT	TT	TT	CC	TT	CC	CT	CC	CC	CC
76976	Chr07	37470417	G	179	100	AA	AA	AA	GG	GG	GG	-	GG	AA	AA	GG	AA	AA	AA	GG	AA	AA	AA	-	AA	AA	AA	AA	AA	AA	AA	-	AA	GG	AA	AA	GG	GG	AA	AA	AA	AA	GG	AA	GG	GA	GG	GG	GG
76977	Chr07	37470579	C	149	72	TT	TT	-	CC	CC	CC	-	-	TT	-	CC	TT	-	TT	-	-	TT	-	-	-	TT	-	TT	-	TT	TT	-	TT	CC	-	TT	CC	CC	TT	TT	-	TT	CC	TT	-	-	CC	CC	CC
76988	Chr07	37478621	A	185	85	AA	AA	AA	CC	CC	CC	AA	CC	AA	AA	CC	AA	AA	AA	CC	AA	AA	AA	AA	AA	AA	AA	AA	AA	AA	AA	AA	AA	CC	AA	AA	CC	CC	AA	AA	AA	AA	CC	AA	CC	CC	CC	CC	CC
77009	Chr07	37579340	T	156	69	-	CC	CC	TT	TT	TT	-	TT	-	CC	TT	CC	-	-	TT	CC	CC	CC	-	CC	-	TT	CC	CC	CC	CC	-	CC	TT	TT	CC	TT	TT	CC	-	CC	-	TT	-	TT	CC	TT	TT	TT
77010	Chr07	37579786	T	182	98	CC	CC	CC	TT	TT	TT	-	TT	CC	CC	TT	CC	CC	CC	CC	CC	CC	CC	-	CC	CC	TT	CC	CC	CC	CC	CC	CC	TT	CC	CC	TT	TT	CC	CC	CC	CC	TT	CC	TT	CC	TT	TT	TT
77056	Chr07	37837455	C	183	102	TT	TT	TT	CC	CC	CC	TT	CC	TT	TT	CC	TT	TT	TT	CC	TT	TT	TT	TT	TT	TT	CC	TT	TT	TT	TT	TT	TT	CC	TT	TT	CC	CC	TT	TT	TT	TT	CC	TT	CC	TT	CC	CC	CC
77062	Chr07	37840150	A	168	92	CC	CC	CC	AA	-	AA	-	AA	-	CC	AA	CC	-	CC	AA	CC	CC	CC	-	CC	CC	AA	CC	CC	CC	CC	CC	CC	-	CC	CC	AA	AA	CC	CC	CC	CC	AA	CC	AA	AA	AA	AA	-
77065	Chr07	37840345	C	158	75	TT	TT	-	CC	CC	CC	-	CC	TT	TT	CC	TT	TT	TT	CC	-	TT	TT	TT	TT	-	CC	TT	TT	TT	-	TT	-	CC	TT	TT	CC	CC	TT	-	-	TT	CC	-	CC	CC	CC	CC	CC
77082	Chr07	37933371	T	185	106	CC	CC	CC	TT	TT	TT	CC	TT	CC	CC	TT	CC	CC	CC	TT	CC	CC	CC	CC	CC	CC	TT	CC	CC	CC	CC	CC	CC	TT	CC	CC	TT	TT	CC	CC	CC	CC	TT	CC	TT	TT	TT	TT	CC
77136	Chr07	38110956	A	167	83	GG	GG	GG	AA	AA	AA	GG	AA	GG	GG	AA	-	GG	-	AA	GG	-	GG	GG	GG	AA	AA	GG	GG	GG	GG	AA	GG	AA	GG	GG	AA	AA	GG	-	GG	GG	-	GG	AA	-	AA	AA	-
77260	Chr07	38592972	G	185	88	GG	GG	GG	AA	AA	AA	GG	AA	GG	GG	AA	AA	GG	GG	GG	GG	GG	GG	GG	GG	AA	AA	GG	GG	GG	GG	GG	GG	AA	GG	GG	AA	AA	GG	GG	GG	GG	AA	GG	AA	GG	AA	AA	AA
77282	Chr07	38774287	T	162	64	TT	TT	TT	CC	CC	-	TT	CC	TT	TT	-	CC	TT	TT	TT	TT	TT	TT	TT	TT	-	CC	TT	TT	TT	TT	TT	-	CC	TT	TT	CC	CC	TT	TT	TT	TT	-	TT	CC	TT	-	CC	-
77308	Chr07	39055019	C	180	79	GG	GG	-	GG	GG	CC	CC	GG	CC	CC	GG	CG	CC	CC	CC	CC	CC	CC	CC	CC	GG	-	CC	CC	CC	CC	CC	CC	GG	CC	CC	CG	GG	CC	CC	CC	CC	GG	CC	GG	CC	GG	CG	GG
77309	Chr07	39055028	A	180	79	CC	CC	-	CC	CC	AA	AA	CC	AA	AA	CC	AC	AA	AA	AA	AA	AA	AA	AA	AA	CC	-	AA	AA	AA	AA	AA	AA	CC	AA	AA	AC	CC	AA	AA	AA	AA	CC	AA	CC	AA	CC	AC	CC
77310	Chr07	39055031	G	180	79	CC	CC	-	CC	CC	GG	GG	CC	GG	GG	CC	GC	GG	GG	GG	GG	GG	GG	GG	GG	CC	-	GG	GG	GG	GG	GG	GG	CC	GG	GG	GC	CC	GG	GG	GG	GG	CC	GG	CC	GG	CC	GC	CC
77318	Chr07	39135845	T	173	81	CC	TT	TT	CC	CC	TT	TT	CC	TT	TT	CC	CC	TT	TT	TT	TT	-	TT	TT	TT	CC	CC	TT	TT	TT	TT	TT	TT	CC	TT	TT	CC	CC	TT	TT	TT	TT	CC	TT	CC	TT	CC	CC	-
77383	Chr07	39567708	T	175	79	CC	TT	-	CC	CC	TT	-	-	TT	TT	CC	CC	TT	TT	TT	TC	TT	TT	-	TT	CC	CC	TT	TT	TT	TT	TT	TT	TC	TT	TT	TT	CC	TT	TT	TT	TT	CC	TT	CC	TT	-	CC	TT
77461	Chr07	39810981	A	183	82	GG	AA	AA	GG	GG	AA	AA	GG	AA	AA	GG	GG	AA	AA	AA	AA	AA	AA	AA	AA	GG	GG	AA	AA	AA	AA	AA	AA	GG	GG	GG	AA	GG	AA	AA	AA	AA	GG	AA	GG	AA	GG	GG	AA
77509	Chr07	40139315	A	178	78	GG	AA	AA	GG	GG	AA	AA	GG	AA	AA	GG	-	AA	AA	AA	AA	AA	AA	-	AA	GG	GG	AA	AA	AA	AA	AA	AA	GG	AA	AA	AA	AG	AA	AA	AA	GG	-	AA	GG	AA	GG	GG	GG
77570	Chr07	40452671	G	182	81	AA	GG	GG	AA	AA	GG	GG	AA	GG	GG	AA	AA	GG	GG	AA	GG	-	GG	GG	GG	AA	AA	GG	GG	GG	GG	GG	GG	AA	GG	GG	GG	AA	GG	GG	AA	AA	AA	GG	GG	GG	GG	AA	AA
77596	Chr07	40549735	G	163	79	GG	CC	-	GG	GG	CC	-	GG	-	-	GG	GG	-	GG	GG	CC	GC	GC	-	CC	GG	GG	GG	-	-	CC	CC	-	GG	CC	CC	CC	GG	CC	-	GG	GG	GG	CC	-	GG	CC	GG	GG
77717	Chr07	41212057	G	173	76	GA	GG	-	AA	AA	GG	GG	-	GG	GG	AA	AA	GG	GG	AA	GG	GG	GG	GG	GG	AA	AA	GG	GG	GG	GG	GG	GG	AA	AA	GG	GG	AA	GG	AA	-	AA	AA	GG	GG	GG	GG	AA	GG
77731	Chr07	41256277	T	181	83	CC	TT	TT	CC	-	TT	-	CC	TT	TT	CC	CC	TT	TT	CC	TT	TT	TT	TT	TT	CC	CC	TT	TT	TT	TT	TT	TC	CC	CC	TT	TT	CC	TT	CC	CC	CC	CC	TT	TT	TT	TT	CC	TT
77739	Chr07	41310405	A	174	80	GG	AA	AA	GG	GG	AA	-	-	AA	-	GG	GG	AA	AA	GG	-	AG	AA	AA	AA	-	GG	AA	AA	AA	AA	AA	AA	GG	GG	AA	AA	GG	AA	GG	GG	GG	GG	AA	AA	AA	-	GG	GG
77743	Chr07	41362631	C	148	63	TT	-	-	TT	-	CC	-	-	-	CC	-	TT	CC	CC	TT	CC	CC	-	CC	CC	TT	TT	CC	CC	-	-	CC	CC	TT	-	-	CC	-	CC	TT	-	-	TT	CC	-	CC	CC	TT	-
77768	Chr07	41472117	A	181	78	GG	AA	AA	GG	GG	AA	AA	GG	AA	AA	GG	GG	AA	AA	GG	AA	AA	AA	-	AA	GG	GG	AA	AA	AA	AA	AA	AA	GG	GG	AA	AA	GG	AA	GG	GG	GG	GG	AA	AA	AA	AA	GG	AA
77790	Chr07	41489417	T	149	83	TC	-	TT	TC	TC	TT	TT	TT	TT	TC	TT	TC	TC	TT	TT	TC	TC	TT	TC	TC	TT	TT	TC	-	TC	TT	TT	-	TC	-	TT	TT	TT	TC	-	TT	TT	TC	TT	TT	-	TT	TC	-
77815	Chr07	41611198	A	182	81	GG	AA	AA	GG	GG	AA	AA	GG	AA	AA	GG	GG	AA	AA	GG	AA	AA	AA	-	AA	GG	GG	AA	AA	AA	AA	AA	AA	GG	GG	AA	AA	GG	AA	GG	GG	GG	GG	AA	AA	AA	AA	GG	AA
77816	Chr07	41611205	T	180	88	CC	TT	TT	CC	CC	TT	TT	CC	TT	TT	CC	CC	TT	-	CC	TT	TT	TT	-	TT	CC	CC	CC	TT	TT	TT	TT	TT	CC	CC	TT	TT	CC	TT	CC	CC	CC	CC	TT	TT	-	TT	CC	CC
77848	Chr07	41762533	C	184	84	TT	CC	CC	TT	TT	CC	CC	-	CC	CC	TT	TT	CC	CC	TT	CC	CC	CC	CC	CC	TT	TT	CC	CC	CC	CC	CC	CC	TT	TT	CC	CC	TT	CC	TT	TT	TT	TT	CC	CC	CC	CC	TT	CC
77880	Chr07	41918825	A	185	80	TT	AA	AA	TT	TT	AA	AA	TT	AA	AA	TT	TT	AA	AA	TT	AA	AA	AA	AA	AA	TT	TT	AA	AA	TT	AA	AA	AA	AA	TT	AT	AA	TT	AA	TT	TT	TT	AA	AA	AA	AA	AA	TT	AA
77906	Chr07	42048848	A	182	101	AA	GG	GG	AA	AA	GG	GG	AA	GG	GG	AA	AA	GG	GG	AA	GG	GG	GG	GG	GG	AA	-	AG	GG	AA	GG	GG	GG	GG	AA	GG	GG	AA	GG	AA	AA	AA	GG	GG	GG	AA	GG	AA	GG
77925	Chr07	42209101	A	175	80	TT	AA	AA	TT	TT	AA	AA	TT	AA	AA	TT	TT	AA	AA	TT	AA	AA	AA	AA	AA	TT	TT	AA	AA	TT	AA	AA	AA	AA	TT	TT	AA	TT	AA	TT	TT	TT	AA	AA	AA	AA	AA	TT	TT
78007	Chr07	42587114	T	182	83	CC	TT	TT	CC	CC	TT	TT	-	TT	TT	CC	CC	TT	TT	CC	TT	TT	TT	-	TT	CC	CC	TT	TT	CC	TT	TT	TT	TT	CC	TT	TT	CC	TT	CC	TT	CC	TT	TT	TT	TT	TT	CC	CC
78081	Chr07	42902734	G	170	74	AA	GG	GG	AA	AA	GG	GG	AA	GG	GG	AA	AA	GG	GG	AA	GG	GG	GG	GG	GG	AA	AA	GG	GG	AA	GG	GG	GG	GG	-	GG	GG	-	GG	-	GG	AA	GG	GG	GG	GG	GG	AA	AA
78088	Chr07	42980911	T	167	72	AA	TT	TT	-	-	TT	-	AA	TT	TT	-	AA	TT	TT	AA	TT	TT	TT	TT	TT	AA	-	TT	TT	-	TT	TT	TT	TT	AA	TT	TT	AA	TT	AA	TT	AA	TT	TT	TT	TT	TT	AA	AA
78090	Chr07	42981077	C	182	83	TT	CC	CC	TT	TT	CC	CC	TT	CC	CC	TT	TT	CC	CC	TT	CC	CC	CC	CC	CC	TT	TT	CC	CC	TT	TT	CC	CC	CC	TT	CC	CC	TT	CC	TT	CC	TT	CC	CC	CC	CC	CC	TT	CC
78118	Chr07	43082774	A	173	79	GG	AA	-	GG	GG	AA	-	GG	AA	AA	GG	GG	AA	AA	GG	AA	AA	AA	AA	AA	GG	-	AA	AA	GG	AA	AA	AA	AA	GG	AA	AA	GG	AA	GG	AA	-	AA	GG	-	AA	AA	GG	GG
78140	Chr07	43132759	G	169	74	AA	GG	GG	-	-	GG	GG	AA	GG	GG	-	AA	GG	GG	GA	GG	GG	GG	GG	GG	AA	AA	GG	GG	-	GG	GG	GG	GG	-	GG	GG	AA	GG	-	GG	AA	GG	AA	GG	GG	GG	AA	AA
78210	Chr07	43301306	G	179	80	AA	GG	GG	AA	-	GG	GG	AA	GG	GG	AA	AA	GG	GG	AA	GG	GG	GG	GG	GG	AA	AA	GG	GG	AA	GG	GG	GG	GG	AA	GG	GG	AA	GG	AA	GG	AA	-	AA	GG	GG	GG	-	AA
78239	Chr07	43498494	T	183	79	AA	TT	TT	AA	AA	TT	TT	AA	TT	TT	AA	AA	TT	TT	AA	TT	TT	TT	TT	TT	AA	AA	TT	TT	AA	TT	TT	TT	TT	AA	TT	TT	AA	TT	AA	TT	AA	TT	AA	TT	TT	TT	TT	AA
78246	Chr07	43505042	C	181	80	TT	CC	CC	TT	TT	CC	CC	TT	CC	CC	TT	TT	CC	CC	TT	CC	CC	CC	CC	CC	TT	-	CC	CC	TT	CC	CC	CC	CC	TT	CC	CT	TT	CC	TT	CC	TT	CC	TT	CC	CC	CC	CC	TT
78251	Chr07	43522017	C	165	73	TT	CC	CC	TT	-	CC	CC	TT	-	CC	CC	TT	CC	CC	TT	CC	CC	-	-	-	TT	TT	CC	CC	TT	CC	CC	CC	-	TT	CC	CC	TT	CC	TT	CC	TT	-	TT	-	CC	CC	-	-
78252	Chr07	43522022	A	165	73	TT	AA	AA	TT	-	AA	AA	TT	-	AA	AA	TT	AA	AA	TT	AA	AA	-	-	-	TT	TT	AA	AA	TT	AA	AA	AA	-	TT	AA	AA	TT	AA	TT	AA	TT	-	TT	-	AA	AA	-	-
78253	Chr07	43522060	T	165	75	GG	TT	TT	GG	-	TT	TT	GG	-	TT	TT	GG	TT	TT	GG	TT	TT	-	-	-	GG	GG	TT	TT	GG	TT	TT	TT	-	GG	TT	TT	GG	TT	GG	TT	GG	-	GG	-	TT	TT	-	-
78267	Chr07	43598661	A	173	77	GG	AA	AA	GG	GG	-	-	-	AA	AA	AA	GG	AA	AA	GG	AA	AA	GG	AA	AA	GG	GG	AA	AA	GG	AA	AA	AA	AA	GG	AA	AA	GG	AA	GG	AA	GG	AA	GG	AA	AA	AA	-	GG
78313	Chr07	43861952	A	182	84	TT	AA	AA	TT	-	AA	AA	TT	AA	AA	AA	TT	AA	AA	TT	AA	AT	TT	AA	AA	TT	TT	AA	AA	TT	AA	AA	AA	AA	TT	AA	AA	TT	AA	TT	AA	TT	AA	TT	AA	AA	AA	AA	TT
78314	Chr07	43862040	A	183	85	TT	AA	AA	TT	TT	AA	-	TT	AA	AA	AA	TT	AA	AA	TT	AA	AA	TT	AA	AA	TT	TT	AA	AA	TT	AA	AA	AA	AA	TT	AA	AA	TT	AA	TT	AA	TT	AA	TT	AA	AA	AA	AA	TT
78338	Chr07	43930161	C	181	79	TT	CC	CC	TT	TT	CC	CC	TT	CC	CC	CC	TT	CC	CC	TT	CC	CC	TT	CC	-	TT	TT	CC	CC	TT	CC	CC	CC	CC	TT	CC	CC	TT	CC	-	CC	TT	CC	TT	CC	CC	CC	CC	CC
78381	Chr07	44180031	G	182	82	CC	GG	GG	CC	CC	GG	GG	CC	GG	GG	GG	CC	GG	GG	CC	GG	GG	CC	GG	CC	GG	CC	GG	GG	CC	CC	GG	GG	GG	CC	GG	GG	CC	GG	CC	GG	CC	GG	CC	GG	GG	GG	GG	GG
78382	Chr07	44180037	C	182	82	GG	CC	CC	GG	GG	CC	CC	GG	CC	CC	CC	GG	CC	CC	GG	CC	CC	GG	CC	GG	CC	GG	CC	CC	GG	GG	CC	CC	CC	GG	CC	CC	GG	CC	GG	CC	GG	CC	GG	CC	CC	CC	CC	CC
78385	Chr07	44192767	G	174	80	-	GG	GG	AA	AA	GG	GG	AA	GG	GG	GG	AA	GG	GG	AA	GG	GG	AA	GG	AA	GG	AA	GG	GG	AA	AA	GG	GG	GG	AA	AA	GG	AA	GG	GG	GG	AA	GG	AA	GG	GG	GG	GG	GG
78386	Chr07	44192777	T	174	80	-	TT	TT	CC	CC	TT	TT	CC	TT	TT	TT	CC	TT	TT	CC	TT	TT	CC	TT	CC	TT	CC	TT	TT	CC	CC	TT	TT	TT	CC	CC	TT	CC	TT	TT	TT	CC	TT	CC	TT	TT	TT	TT	TT
78391	Chr07	44242399	T	182	81	CC	TT	TT	CC	CC	TT	TT	CC	TT	TT	TT	CC	TT	TT	CC	TT	TT	CC	TT	CC	TT	CC	TT	TT	CC	CC	TT	TT	TT	CC	TT	TT	CC	TT	CC	TT	CC	TT	CC	TT	TT	TT	TT	TT
78394	Chr07	44251391	C	155	68	GG	-	CC	-	-	CC	CC	-	CC	-	CC	GG	CC	CC	GG	-	-	GG	-	GG	CC	-	CC	CC	GG	GG	CC	CC	-	-	CC	CC	GG	CC	GG	-	-	CC	GG	-	CC	CC	-	-
78400	Chr07	44263176	G	171	73	CC	GG	GG	CC	-	GG	GG	CC	-	GG	GG	CC	GG	GG	CC	GG	GG	CC	GG	CC	GG	-	GG	GG	CC	CC	GG	GG	GG	CC	GG	GG	CC	GG	GG	-	-	GG	CC	GG	GG	GG	GG	GG
78429	Chr07	44488152	A	175	89	AA	GG	GG	AA	AA	-	GG	AA	GG	GG	GG	AA	GG	GG	AA	GG	GG	AA	GG	AA	GG	AA	GG	GG	AA	AA	GG	GG	GG	AA	GG	GG	AA	GG	AA	GG	AA	GG	AA	-	GG	GG	GG	GG
78462	Chr07	44594078	T	182	81	CC	TT	TT	CC	CC	TT	TT	-	TT	TT	TT	CC	TT	TT	CC	TT	TT	CC	TT	CC	TT	CC	TT	TT	CC	CC	TT	TT	TT	CC	TT	TT	CC	TT	CC	TT	CC	TT	CC	TT	TT	TT	TT	TT
78544	Chr08	547415	T	168	84	AA	TT	AA	TT	TT	AA	TT	AA	AA	AA	TT	TT	TT	TT	AA	TT	TT	TT	-	AA	AA	AA	TT	AA	TT	AA	AA	TT	-	TT	-	AA	AA	TT	AA	-	TT	-	TT	AA	TT	-	TT	-
78546	Chr08	547620	C	177	93	TT	CC	TT	CC	CC	TT	CC	TT	TT	TT	CC	CC	CC	CC	TT	CC	CC	CC	CC	TT	TT	TT	CC	TT	CC	TT	TT	CC	CC	CC	TT	TT	TT	CC	TT	TT	CC	CC	CC	TT	TT	TT	CC	TT
78570	Chr08	622418	A	184	95	GG	AA	AA	AG	AA	GG	AA	GG	GG	GG	AA	AA	AA	AA	GG	AA	AA	AA	AA	GG	GG	GG	AA	GG	AA	GG	GG	AA	AA	AA	GG	GG	AG	AA	GG	GG	AA	AA	AA	GG	AA	GG	AA	GG
78673	Chr08	1155135	C	162	64	CC	TT	CC	CC	TT	CC	-	CC	CC	TT	-	TT	TT	CC	CC	TT	-	TT	-	CC	CC	CC	TT	CC	TT	CC	CC	TT	TT	-	CC	CC	CC	TT	CC	CC	TT	-	TT	-	TT	TT	-	CC
78681	Chr08	1174126	A	147	62	AA	GG	AA	AA	GG	AG	AA	AA	-	GG	GG	GG	GG	AA	AA	GG	GG	GG	GG	AA	AA	AA	GG	AA	GG	AA	AA	-	GG	-	AA	-	AA	GG	AA	AA	-	-	-	-	-	GG	-	AA
78711	Chr08	1312942	T	185	92	TT	AA	TT	TT	AA	TT	TT	TT	TT	AA	AA	AA	AA	TT	TT	AA	AA	AA	AA	TT	TT	TT	AA	AA	AA	TT	TT	AA	AA	AA	TT	TT	TT	AA	TT	TT	AA	AA	AA	AA	AA	AA	AA	TT
78715	Chr08	1331028	C	179	88	CC	TT	CC	CC	-	CC	-	CC	CC	TT	TT	TT	TT	CC	CC	TT	TT	TT	TT	CC	CC	CC	TT	TT	-	CC	CC	TT	TT	TT	CC	CC	CC	TT	CC	CC	TT	TT	TT	TT	CC	TT	TT	CC
78718	Chr08	1348740	A	164	70	AA	-	AA	AA	-	AA	AA	AA	AA	TT	-	TT	TT	AA	AA	-	TT	TT	AT	AA	AA	AA	TT	-	-	AA	AA	TT	TT	TT	AA	AA	AA	TT	AA	AA	-	-	TT	-	-	-	TT	AA
78719	Chr08	1348760	C	163	69	CC	-	CC	CC	-	CC	CC	CC	CC	TT	-	TT	TT	CC	CC	-	TT	TT	CT	CC	CC	CC	TT	-	-	CC	CC	TT	TT	TT	CC	CC	CC	TT	-	CC	-	-	TT	-	-	-	TT	CC
78720	Chr08	1348796	T	182	95	TT	CC	TT	TT	CC	TT	TT	TT	TT	CC	CC	CC	CC	TT	TT	CC	CC	CC	TC	TT	TT	TT	CC	CC	CC	TT	TT	CC	CC	CC	TT	TT	TT	CC	-	TT	-	CC	CC	CC	TC	TC	CC	TT
78721	Chr08	1348817	T	182	92	TT	CC	TT	TT	CC	TT	TT	TT	TT	CC	CC	CC	CC	TT	TT	CC	CC	CC	TC	TT	TT	TT	CC	CC	CC	TT	TT	CC	CC	CC	TT	TT	TT	CC	TT	TT	-	CC	CC	CC	TT	TC	CC	TT
78723	Chr08	1349580	G	182	94	GG	TT	GG	GG	TT	GG	GG	GG	GG	TT	TT	TT	TT	GG	GG	TT	TT	TT	TT	GG	GG	GG	TT	TT	TT	GG	GG	TT	TT	TT	GG	GG	GG	TT	GG	GG	TT	TT	TT	TT	TT	TT	TT	GG
78724	Chr08	1349588	G	182	88	GG	AA	GG	GG	AA	GG	GG	GG	GG	AA	AA	AA	AA	GG	GG	AA	AA	AA	AA	GG	GG	GG	AA	AA	AA	GG	GG	AA	AA	AA	GG	GG	GG	AA	GG	GG	AA	AA	AA	AA	AA	AA	AA	GG
78740	Chr08	1408191	C	181	92	CC	AA	CC	CC	-	CC	-	CC	CC	AA	AA	AA	AA	CC	CC	AA	AA	AA	AA	CC	CC	CC	AA	AA	AA	CC	CC	AA	AA	AA	CC	CC	CC	AA	CC	CC	AA	AA	AA	AA	AA	AA	AA	CC
78747	Chr08	1466900	A	166	74	GG	AA	AA	-	AA	GG	-	-	GG	AA	AA	AA	AA	AA	GG	AA	AA	AA	AA	GG	-	-	AA	AA	AA	-	-	AA	AA	AA	GG	GG	GG	AA	GG	GG	AA	AA	AA	AA	AA	AA	AA	GG
78750	Chr08	1467057	T	179	91	CC	TT	TT	CC	-	CC	CC	CC	CC	TT	TT	TT	TT	TT	CC	TT	TT	TT	TT	-	CC	CC	TT	TT	TT	CC	CC	TT	TT	TT	CC	CC	CC	TT	CC	CC	TT	TT	TT	TT	TC	TT	TT	-
78770	Chr08	1514873	G	185	85	GG	AA	GG	GG	AA	GG	GG	GG	GG	AA	AA	AA	AA	GG	GG	AA	AA	AA	AA	GG	GG	GG	AA	AA	AA	GG	GG	AA	AA	AA	GG	GG	GG	AA	GG	GG	AA	AA	AA	AA	GG	AA	AA	GG
78803	Chr08	1608536	C	168	78	CC	-	CC	CC	-	CC	CC	CC	CC	-	GG	GG	GG	CC	CC	GG	-	GG	-	CC	CC	CC	GG	GG	GG	CC	CC	GG	GG	GG	CC	CC	-	GG	CC	CC	GG	GG	GG	GG	CG	GG	GG	CC
78811	Chr08	1611383	G	185	89	GG	CC	GG	GG	CC	GG	GG	GG	GG	CC	CC	CC	CC	GG	GG	CC	CC	CC	CC	GG	GG	GG	CC	CC	CC	GG	GG	CC	CC	CC	GG	GG	GG	CC	GG	GG	CC	CC	CC	CC	GC	CC	CC	GG
78812	Chr08	1611385	A	185	87	AA	GG	AA	AA	GG	AA	AA	AA	AA	GG	GG	GG	GG	AA	AA	GG	GG	GG	GG	AA	AA	AA	GG	GG	GG	AA	AA	GG	GG	GG	AA	AA	AA	GG	AA	AA	GG	GG	GG	GG	AG	GG	GG	AA
78813	Chr08	1611399	T	184	90	CC	TT	TT	CC	TT	CC	-	CC	CC	TT	TT	TT	TT	TT	CC	TT	TT	TT	TT	CC	CC	CC	TT	TT	TT	CC	CC	TT	TT	TT	CC	CC	CC	TT	CC	CC	TT	TT	TT	TT	TC	TT	TT	CC
78814	Chr08	1611425	C	176	81	CC	AA	CC	CC	AA	CC	CC	CC	CC	AA	AA	AA	AA	CC	CC	AA	-	AA	-	CC	CC	CC	AA	AA	AA	CC	CC	AA	AA	-	CC	CC	CC	AA	CC	CC	AA	AA	AA	-	CA	AA	AA	CC
78815	Chr08	1613703	A	182	88	GG	AA	AA	GG	AA	GG	GG	GG	GG	AA	AA	AA	AA	AA	GG	AA	AA	AA	AA	GG	GG	GG	AA	AA	AA	GG	GG	AA	GG	AA	GG	GG	GG	AA	GG	GG	AA	AA	AA	AA	GG	AA	AA	GG
78819	Chr08	1614733	A	176	78	GG	AA	AA	GG	AA	GG	-	GG	GG	AA	AA	AA	AA	AA	-	AA	AA	AA	AA	GG	-	-	AA	AA	AA	GG	-	AA	AA	AA	GG	GG	-	AA	GG	GG	AA	AA	AA	AA	AA	AA	AA	GG
78844	Chr08	1667689	A	185	95	GG	AA	AA	GG	AA	GG	GG	GG	GG	AA	AA	AA	AA	AA	GG	AA	AA	AA	AA	GG	GG	GG	AG	AA	AA	GG	GG	AA	AA	AA	GG	GG	GG	AA	GG	GG	AA	AA	AA	AA	AA	AA	AA	GG
78845	Chr08	1667743	C	185	95	TT	CC	CC	TT	CC	TT	TT	TT	TT	CC	CC	CC	CC	CC	TT	CC	CC	CC	CC	TT	TT	TT	CT	CC	CC	TT	TT	CC	CC	CC	TT	TT	TT	CC	TT	TT	CC	CC	CC	CC	CC	CC	CC	TT
78859	Chr08	1715699	A	179	86	AA	CC	AA	AA	CC	AA	AA	AA	AA	CC	CC	CC	CC	AA	AA	CC	CC	CC	CC	AA	AA	AA	CC	CC	CC	AA	AA	CC	CC	-	AA	AA	AA	CC	AA	AA	CC	CC	CC	AC	CC	CC	CC	AA
78903	Chr08	1870605	A	182	86	AA	TT	AA	AA	TT	AA	AA	AA	AA	TT	TT	TT	TT	AA	AA	TT	TT	TT	AA	AA	AA	AA	TT	TT	TT	AA	AA	TT	AA	TT	AA	AA	AA	TT	AA	AA	TT	TT	TT	TT	TT	TT	TT	AA
78906	Chr08	1892288	C	182	86	CC	TT	TT	CC	TT	CC	CC	CC	CC	TT	-	TT	TT	TT	CC	TT	TT	TT	TT	CC	CC	CC	TT	TT	TT	CC	CC	TT	CC	TT	CC	CC	CC	TT	CC	CC	TT	TT	TT	TT	TT	TT	TT	CC
78909	Chr08	1896075	G	185	93	TT	GG	GG	TT	GG	TT	TT	TT	TT	GG	GG	GG	GG	GG	TT	GG	GG	GG	GG	TT	TT	TT	GG	GG	GG	TT	TT	GG	TT	GG	TT	TT	TT	GG	TT	TT	GG	GG	GG	GG	GG	GG	GG	TT
78910	Chr08	1896076	T	185	91	TT	CC	CC	TT	CC	TT	TT	TT	TT	CC	CC	CC	CC	CC	TT	CC	CC	CC	CC	TT	TT	TT	CC	CC	CC	TT	TT	CC	TT	CC	TT	TT	TT	CC	TT	TT	CC	CC	CC	CC	CC	CC	CC	TT
78999	Chr08	2212199	G	177	84	AA	GG	AA	AA	GG	-	AA	-	AA	GG	GG	GG	GG	GG	AA	GG	AA	GG	GG	GG	AA	AA	GG	GG	GG	AA	AA	GG	AA	-	AA	-	AA	GG	AA	AA	GG	GG	GG	GG	GG	GG	GG	AA
79014	Chr08	2303987	A	159	70	TT	AA	-	-	AA	-	-	TT	TT	AA	AA	AA	AA	TT	TT	AA	-	AA	-	AA	TT	-	AA	AA	AA	TT	TT	AA	TT	-	TT	TT	AT	AA	-	-	AA	AA	AA	AA	AA	AA	AA	TT
79015	Chr08	2304036	C	170	81	GG	CC	GG	GG	CC	-	GG	GG	GG	CC	CC	CC	CC	GG	GG	CC	-	CC	-	CC	GG	-	CC	CC	CC	GG	GG	CC	GG	-	GG	GG	CG	CC	-	GG	CC	CC	CC	CC	CC	CC	CC	GG
79056	Chr08	2423407	A	184	96	GG	GG	AA	AA	GG	AA	AA	AA	AA	GG	GG	GG	GG	AA	AA	GG	AA	GG	GG	GG	GG	AA	GG	GG	GG	AA	AA	GG	AA	AA	GG	AA	GG	GG	AA	GG	GG	GG	GG	GG	AA	GG	GG	AA
79058	Chr08	2423543	T	151	64	CC	-	TT	TT	-	TT	TT	TT	TT	-	-	CC	-	TT	TT	-	TT	CC	-	CC	-	TT	-	-	CC	TT	TT	-	TT	TT	CC	TT	-	-	TT	CC	-	CC	CC	CC	TT	-	CC	TT
79081	Chr08	2523847	A	149	57	GG	-	AA	AA	GG	AA	-	AA	AA	GG	-	GG	-	AA	AA	GG	AA	GG	-	GG	-	AA	GG	-	-	AA	AA	GG	AA	AA	-	AA	GG	GG	AA	-	GG	-	GG	AA	AA	-	-	AA
79116	Chr08	2650305	G	184	89	GG	GG	TT	TT	GG	TT	TT	TT	TT	GG	GG	GG	GG	GG	TT	GG	TT	GG	GG	GG	GG	TT	GG	GG	GG	TT	TT	GG	TT	TT	GG	TT	GG	GG	TT	GG	GG	TT	TT	GG	GG	GG	GG	TT
79121	Chr08	2671924	C	184	98	TT	TT	CC	CC	TT	CC	CC	CC	CC	TT	TT	TT	TT	CC	CC	TT	CC	TT	-	TT	TT	CC	TT	TT	TT	CC	CC	TT	CC	CC	TT	CC	TT	TT	CT	TT	TT	CC	TT	TT	TT	TT	TT	CC
79199	Chr08	3047783	C	183	87	CC	CC	CC	TT	CC	TT	TT	-	TT	CC	CC	CC	CC	CC	TT	CC	TT	CC	CC	CC	CC	TT	CC	CC	CC	TT	TT	CC	TT	TT	CC	TT	CC	CC	TT	CC	CC	TT	CC	CC	CC	CC	CC	-
79211	Chr08	3086194	A	157	74	CC	CC	CC	-	CC	AA	-	AA	-	-	-	CC	-	CC	AA	-	AA	-	CC	-	CC	AA	CC	CC	-	-	AA	-	AA	AA	CC	AA	CC	CC	AA	-	CC	AA	-	-	CC	-	CC	AA
79234	Chr08	3257475	C	170	92	GG	GG	-	CC	GG	CC	CC	-	CC	GG	GG	GG	GG	CC	CC	GG	CC	GG	-	-	GG	-	GG	GG	GG	CC	CC	GG	CC	-	GG	CC	GG	GG	-	GG	-	CC	GG	GG	GG	-	GG	-
79300	Chr08	3640498	C	183	92	GG	GG	GG	CC	GG	CC	CC	CC	CC	GG	GG	GG	GG	CC	CC	CC	CC	GG	GG	GG	GG	CC	GG	CC	GG	CC	CC	GG	CC	CC	GG	CC	GG	GG	CC	GG	-	CC	GG	GG	GG	GG	GG	CC
79307	Chr08	3669214	C	185	90	TT	TT	CC	CC	TT	CC	CC	CC	CC	TT	TT	TT	TT	CC	CC	CC	CC	TT	TT	TT	TT	CC	TT	TT	TT	CC	CC	TT	CC	CC	TT	CC	TT	TT	CC	TT	TT	CC	TT	TT	TT	TT	TT	CC
79311	Chr08	3676493	A	157	74	CC	-	-	AA	-	AA	-	AA	-	-	-	CC	CC	AA	-	AA	AA	CC	CC	CC	CC	AA	CC	CC	CC	AA	AA	CC	AA	AA	CC	AA	CC	CC	-	CC	-	-	CC	CC	-	CC	CC	AA
[truncated: 4,290 more rows]
[truncated: 145 more columns]
